# Supplementary material for: Exploring the Spatial Landscape of the Estrogen Receptor Proximal Proteome With Antibody-Based Proximity Labeling
Source: Mol Cell Proteomics. 2023 Dec 19;23(1):100702. doi: 10.1016/j.mcpro.2023.100702 (PMC10831774; doi:10.1016/j.mcpro.2023.100702)
Supplement: Supplemental Table S1 [file mmc2.xlsx]

## Sheet: Sheet 1
Supplementary Table 1: List of ERα proximal proteins from Flag antibody-derived biotinylation.
Accession	Gene	Protein name	CTR_1_LFQ	CTR_2_LFQ	CTR_3_LFQ	BIO_1_LFQ	BIO_2_LFQ	BIO_3_LFQ	Coverage [%]	PSMs	Peptides	Unique Peptides	-Log Student's T-test p-value	Student's T-test q-value	-log2 fold change
Q14011	CIRBP	Cold-inducible RNA-binding protein OS=Homo sapiens OX=9606 GN=CIRBP PE=1 SV=1	-3.97375	-1.86893	-1.76713	4.13488	3.71991	3.96311	17	43	4	4	3.05155	0	6.4759
P62310	LSM3	U6 snRNA-associated Sm-like protein LSm3 OS=Homo sapiens OX=9606 GN=LSM3 PE=1 SV=2	-3.01803	-4.03621	-3.23292	2.51964	2.18633	2.33452	43	21	4	4	4.23253	0	5.77588
Q96E39	RBMXL1	RNA binding motif protein, X-linked-like-1 OS=Homo sapiens OX=9606 GN=RBMXL1 PE=1 SV=1	-3.88992	-4.10761	-3.33098	1.96423	1.79432	1.64354	37	75	13	2	4.62729	0	5.57686
Q9HCD5	NCOA5	Nuclear receptor coactivator 5 OS=Homo sapiens OX=9606 GN=NCOA5 PE=1 SV=2	-2.66372	-4.35035	-4.1951	1.89944	1.69358	1.62516	20	24	3	3	3.2598	0	5.47578
P03372	ESR1	Estrogen receptor OS=Homo sapiens OX=9606 GN=ESR1 PE=1 SV=2	-3.70503	-2.321	-2.94419	2.1343	2.34269	2.37196	6	8	3	3	3.68824	0	5.27306
P55317	FOXA1	Hepatocyte nuclear factor 3-alpha OS=Homo sapiens OX=9606 GN=FOXA1 PE=1 SV=2	-3.91711	-3.08593	-2.67178	1.83011	1.486	1.65334	17	9	3	3	3.67697	0	4.88142
Q7Z572	SPATA21	Spermatogenesis-associated protein 21 OS=Homo sapiens OX=9606 GN=SPATA21 PE=2 SV=3	-3.19637	-3.03762	-3.27921	1.76303	1.60073	1.24806	7	1	1	1	5.01865	0	4.70834
Q9BTL3	FAM103A1	RNA guanine-N7 methyltransferase activating subunit OS=Homo sapiens OX=9606 GN=RAMAC PE=1 SV=1	-2.97397	-3.51304	-3.53673	1.5702	0.909546	1.45818	39	8	2	2	4.14797	0	4.65389
Q8NDH3	NPEPL1	Probable aminopeptidase NPEPL1 OS=Homo sapiens OX=9606 GN=NPEPL1 PE=1 SV=3	-3.8489	-3.10216	-1.09951	1.97495	1.64792	2.24457	8	11	2	2	2.28231	0.001127	4.63934
Q86V81	ALYREF	THO complex subunit 4 OS=Homo sapiens OX=9606 GN=ALYREF PE=1 SV=3	-0.78129	0.572407	0.150389	4.59994	4.17499	4.46978	16	41	6	6	3.34497	0	4.4344
Q9ULX6	AKAP8L	A-kinase anchor protein 8-like OS=Homo sapiens OX=9606 GN=AKAP8L PE=1 SV=4	-4.20997	-1.92835	-2.61148	1.54276	1.58945	1.2891	15	18	4	4	2.52237	0.001425	4.39037
P16104	H2AFX	Histone H2AX OS=Homo sapiens OX=9606 GN=H2AFX PE=1 SV=2	2.53319	-3.24185	1.82834	6.21789	2.3203	5.67726	41	26	4	2	0.931894	0.006285	4.36525
P38159	RBMX	RNA-binding motif protein, X chromosome OS=Homo sapiens OX=9606 GN=RBMX PE=1 SV=3	3.39197	2.97085	3.00607	7.6993	7.32647	7.40541	47	183	21	10	4.79771	0	4.3541
Q15007	WTAP	Pre-mRNA-splicing regulator WTAP OS=Homo sapiens OX=9606 GN=WTAP PE=1 SV=2	-3.43565	-3.1563	-3.17671	0.730982	1.25392	1.27062	17	7	3	3	4.58587	0	4.3414
Q8WWY3	PRPF31	U4/U6 small nuclear ribonucleoprotein Prp31 OS=Homo sapiens OX=9606 GN=PRPF31 PE=1 SV=2	-4.44744	-1.50826	-2.53345	1.70749	1.24956	1.55033	14	17	5	5	2.11617	0.000849	4.33218
Q92917	GPKOW	G-patch domain and KOW motifs-containing protein OS=Homo sapiens OX=9606 GN=GPKOW PE=1 SV=2	-4.59581	-4.35173	-4.52274	0.404631	-0.89302	-0.09824	5	4	1	1	3.43631	0	4.29455
P09012	SNRPA	U1 small nuclear ribonucleoprotein A OS=Homo sapiens OX=9606 GN=SNRPA PE=1 SV=3	-1.80323	-1.82334	-1.41567	2.64434	2.44695	2.64872	28	32	6	6	5.05737	0	4.26074
Q6UN15	FIP1L1	Pre-mRNA 3'-end-processing factor FIP1 OS=Homo sapiens OX=9606 GN=FIP1L1 PE=1 SV=1	-1.10349	-0.66584	-1.06337	3.68891	3.17732	2.81695	24	20	8	8	3.87355	0	4.17196
Q8WXF1	PSPC1	Paraspeckle component 1 OS=Homo sapiens OX=9606 GN=PSPC1 PE=1 SV=1	-0.80546	-0.17312	-0.60181	3.64451	3.44908	3.70555	23	40	8	8	4.47165	0	4.12651
Q9NQC3	RTN4	Reticulon-4 OS=Homo sapiens OX=9606 GN=RTN4 PE=1 SV=2	-3.50938	-1.98549	-4.99319	0.935652	0.233286	0.704741	2	1	1	1	2.00413	0.000709	4.12058
P22670	RFX1	MHC class II regulatory factor RFX1 OS=Homo sapiens OX=9606 GN=RFX1 PE=1 SV=2	-0.64531	-0.53024	-0.42827	3.69148	3.51605	3.4979	18	44	6	6	5.89814	0	4.10308
Q969G3	SMARCE1	SWI/SNF-related matrix-associated actin-dependent regulator of chromatin subfamily E member 1 OS=Homo sapiens OX=9606 GN=SMARCE1 PE=1 SV=2	-2.35341	-1.01522	-0.78675	2.90589	2.55145	2.56924	24	24	5	5	2.89631	0.001771	4.06065
Q12996	CSTF3	Cleavage stimulation factor subunit 3 OS=Homo sapiens OX=9606 GN=CSTF3 PE=1 SV=1	-3.60684	-3.98214	-3.95316	0.339041	0.009909	-0.03553	4	6	1	1	4.70576	0	3.95185
P18846	ATF1	Cyclic AMP-dependent transcription factor ATF-1 OS=Homo sapiens OX=9606 GN=ATF1 PE=1 SV=2	-2.63008	-2.55901	-1.55301	1.69865	1.80061	1.59863	14	14	2	2	3.44023	0	3.94666
P98179	RBM3	RNA-binding protein 3 OS=Homo sapiens OX=9606 GN=RBM3 PE=1 SV=1	0.600899	1.10672	1.31887	5.08433	4.69542	4.96061	13	24	2	2	4.06469	0	3.90462
P55081	MFAP1	Microfibrillar-associated protein 1 OS=Homo sapiens OX=9606 GN=MFAP1 PE=1 SV=2	-3.73096	-3.65922	-3.04608	0.655254	0.058781	0.536909	22	5	3	3	3.78808	0	3.89573
Q96FV9	THOC1	THO complex subunit 1 OS=Homo sapiens OX=9606 GN=THOC1 PE=1 SV=1	-0.26833	-4.14581	-3.78725	0.506752	1.57263	1.3784	2	3	1	1	1.4143	0.002093	3.8864
O75937	DNAJC8	DnaJ homolog subfamily C member 8 OS=Homo sapiens OX=9606 GN=DNAJC8 PE=1 SV=2	-2.39219	-3.03457	-1.38896	1.842	1.09787	1.84605	38	20	4	4	2.69757	0.001442	3.86721
Q86U86	PBRM1	Protein polybromo-1 OS=Homo sapiens OX=9606 GN=PBRM1 PE=1 SV=1	-3.32518	-4.26185	-4.25315	-0.36632	0	0.035982	3	7	3	3	3.47261	0	3.83662
P26368	U2AF2	Splicing factor U2AF 65 kDa subunit OS=Homo sapiens OX=9606 GN=U2AF2 PE=1 SV=4	-3.57056	-3.34913	-3.72898	0.687279	0.148302	0.010504	13	13	3	3	4.08895	0	3.83158
Q8NFH5	NUP35	Nucleoporin NUP35 OS=Homo sapiens OX=9606 GN=NUP35 PE=1 SV=1	-2.78466	-2.28307	-4.57269	0.800331	0.327166	0.706203	17	17	2	2	2.24147	0.000855	3.82471
P19387	POLR2C	DNA-directed RNA polymerase II subunit RPB3 OS=Homo sapiens OX=9606 GN=POLR2C PE=1 SV=2	-2.77829	-2.61325	-4.36365	0.801521	0.372114	0.536846	17	8	2	2	2.58404	0.00124	3.82189
O00409	FOXN3	Forkhead box protein N3 OS=Homo sapiens OX=9606 GN=FOXN3 PE=1 SV=1	-5.46583	-2.49466	-3.56599	-0.00118	0.001503	-0.0831	8	1	1	1	1.9283	0.000602	3.81457
Q9BTD8	RBM42	RNA-binding protein 42 OS=Homo sapiens OX=9606 GN=RBM42 PE=1 SV=1	-2.38982	-4.26701	-3.88218	0.24362	0.190596	0.281208	8	3	1	1	2.55052	0.00117	3.75148
Q92733	PRCC	Proline-rich protein PRCC OS=Homo sapiens OX=9606 GN=PRCC PE=1 SV=1	0.855753	1.07651	1.16099	4.31928	4.95148	4.6731	26	55	10	10	4.22317	0	3.61687
Q8NFD5	ARID1B	AT-rich interactive domain-containing protein 1B OS=Homo sapiens OX=9606 GN=ARID1B PE=1 SV=2	-3.38265	-3.03226	-1.2639	1.04259	1.20536	0.909603	4	9	3	3	2.26272	0.00081	3.61212
Q92754	TFAP2C	Transcription factor AP-2 gamma OS=Homo sapiens OX=9606 GN=TFAP2C PE=1 SV=1	-3.86352	-4.22665	-2.50531	0.42244	-0.63532	0.424589	12	6	3	3	2.33045	0.000873	3.6024
O00712	NFIB	Nuclear factor 1 B-type OS=Homo sapiens OX=9606 GN=NFIB PE=1 SV=2	-3.33262	-3.76003	-3.86114	-0.13181	-0.1797	0.043797	9	6	1	1	4.4571	0	3.56203
Q96ME7	ZNF512	Zinc finger protein 512 OS=Homo sapiens OX=9606 GN=ZNF512 PE=1 SV=2	-3.32865	-3.21299	-3.53571	0.201696	0.032021	0.300585	7	6	2	2	5.06428	0	3.53722
O60828	PQBP1	Polyglutamine-binding protein 1 OS=Homo sapiens OX=9606 GN=PQBP1 PE=1 SV=1	-1.83118	-2.77743	-2.64704	1.28981	0.5889	1.43626	15	4	2	2	3.05882	0.001653	3.52354
Q6ISB3	GRHL2	Grainyhead-like protein 2 homolog OS=Homo sapiens OX=9606 GN=GRHL2 PE=1 SV=1	-3.56699	-0.38501	-0.8418	1.9752	1.92449	1.83513	15	14	5	5	1.61569	0.001059	3.50954
Q9NYV4	CDK12	Cyclin-dependent kinase 12 OS=Homo sapiens OX=9606 GN=CDK12 PE=1 SV=2	-2.25505	-1.84878	-3.4828	1.11025	0.920969	0.890982	2	14	2	2	2.67378	0.001204	3.50294
O00267	SUPT5H	Transcription elongation factor SPT5 OS=Homo sapiens OX=9606 GN=SUPT5H PE=1 SV=1	-0.72787	-0.42904	-0.03494	3.20757	2.97343	3.10137	14	23	9	9	4.10096	0	3.4914
Q5T8P6	RBM26	RNA-binding protein 26 OS=Homo sapiens OX=9606 GN=RBM26 PE=1 SV=3	-3.88978	-2.08877	-2.53482	0.722336	0.602619	0.611149	3	8	3	3	2.51813	0.001025	3.48316
P31942	HNRNPH3	Heterogeneous nuclear ribonucleoprotein H3 OS=Homo sapiens OX=9606 GN=HNRNPH3 PE=1 SV=2	2.47929	2.67798	2.49185	6.07411	6.04657	5.93391	58	195	15	15	5.83249	0	3.46849
Q5T5X7	BEND3	BEN domain-containing protein 3 OS=Homo sapiens OX=9606 GN=BEND3 PE=1 SV=1	-3.61876	-1.87099	-2.75442	0.743454	0.457296	0.952253	2	1	1	1	2.56546	0.001069	3.46572
Q14807	KIF22	Kinesin-like protein KIF22 OS=Homo sapiens OX=9606 GN=KIF22 PE=1 SV=5	-4.20875	-3.24804	-3.45165	-0.10315	-0.39619	-0.08509	4	1	1	1	3.43095	0	3.44134
P61244	MAX	Protein max OS=Homo sapiens OX=9606 GN=MAX PE=1 SV=1	-3.47014	-2.46048	-2.72492	0.789734	0.314943	0.554384	9	6	1	1	3.30966	0	3.4382
O60341	KDM1A	Lysine-specific histone demethylase 1A OS=Homo sapiens OX=9606 GN=KDM1A PE=1 SV=2	-0.23475	-0.51447	-2.24633	2.44903	2.2426	2.61692	22	28	8	8	2.23909	0.000765	3.4347
P35637	FUS	RNA-binding protein FUS OS=Homo sapiens OX=9606 GN=FUS PE=1 SV=1	4.16188	4.47911	4.75966	7.95123	7.76447	7.85745	22	135	6	6	4.32159	0	3.39084
Q8N0Y2	ZNF444	Zinc finger protein 444 OS=Homo sapiens OX=9606 GN=ZNF444 PE=1 SV=1	-4.07889	-0.8717	-5.10375	0.142054	0.253119	-0.31395	7	5	1	1	1.23348	0.002939	3.37852
Q15742	NAB2	NGFI-A-binding protein 2 OS=Homo sapiens OX=9606 GN=NAB2 PE=1 SV=1	-3.01283	-3.32646	-2.82988	0.40192	0.272324	0.260311	7	3	2	2	4.61073	0	3.36791
Q96PM9	ZNF385A	Zinc finger protein 385A OS=Homo sapiens OX=9606 GN=ZNF385A PE=1 SV=2	-3.4047	-3.94884	-3.47785	-0.11543	-0.51665	-0.16954	4	4	1	1	4.02614	0	3.34326
Q96EP5	DAZAP1	DAZ-associated protein 1 OS=Homo sapiens OX=9606 GN=DAZAP1 PE=1 SV=1	-1.08966	-0.73739	0.087473	2.6486	2.99692	2.62167	32	26	7	7	3.08034	0.001531	3.33559
P61289	PSME3	Proteasome activator complex subunit 3 OS=Homo sapiens OX=9606 GN=PSME3 PE=1 SV=1	-1.53264	-0.75237	-1.06444	2.07551	2.04132	2.52009	28	16	5	5	3.57804	0	3.32879
Q14241	TCEB3;ELOA	Elongin-A OS=Homo sapiens OX=9606 GN=ELOA PE=1 SV=2	-2.26738	-2.22532	-3.45861	0.8528	0.726742	0.450912	5	12	2	2	2.85677	0.001278	3.32725
Q86XP3	DDX42	ATP-dependent RNA helicase DDX42 OS=Homo sapiens OX=9606 GN=DDX42 PE=1 SV=1	1.88426	2.24301	2.24491	5.36201	5.44669	5.5195	44	115	25	25	4.87783	0	3.31867
Q07666	KHDRBS1	KH domain-containing, RNA-binding, signal transduction-associated protein 1 OS=Homo sapiens OX=9606 GN=KHDRBS1 PE=1 SV=1	3.39238	3.71683	3.73225	6.99982	6.84538	6.94334	21	121	13	13	4.99634	0	3.31569
P16220	CREB1	Cyclic AMP-responsive element-binding protein 1 OS=Homo sapiens OX=9606 GN=CREB1 PE=1 SV=2	-2.40946	-0.48116	-0.73955	2.29495	2.07426	1.9375	10	18	2	2	2.24512	0.000725	3.31229
P18583	SON	Protein SON OS=Homo sapiens OX=9606 GN=SON PE=1 SV=4	2.43054	3.05613	3.06715	6.23569	6.16559	6.02079	11	121	20	20	3.93582	0	3.28942
P22626	HNRNPA2B1	Heterogeneous nuclear ribonucleoproteins A2/B1 OS=Homo sapiens OX=9606 GN=HNRNPA2B1 PE=1 SV=2	7.24628	6.78413	6.99903	10.2033	10.3968	10.2574	75	713	34	34	4.6383	0	3.27601
Q9BW85	CCDC94	Splicing factor YJU2 OS=Homo sapiens OX=9606 GN=YJU2 PE=1 SV=1	-1.91797	-3.91304	-1.59765	0.450626	0.697071	1.21456	22	6	3	3	1.89899	0.001008	3.26364
Q9NVC6	MED17	Mediator of RNA polymerase II transcription subunit 17 OS=Homo sapiens OX=9606 GN=MED17 PE=1 SV=2	-1.06802	-0.75174	-0.81974	2.62351	2.07663	2.38429	5	1	1	1	4.20374	0	3.24131
Q9BW61	DDA1	DET1- and DDB1-associated protein 1 OS=Homo sapiens OX=9606 GN=DDA1 PE=1 SV=1	-4.83536	-1.24347	-1.02855	0.923668	0.890167	0.769804	18	3	2	2	1.22811	0.003225	3.23034
Q99729	HNRNPAB	Heterogeneous nuclear ribonucleoprotein A/B OS=Homo sapiens OX=9606 GN=HNRNPAB PE=1 SV=2	3.03718	3.47168	3.26487	6.562	6.35287	6.51777	19	86	9	9	4.66554	0	3.21964
O75533	SF3B1	Splicing factor 3B subunit 1 OS=Homo sapiens OX=9606 GN=SF3B1 PE=1 SV=3	2.69274	3.05779	2.86662	6.18213	6.07251	6.02087	20	88	19	19	5.00419	0	3.21945
P63272	SUPT4H1	Transcription elongation factor SPT4 OS=Homo sapiens OX=9606 GN=SUPT4H1 PE=1 SV=1	-1.46838	-4.45534	-1.31399	0.85684	0.496098	0.972418	20	2	1	1	1.43587	0.002402	3.18769
Q13573	SNW1	SNW domain-containing protein 1 OS=Homo sapiens OX=9606 GN=SNW1 PE=1 SV=1	1.78567	2.35115	2.2614	5.48083	5.40659	5.06299	47	92	17	17	3.89654	0	3.18406
O60812	HNRNPCL1	Heterogeneous nuclear ribonucleoprotein C-like 1 OS=Homo sapiens OX=9606 GN=HNRNPCL1 PE=1 SV=1	1.1951	1.47193	1.05112	4.60212	4.38179	4.28447	22	67	7	2	4.4771	0	3.18341
P54707	ATP12A	Potassium-transporting ATPase alpha chain 2 OS=Homo sapiens OX=9606 GN=ATP12A PE=1 SV=3	-3.19063	-4.64503	-3.77404	-0.43003	-0.84531	-0.78487	3	1	1	1	2.70551	0.00106	3.18316
Q6NZY4	ZCCHC8	Zinc finger CCHC domain-containing protein 8 OS=Homo sapiens OX=9606 GN=ZCCHC8 PE=1 SV=2	-3.77567	-1.47844	-2.92283	0.768488	0.317642	0.269119	7	11	2	2	2.00238	0.000544	3.17739
Q9Y3Y2	CHTOP	Chromatin target of PRMT1 protein OS=Homo sapiens OX=9606 GN=CHTOP PE=1 SV=2	-2.80284	-3.31253	-2.97526	-0.45227	0.44862	0.420008	5	1	1	1	3.17528	0.001512	3.169
Q8N163	CCAR2;KIAA1967	Cell cycle and apoptosis regulator protein 2 OS=Homo sapiens OX=9606 GN=CCAR2 PE=1 SV=2	-2.63909	-1.08643	-0.77012	1.88264	1.7446	1.3548	20	29	7	7	2.20858	0.000656	3.15922
Q13123	IK	Protein Red OS=Homo sapiens OX=9606 GN=IK PE=1 SV=3	-0.00769	0.341993	0.064385	3.36348	3.08607	3.41142	30	29	11	11	4.55283	0	3.15409
Q15029	EFTUD2	116 kDa U5 small nuclear ribonucleoprotein component OS=Homo sapiens OX=9606 GN=EFTUD2 PE=1 SV=1	-1.63013	-1.26661	-1.38983	1.92964	1.52338	1.72067	8	12	4	4	4.42317	0	3.15342
O43390	HNRNPR	Heterogeneous nuclear ribonucleoprotein R OS=Homo sapiens OX=9606 GN=HNRNPR PE=1 SV=1	2.23286	3.01721	2.18595	5.74526	5.50032	5.65039	31	122	24	19	3.45757	0.001746	3.15331
Q92618	ZNF516	Zinc finger protein 516 OS=Homo sapiens OX=9606 GN=ZNF516 PE=1 SV=1	-4.13838	-2.90813	-3.46978	0	-0.23902	-0.87296	1	1	1	1	2.68499	0.001008	3.13477
Q5TGY3	AHDC1	AT-hook DNA-binding motif-containing protein 1 OS=Homo sapiens OX=9606 GN=AHDC1 PE=1 SV=1	-2.14344	-1.25673	-1.21453	1.64445	1.7506	1.36349	8	21	5	5	3.18863	0.001476	3.12442
Q8IY67	RAVER1	Ribonucleoprotein PTB-binding 1 OS=Homo sapiens OX=9606 GN=RAVER1 PE=1 SV=1	-2.87785	-2.27083	-1.34836	1.12795	0.917446	0.83004	15	8	3	3	2.63368	0.000984	3.12416
P08621	SNRNP70	U1 small nuclear ribonucleoprotein 70 kDa OS=Homo sapiens OX=9606 GN=SNRNP70 PE=1 SV=2	-0.95479	-1.1918	-2.69535	1.34828	1.42624	1.74304	10	9	3	3	2.29864	0.000697	3.11984
Q96AE4	FUBP1	Far upstream element-binding protein 1 OS=Homo sapiens OX=9606 GN=FUBP1 PE=1 SV=3	4.23222	4.14915	4.36674	7.27236	7.76321	7.06909	68	273	35	28	3.87725	0	3.11885
Q12872	SFSWAP	Splicing factor, suppressor of white-apricot homolog OS=Homo sapiens OX=9606 GN=SFSWAP PE=1 SV=3	-3.43409	-1.59064	-1.71472	0.991028	0.655678	0.956684	1	3	1	1	2.172	0.000614	3.11428
Q96I25	RBM17	Splicing factor 45 OS=Homo sapiens OX=9606 GN=RBM17 PE=1 SV=1	0.927204	0.939486	1.52384	3.99585	4.41307	4.30642	23	33	6	6	3.73661	0	3.10827
Q8NDT2	RBM15B	Putative RNA-binding protein 15B OS=Homo sapiens OX=9606 GN=RBM15B PE=1 SV=3	-3.90447	-3.44077	-3.40752	-0.30985	-0.36616	-0.76692	10	6	4	4	3.86931	0	3.10328
Q92620	DHX38	Pre-mRNA-splicing factor ATP-dependent RNA helicase PRP16 OS=Homo sapiens OX=9606 GN=DHX38 PE=1 SV=2	-3.15091	-2.88245	-4.46348	-0.21933	-0.49105	-0.48525	2	7	1	1	2.47433	0.000816	3.1004
Q8WVV9	HNRNPLL;HNRPLL	Heterogeneous nuclear ribonucleoprotein L-like OS=Homo sapiens OX=9606 GN=HNRNPLL PE=1 SV=1	-3.37276	-2.1	-3.88818	0.153128	-0.0824	-0.16172	3	6	1	1	2.33644	0.000713	3.08998
Q14320	FAM50A	Protein FAM50A OS=Homo sapiens OX=9606 GN=FAM50A PE=1 SV=2	-2.2541	-1.97907	-2.68005	0.283611	1.37478	0.663643	15	7	4	4	2.90208	0.001192	3.07842
P31943	HNRNPH1	Heterogeneous nuclear ribonucleoprotein H OS=Homo sapiens OX=9606 GN=HNRNPH1 PE=1 SV=4	3.81569	4.15013	3.60226	6.98987	6.96459	6.82637	48	172	27	19	4.28509	0	3.07092
Q15291	RBBP5	Retinoblastoma-binding protein 5 OS=Homo sapiens OX=9606 GN=RBBP5 PE=1 SV=2	-3.74701	-2.92272	-3.99211	-0.33157	-0.72396	-0.40886	4	2	1	1	3.0526	0.001319	3.06582
Q7KZ85	SUPT6H	Transcription elongation factor SPT6 OS=Homo sapiens OX=9606 GN=SUPT6H PE=1 SV=2	0.550119	1.26017	1.11509	4.11004	4.02221	3.91208	10	32	11	11	3.76745	0	3.03965
Q9BQ04	RBM4B	RNA-binding protein 4B OS=Homo sapiens OX=9606 GN=RBM4B PE=1 SV=1	-3.57203	-0.1614	-3.05146	0.925781	0.764942	0.610294	28	29	6	3	1.33113	0.002786	3.02864
P17844	DDX5	Probable ATP-dependent RNA helicase DDX5 OS=Homo sapiens OX=9606 GN=DDX5 PE=1 SV=1	3.70315	4.19495	4.04776	7.15091	6.87171	7.00706	53	288	38	32	4.26903	0	3.02794
O00566	MPHOSPH10	U3 small nucleolar ribonucleoprotein protein MPP10 OS=Homo sapiens OX=9606 GN=MPHOSPH10 PE=1 SV=2	-3.80724	-1.71059	-1.74999	0.799793	0.501068	0.505215	3	2	1	1	1.90642	0.000922	3.02463
P62318	SNRPD3	Small nuclear ribonucleoprotein Sm D3 OS=Homo sapiens OX=9606 GN=SNRPD3 PE=1 SV=1	-1.56935	-0.15464	0.477816	2.67459	2.46447	2.6663	38	15	5	5	2.11125	0.000582	3.01718
O95400	CD2BP2	CD2 antigen cytoplasmic tail-binding protein 2 OS=Homo sapiens OX=9606 GN=CD2BP2 PE=1 SV=1	-1.63316	-1.83646	-2.64048	0.970488	0.830235	1.09063	14	5	3	3	3.16008	0.001363	3.00048
P43243	MATR3	Matrin-3 OS=Homo sapiens OX=9606 GN=MATR3 PE=1 SV=2	3.19571	2.85331	3.31209	6.33965	6.10157	5.89676	35	173	17	17	4.04076	0	2.99229
O14979	HNRNPDL;HNRPDL	Heterogeneous nuclear ribonucleoprotein D-like OS=Homo sapiens OX=9606 GN=HNRNPDL PE=1 SV=3	0.01471	0.355108	-0.25909	2.63333	3.55006	2.89979	24	23	8	7	3.11044	0.001305	2.99081
Q96EV2	RBM33	RNA-binding protein 33 OS=Homo sapiens OX=9606 GN=RBM33 PE=1 SV=3	1.37544	1.18858	1.17983	4.23698	4.26383	4.20559	16	55	10	10	5.84693	0	2.98752
P55795	HNRNPH2	Heterogeneous nuclear ribonucleoprotein H2 OS=Homo sapiens OX=9606 GN=HNRNPH2 PE=1 SV=1	2.80728	2.75987	2.89287	5.64478	6.05722	5.71764	56	115	22	15	4.63394	0	2.98654
Q12888	TP53BP1	TP53-binding protein 1 OS=Homo sapiens OX=9606 GN=TP53BP1 PE=1 SV=2	-3.60468	-2.74002	-2.45725	0.283636	-0.05254	-0.07672	3	6	3	3	2.91838	0.001107	2.98544
P54259	ATN1	Atrophin-1 OS=Homo sapiens OX=9606 GN=ATN1 PE=1 SV=3	-4.76629	-0.1271	-1.88613	0.622929	0.662327	0.878748	3	4	2	2	1.03358	0.006654	2.98117
Q9BXP5	SRRT	Serrate RNA effector molecule homolog OS=Homo sapiens OX=9606 GN=SRRT PE=1 SV=1	0.923367	1.78146	1.40374	4.55239	4.25075	4.2123	17	40	9	9	3.40674	0.00155	2.96896
Q9UQ88	CDK11A	Cyclin-dependent kinase 11A OS=Homo sapiens OX=9606 GN=CDK11A PE=1 SV=4	-2.14328	-0.50515	-1.67089	2.30404	1.521	0.742369	7	9	3	3	1.95389	0.000961	2.96225
Q8N9M1	C19orf47	Uncharacterized protein C19orf47 OS=Homo sapiens OX=9606 GN=C19orf47 PE=1 SV=1	-3.64182	-3.002	-3.50965	-0.15323	-0.75038	-0.40461	6	1	1	1	3.45757	0.00157	2.94841
O43823	AKAP8	A-kinase anchor protein 8 OS=Homo sapiens OX=9606 GN=AKAP8 PE=1 SV=1	-1.05921	-0.89213	-0.71005	1.91183	2.23488	2.00926	22	41	7	7	4.52922	0	2.93912
Q9BUJ2	HNRNPUL1	Heterogeneous nuclear ribonucleoprotein U-like protein 1 OS=Homo sapiens OX=9606 GN=HNRNPUL1 PE=1 SV=2	2.55857	1.63883	1.90774	5.20933	4.75482	4.95478	25	49	14	14	3.19811	0.001348	2.93793
Q8IXT1	C11orf82;DDIAS	DNA damage-induced apoptosis suppressor protein OS=Homo sapiens OX=9606 GN=DDIAS PE=2 SV=2	-2.12329	0.262564	0.241196	2.76998	2.23849	2.1579	4	1	1	1	1.64083	0.001909	2.92863
Q6PJG2	ELMSAN1	ELM2 and SANT domain-containing protein 1 OS=Homo sapiens OX=9606 GN=ELMSAN1 PE=1 SV=2	-0.26485	0.937862	0.671593	3.32953	3.47362	3.30107	18	53	12	12	2.86184	0.001042	2.91987
Q01167	FOXK2	Forkhead box protein K2 OS=Homo sapiens OX=9606 GN=FOXK2 PE=1 SV=3	-2.35688	-1.60682	-2.81658	0.982107	0.392687	0.603224	14	5	3	3	2.75837	0.000976	2.91943
Q04726	TLE3	Transducin-like enhancer protein 3 OS=Homo sapiens OX=9606 GN=TLE3 PE=1 SV=2	-4.42356	-3.34749	-3.03428	-0.60748	-0.91015	-0.54756	5	4	2	2	2.58582	0.000821	2.91338
Q99459	CDC5L	Cell division cycle 5-like protein OS=Homo sapiens OX=9606 GN=CDC5L PE=1 SV=2	0.421177	1.21181	0.593845	3.85008	3.58985	3.4987	21	64	10	10	3.42331	0.001494	2.90393
P98175	RBM10	RNA-binding protein 10 OS=Homo sapiens OX=9606 GN=RBM10 PE=1 SV=3	3.03089	3.09687	2.75249	5.99707	5.83414	5.74479	20	96	13	13	4.63656	0	2.89858
Q92804	TAF15	TATA-binding protein-associated factor 2N OS=Homo sapiens OX=9606 GN=TAF15 PE=1 SV=1	2.04212	2.6109	2.50779	5.05076	5.45505	5.34344	14	60	8	8	3.7754	0	2.89615
Q96KR1	ZFR	Zinc finger RNA-binding protein OS=Homo sapiens OX=9606 GN=ZFR PE=1 SV=2	-1.05423	0.345371	0.525732	2.87705	2.88585	2.7287	12	39	6	6	2.34644	0.000667	2.89158
Q9P2K5	MYEF2	Myelin expression factor 2 OS=Homo sapiens OX=9606 GN=MYEF2 PE=1 SV=3	-2.81702	-2.58803	-3.01481	0.425756	-0.05364	-0.11981	7	6	2	2	3.77959	0	2.89072
Q13838	DDX39B	Spliceosome RNA helicase DDX39B OS=Homo sapiens OX=9606 GN=DDX39B PE=1 SV=1	1.01122	2.25825	1.87504	4.81244	4.4157	4.55607	28	77	10	5	2.76057	0.000925	2.8799
P09651	HNRNPA1	Heterogeneous nuclear ribonucleoprotein A1 OS=Homo sapiens OX=9606 GN=HNRNPA1 PE=1 SV=5	4.30206	4.85886	4.68204	7.63148	7.3214	7.51436	41	189	18	18	3.97651	0	2.87476
Q9Y2X9	ZNF281	Zinc finger protein 281 OS=Homo sapiens OX=9606 GN=ZNF281 PE=1 SV=1	-3.79297	-1.53281	-1.73091	0.369995	0.703201	0.480993	10	8	3	3	1.76911	0.00104	2.87029
Q12906	ILF3	Interleukin enhancer-binding factor 3 OS=Homo sapiens OX=9606 GN=ILF3 PE=1 SV=3	3.29873	3.52523	3.24677	6.41354	6.02507	6.17423	41	243	21	21	4.43997	0	2.84737
Q9ULJ3	ZBTB21;ZNF295	Zinc finger and BTB domain-containing protein 21 OS=Homo sapiens OX=9606 GN=ZBTB21 PE=1 SV=2	-3.56245	-5.24165	-4.41048	-1.546	-1.57918	-1.56015	2	1	1	1	2.37443	0.00067	2.84308
O43290	SART1	U4/U6.U5 tri-snRNP-associated protein 1 OS=Homo sapiens OX=9606 GN=SART1 PE=1 SV=1	1.95523	2.35736	2.0687	5.00514	5.00124	4.88737	33	68	18	18	4.64082	0	2.83749
P07910	HNRNPC	Heterogeneous nuclear ribonucleoproteins C1/C2 OS=Homo sapiens OX=9606 GN=HNRNPC PE=1 SV=4	4.7962	5.14171	5.00728	7.95391	7.64003	7.8579	54	308	19	14	4.49386	0	2.83555
Q01081	U2AF1;LOC102724594;U2AF1L5	Splicing factor U2AF 35 kDa subunit OS=Homo sapiens OX=9606 GN=U2AF1 PE=1 SV=3	-2.58168	-2.13995	-2.04098	1.6251	-0.86125	0.973059	15	3	2	2	1.68688	0.00194	2.83317
Q5VZF2	MBNL2	Muscleblind-like protein 2 OS=Homo sapiens OX=9606 GN=MBNL2 PE=1 SV=2	-4.11538	-4.41189	-2.24272	-0.81448	-0.34927	-1.10765	5	1	1	1	1.78053	0.001037	2.83286
Q13242	SRSF9	Serine/arginine-rich splicing factor 9 OS=Homo sapiens OX=9606 GN=SRSF9 PE=1 SV=1	-0.9826	0.318171	0.70944	3.06155	2.69058	2.77078	25	18	6	6	2.24361	0.000599	2.82597
P49750	YLPM1	YLP motif-containing protein 1 OS=Homo sapiens OX=9606 GN=YLPM1 PE=1 SV=4	2.54788	2.50384	2.57401	5.34978	5.49896	5.25285	18	124	22	22	5.54066	0	2.82528
Q13151	HNRNPA0	Heterogeneous nuclear ribonucleoprotein A0 OS=Homo sapiens OX=9606 GN=HNRNPA0 PE=1 SV=1	1.04522	0.97035	1.00643	3.92021	3.85243	3.72311	48	42	11	11	5.86519	0	2.82458
O95218	ZRANB2	Zinc finger Ran-binding domain-containing protein 2 OS=Homo sapiens OX=9606 GN=ZRANB2 PE=1 SV=2	-3.00358	-3.67409	-2.70204	-0.4695	0.378078	-0.83086	6	3	1	1	2.44741	0.000693	2.81914
Q9NXV6	CDKN2AIP	CDKN2A-interacting protein OS=Homo sapiens OX=9606 GN=CDKN2AIP PE=1 SV=3	-2.60065	-2.0915	-4.53429	-0.0562	-0.33568	-0.37888	2	3	1	1	1.70145	0.001967	2.81855
Q9Y2W1	THRAP3	Thyroid hormone receptor-associated protein 3 OS=Homo sapiens OX=9606 GN=THRAP3 PE=1 SV=2	1.30789	1.22501	1.39968	4.2529	4.08753	4.04693	11	25	6	6	5.39664	0	2.81827
Q8TD26	CHD6	Chromodomain-helicase-DNA-binding protein 6 OS=Homo sapiens OX=9606 GN=CHD6 PE=1 SV=4	-3.53174	-0.50266	-0.9602	1.02719	1.22824	1.19132	1	2	2	2	1.38926	0.002815	2.81378
P06401	PGR	Progesterone receptor OS=Homo sapiens OX=9606 GN=PGR PE=1 SV=4	-3.13813	-4.51918	-3.82555	-0.74533	-1.75122	-0.57024	4	2	2	2	2.1773	0.000556	2.80536
P49711	CTCF	Transcriptional repressor CTCF OS=Homo sapiens OX=9606 GN=CTCF PE=1 SV=1	1.63569	-3.02249	1.84307	2.91719	3.2011	2.74604	3	11	2	2	0.813844	0.016757	2.80269
Q16656	NRF1	Nuclear respiratory factor 1 OS=Homo sapiens OX=9606 GN=NRF1 PE=1 SV=1	-3.7797	-3.35538	-2.32138	-0.3603	-0.41447	-0.34999	7	4	2	2	2.51567	0.000721	2.77723
Q8TAQ2	SMARCC2	SWI/SNF complex subunit SMARCC2 OS=Homo sapiens OX=9606 GN=SMARCC2 PE=1 SV=1	-4.59851	-2.43028	-2.59055	-0.23265	-0.77039	-0.29457	9	9	6	3	1.74254	0.001675	2.77391
Q9NR56	MBNL1	Muscleblind-like protein 1 OS=Homo sapiens OX=9606 GN=MBNL1 PE=1 SV=2	0.316481	-0.13085	0.816465	3.29476	3.05177	2.9461	15	39	4	4	3.15535	0.001159	2.76351
Q15233	NONO	Non-POU domain-containing octamer-binding protein OS=Homo sapiens OX=9606 GN=NONO PE=1 SV=4	3.11587	2.52359	2.7511	5.6811	5.32085	5.64327	66	95	21	21	3.73305	0.00161	2.75155
Q9UQR1	ZNF148	Zinc finger protein 148 OS=Homo sapiens OX=9606 GN=ZNF148 PE=1 SV=2	-3.73969	-1.84344	-1.6122	0.584383	0.045553	0.42688	10	13	3	3	1.78195	0.001755	2.75071
P49903	SEPHS1	Selenide, water dikinase 1 OS=Homo sapiens OX=9606 GN=SEPHS1 PE=1 SV=2	-2.03187	-1.16889	-1.95121	1.01307	1.12107	0.960663	12	6	2	2	3.22397	0.001216	2.74892
Q9P2N5	RBM27	RNA-binding protein 27 OS=Homo sapiens OX=9606 GN=RBM27 PE=1 SV=2	1.21798	1.58691	1.25577	4.13051	4.10348	4.06444	22	50	10	10	4.68353	0	2.74593
Q01844	EWSR1	RNA-binding protein EWS OS=Homo sapiens OX=9606 GN=EWSR1 PE=1 SV=1	4.50939	4.22404	4.60775	6.98071	7.44889	7.12755	15	103	7	7	3.96455	0.001722	2.73866
Q9BZZ5	API5	Apoptosis inhibitor 5 OS=Homo sapiens OX=9606 GN=API5 PE=1 SV=3	-3.2766	-2.2529	-3.19923	-0.19633	-0.38547	0.048151	5	5	2	2	2.82699	0.000899	2.7317
Q13435	SF3B2	Splicing factor 3B subunit 2 OS=Homo sapiens OX=9606 GN=SF3B2 PE=1 SV=2	2.85232	3.1799	3.01838	5.97448	5.57654	5.68335	28	97	16	16	4.24752	0	2.72792
Q8N5A5	ZGPAT	Zinc finger CCCH-type with G patch domain-containing protein OS=Homo sapiens OX=9606 GN=ZGPAT PE=1 SV=3	-3.7404	-0.90055	-0.30967	1.31223	1.26892	0.64176	5	9	1	1	1.18503	0.005054	2.72451
P12270	TPR	Nucleoprotein TPR OS=Homo sapiens OX=9606 GN=TPR PE=1 SV=3	2.14421	2.93615	2.50398	5.27524	5.1521	5.32077	19	128	31	31	3.5022	0.001393	2.72126
Q8WYA6	CTNNBL1	Beta-catenin-like protein 1 OS=Homo sapiens OX=9606 GN=CTNNBL1 PE=1 SV=1	-2.8158	-4.9896	-3.02597	-0.52831	-1.02037	-1.17173	7	5	2	2	1.70406	0.002138	2.70365
O43148	RNMT	mRNA cap guanine-N7 methyltransferase OS=Homo sapiens OX=9606 GN=RNMT PE=1 SV=1	-2.50385	-3.42434	-2.758	0.042419	-0.02702	-0.61321	16	6	3	3	2.84269	0.000886	2.69612
P25490	YY1	Transcriptional repressor protein YY1 OS=Homo sapiens OX=9606 GN=YY1 PE=1 SV=2	-2.43583	-1.14426	-0.31456	1.48123	1.15643	1.5444	7	7	3	3	1.89178	0.000803	2.69224
P46937	YAP1	Transcriptional coactivator YAP1 OS=Homo sapiens OX=9606 GN=YAP1 PE=1 SV=2	-2.69688	-0.62938	-1.07054	1.17955	1.24341	1.2326	21	21	4	4	1.88683	0.000797	2.68412
Q8WUD4	CCDC12	Coiled-coil domain-containing protein 12 OS=Homo sapiens OX=9606 GN=CCDC12 PE=1 SV=1	-4.69632	-2.47282	-1.78513	-0.054	-0.54446	-0.33645	10	3	1	1	1.40018	0.00301	2.67312
Q15170	TCEAL1	Transcription elongation factor A protein-like 1 OS=Homo sapiens OX=9606 GN=TCEAL1 PE=1 SV=2	-2.65824	-3.63805	-3.84906	-0.5179	-0.93038	-0.69089	12	3	1	1	2.63956	0.000761	2.66873
Q96EB6	SIRT1	NAD-dependent protein deacetylase sirtuin-1 OS=Homo sapiens OX=9606 GN=SIRT1 PE=1 SV=2	-4.32703	-3.42765	-3.61513	-0.88056	-1.36572	-1.12644	4	5	1	1	3.01035	0.000992	2.6657
Q9Y5Q8	GTF3C5	General transcription factor 3C polypeptide 5 OS=Homo sapiens OX=9606 GN=GTF3C5 PE=1 SV=2	-1.30873	1.39917	1.09168	3.10346	2.96488	3.0461	10	15	4	4	1.43493	0.002821	2.64411
Q5BKZ1	ZNF326	DBIRD complex subunit ZNF326 OS=Homo sapiens OX=9606 GN=ZNF326 PE=1 SV=2	-1.32344	-1.21108	-1.46536	1.02313	1.58468	1.31486	12	10	3	3	3.91964	0.001632	2.64085
Q9Y2W2	WBP11	WW domain-binding protein 11 OS=Homo sapiens OX=9606 GN=WBP11 PE=1 SV=1	-2.39642	-1.72333	-3.66146	0.415245	-0.64355	0.319328	7	3	2	2	1.78121	0.001638	2.62407
Q86U42	PABPN1	Polyadenylate-binding protein 2 OS=Homo sapiens OX=9606 GN=PABPN1 PE=1 SV=3	2.05981	0.214951	-0.03722	3.24977	3.40663	3.36212	39	20	7	7	1.7611	0.001914	2.59366
Q14103	HNRNPD	Heterogeneous nuclear ribonucleoprotein D0 OS=Homo sapiens OX=9606 GN=HNRNPD PE=1 SV=1	1.00046	-0.26676	0.053312	2.16463	3.44164	2.93072	28	23	11	10	2.08226	0.000892	2.58332
P61978	HNRNPK	Heterogeneous nuclear ribonucleoprotein K OS=Homo sapiens OX=9606 GN=HNRNPK PE=1 SV=1	6.27269	6.32242	6.27412	9.08467	8.80463	8.66735	56	380	28	28	4.49122	0	2.56247
P43490	NAMPT	Nicotinamide phosphoribosyltransferase OS=Homo sapiens OX=9606 GN=NAMPT PE=1 SV=1	-0.6743	-4.53778	-2.77208	0.121481	-0.6229	0.198202	4	4	1	1	1.04873	0.007438	2.56032
P32519	ELF1	ETS-related transcription factor Elf-1 OS=Homo sapiens OX=9606 GN=ELF1 PE=1 SV=2	1.04511	1.53947	1.4171	3.33805	4.56017	3.71599	26	54	7	7	2.53806	0.000642	2.53751
Q6UX04	CWC27	Spliceosome-associated protein CWC27 homolog OS=Homo sapiens OX=9606 GN=CWC27 PE=1 SV=1	-3.81299	-2.98443	-2.10709	-0.3949	-0.52052	-0.40957	7	4	1	1	2.15998	0.000954	2.52651
O75400	PRPF40A	Pre-mRNA-processing factor 40 homolog A OS=Homo sapiens OX=9606 GN=PRPF40A PE=1 SV=2	-1.8324	0.561619	0.416107	2.35197	2.00524	2.35513	8	8	4	4	1.49071	0.002868	2.52234
O43719	HTATSF1	HIV Tat-specific factor 1 OS=Homo sapiens OX=9606 GN=HTATSF1 PE=1 SV=1	0.710615	1.09747	0.974751	3.30636	3.47412	3.56445	10	46	5	5	4.29068	0.001676	2.5207
Q96P16	RPRD1A	Regulation of nuclear pre-mRNA domain-containing protein 1A OS=Homo sapiens OX=9606 GN=RPRD1A PE=1 SV=1	-0.16687	-3.17067	-1.45093	0.969526	0.896154	0.886814	15	5	2	2	1.34991	0.004105	2.51366
Q9NTI5	PDS5B	Sister chromatid cohesion protein PDS5 homolog B OS=Homo sapiens OX=9606 GN=PDS5B PE=1 SV=1	-3.62711	-3.79285	-3.92273	-1.20082	-1.2112	-1.41216	3	7	1	1	4.66149	0	2.50617
Q1ED39	C16orf88;KNOP1	Lysine-rich nucleolar protein 1 OS=Homo sapiens OX=9606 GN=KNOP1 PE=1 SV=1	-3.90786	-2.63305	-3.43684	-0.70491	-1.10184	-0.65719	5	3	1	1	2.48725	0.000605	2.5046
O14497	ARID1A	AT-rich interactive domain-containing protein 1A OS=Homo sapiens OX=9606 GN=ARID1A PE=1 SV=3	1.42074	1.3167	1.39332	3.26943	4.43344	3.92687	17	80	17	17	2.74695	0.000734	2.49966
P05412	JUN	Transcription factor AP-1 OS=Homo sapiens OX=9606 GN=JUN PE=1 SV=2	-4.20464	-3.44693	-3.37745	-1.55901	-0.28	-1.69315	21	8	3	3	2.05759	0.000832	2.49895
Q92841	DDX17	Probable ATP-dependent RNA helicase DDX17 OS=Homo sapiens OX=9606 GN=DDX17 PE=1 SV=2	4.70029	4.37173	4.29897	7.08182	6.93945	6.83251	44	277	34	28	4.19753	0.00159	2.49427
P25440	BRD2	Bromodomain-containing protein 2 OS=Homo sapiens OX=9606 GN=BRD2 PE=1 SV=2	-1.24304	-0.65825	-1.20169	1.72067	1.32893	1.29296	7	12	2	2	3.35704	0.001088	2.48185
Q15024	EXOSC7	Exosome complex component RRP42 OS=Homo sapiens OX=9606 GN=EXOSC7 PE=1 SV=3	-4.34451	-1.3817	-1.96646	0.285328	-0.56324	0	9	2	1	1	1.23529	0.005168	2.47159
P18615	NELFE;RDBP	Negative elongation factor E OS=Homo sapiens OX=9606 GN=NELFE PE=1 SV=3	0.31004	0.766766	0.747665	3.24077	3.05841	2.92308	21	30	5	5	3.82939	0.001333	2.46593
O95071	UBR5	E3 ubiquitin-protein ligase UBR5 OS=Homo sapiens OX=9606 GN=UBR5 PE=1 SV=2	-2.97882	-0.85464	-3.0802	0.141476	0.419998	-0.08628	2	4	2	2	1.53503	0.002936	2.46296
O43660	PLRG1	Pleiotropic regulator 1 OS=Homo sapiens OX=9606 GN=PLRG1 PE=1 SV=1	0.924206	1.37163	1.17767	3.03105	4.32251	3.49567	21	31	5	5	2.45227	0.000588	2.45858
P31483	TIA1	Nucleolysin TIA-1 isoform p40 OS=Homo sapiens OX=9606 GN=TIA1 PE=1 SV=3	-3.47866	-0.22975	-0.18661	1.21332	1.08989	1.15169	15	8	3	3	1.05535	0.007788	2.44998
O75582	RPS6KA5	Ribosomal protein S6 kinase alpha-5 OS=Homo sapiens OX=9606 GN=RPS6KA5 PE=1 SV=1	-3.73602	-0.87705	-1.46959	0.616806	0.393078	0.256697	7	9	2	2	1.30783	0.005022	2.44975
Q9NZI5	GRHL1	Grainyhead-like protein 1 homolog OS=Homo sapiens OX=9606 GN=GRHL1 PE=1 SV=2	-2.50174	-3.16303	-2.17183	0.298235	-0.01834	-0.79258	4	4	1	1	2.30235	0.001029	2.4413
Q7LFL8	CXXC5	CXXC-type zinc finger protein 5 OS=Homo sapiens OX=9606 GN=CXXC5 PE=1 SV=1	-4.58673	-4.10564	-2.83934	-0.97573	-1.66832	-1.57047	8	3	2	2	1.90577	0.001704	2.43906
P14866	HNRNPL	Heterogeneous nuclear ribonucleoprotein L OS=Homo sapiens OX=9606 GN=HNRNPL PE=1 SV=2	3.67738	3.74128	3.85295	6.2345	6.34634	6.0071	57	280	30	30	4.57639	0.001699	2.43878
P51991	HNRNPA3	Heterogeneous nuclear ribonucleoprotein A3 OS=Homo sapiens OX=9606 GN=HNRNPA3 PE=1 SV=2	5.14314	4.02716	3.78583	6.90699	6.62251	6.7268	47	114	18	18	2.33208	0.001042	2.43339
Q9NZM3	ITSN2	Intersectin-2 OS=Homo sapiens OX=9606 GN=ITSN2 PE=1 SV=3	-2.81215	-2.58871	-2.53886	0.223158	-0.312	-0.55421	1	1	1	1	3.24113	0.000969	2.43222
Q9UBP6	METTL1	tRNA (guanine-N(7)-)-methyltransferase OS=Homo sapiens OX=9606 GN=METTL1 PE=1 SV=1	-1.43346	-1.10445	-1.40806	1.44145	0.651266	1.24182	7	11	2	2	3.13651	0.000892	2.42683
Q13330	MTA1	Metastasis-associated protein MTA1 OS=Homo sapiens OX=9606 GN=MTA1 PE=1 SV=2	-4.35483	-4.97568	-3.65452	-1.53056	-1.84456	-2.34953	9	5	3	3	2.23822	0.000969	2.42012
P13984	GTF2F2	General transcription factor IIF subunit 2 OS=Homo sapiens OX=9606 GN=GTF2F2 PE=1 SV=2	0.062834	-0.39445	-1.11342	1.99862	1.8735	1.88744	10	10	2	2	2.65179	0.000636	2.40153
Q9UQ35	SRRM2	Serine/arginine repetitive matrix protein 2 OS=Homo sapiens OX=9606 GN=SRRM2 PE=1 SV=2	3.84485	4.34171	4.35025	6.69043	6.50986	6.52855	11	151	16	16	3.76813	0.001228	2.39734
Q9BY77	POLDIP3	Polymerase delta-interacting protein 3 OS=Homo sapiens OX=9606 GN=POLDIP3 PE=1 SV=2	-0.83844	-0.00146	-0.34394	2.21824	1.83917	1.94826	20	12	5	5	3.06427	0.000827	2.3965
Q02086	SP2	Transcription factor Sp2 OS=Homo sapiens OX=9606 GN=SP2 PE=1 SV=3	-3.01023	-2.69414	-2.93951	0.113747	-0.91257	-0.69258	3	6	1	1	2.72887	0.000663	2.38416
P51532	SMARCA4	Transcription activator BRG1 OS=Homo sapiens OX=9606 GN=SMARCA4 PE=1 SV=2	-1.78342	-0.29212	-0.60296	1.56164	1.54041	1.34538	4	10	4	4	2.17709	0.000873	2.37531
Q8N684	CPSF7	Cleavage and polyadenylation specificity factor subunit 7 OS=Homo sapiens OX=9606 GN=CPSF7 PE=1 SV=1	-2.35343	-1.99287	-1.1926	1.34429	0.237597	-0.04939	7	4	2	2	1.90374	0.001972	2.35713
O95391	SLU7	Pre-mRNA-splicing factor SLU7 OS=Homo sapiens OX=9606 GN=SLU7 PE=1 SV=2	-0.545	-2.0897	-1.91023	0.901382	0.963072	0.649975	7	4	2	2	2.04208	0.001069	2.35312
Q8N3X1	FNBP4	Formin-binding protein 4 OS=Homo sapiens OX=9606 GN=FNBP4 PE=1 SV=3	-3.01306	-2.08479	-1.62707	0.044754	0.122295	0.161898	5	11	1	1	2.34244	0.001004	2.35129
Q00535	CDK5	Cyclin-dependent-like kinase 5 OS=Homo sapiens OX=9606 GN=CDK5 PE=1 SV=3	-3.42824	-2.48984	-3.46785	-0.06892	-2.12814	-0.14082	11	5	2	2	1.46062	0.002928	2.34935
P78346	RPP30	Ribonuclease P protein subunit p30 OS=Homo sapiens OX=9606 GN=RPP30 PE=1 SV=1	-3.63571	-3.52909	-3.4464	-1.06894	-1.47456	-1.03588	7	3	1	1	3.99413	0.001265	2.34395
Q96T37	RBM15	RNA-binding protein 15 OS=Homo sapiens OX=9606 GN=RBM15 PE=1 SV=2	-0.26153	0.496435	-0.08529	2.30937	2.50957	2.31511	11	16	6	6	3.21134	0.000838	2.32815
P83916	CBX1	Chromobox protein homolog 1 OS=Homo sapiens OX=9606 GN=CBX1 PE=1 SV=1	0.129368	0.662987	-0.15059	2.6956	2.18362	2.74554	12	15	2	1	2.83512	0.000678	2.32767
P51858	HDGF	Hepatoma-derived growth factor OS=Homo sapiens OX=9606 GN=HDGF PE=1 SV=1	-0.04671	0.558577	0.641802	2.95078	2.44313	2.73628	47	10	5	5	3.04964	0.000785	2.32551
Q9UGU0	TCF20	Transcription factor 20 OS=Homo sapiens OX=9606 GN=TCF20 PE=1 SV=3	-0.16467	-0.73376	-0.35954	2.06489	1.87113	1.76811	6	19	6	6	3.60391	0.001051	2.3207
Q14687	GSE1	Genetic suppressor element 1 OS=Homo sapiens OX=9606 GN=GSE1 PE=1 SV=3	-0.64488	-1.0534	-2.04532	1.23241	1.02971	0.936274	4	12	3	3	2.25801	0.000889	2.314
Q9BZ95	WHSC1L1;NSD3	Histone-lysine N-methyltransferase NSD3 OS=Homo sapiens OX=9606 GN=NSD3 PE=1 SV=1	-1.8338	-1.08032	-1.01623	1.19506	0.932888	0.818727	2	10	1	1	2.88616	0.000685	2.29234
Q12873	CHD3	Chromodomain-helicase-DNA-binding protein 3 OS=Homo sapiens OX=9606 GN=CHD3 PE=1 SV=3	-2.8439	-3.25613	-2.46222	-0.95745	-0.12437	-0.60441	3	7	4	1	2.6321	0.000596	2.29201
Q8NC56	LEMD2	LEM domain-containing protein 2 OS=Homo sapiens OX=9606 GN=LEMD2 PE=1 SV=1	-3.50848	-2.06315	-2.49744	-0.33129	-0.70026	-0.17538	12	2	2	2	2.13192	0.000805	2.28738
Q13523	PRPF4B	Serine/threonine-protein kinase PRP4 homolog OS=Homo sapiens OX=9606 GN=PRPF4B PE=1 SV=3	-1.51137	-0.56815	-0.94465	1.4885	0.996885	1.32736	5	12	3	3	2.73927	0.000611	2.27897
Q9H3P2	NELFA;WHSC2	Negative elongation factor A OS=Homo sapiens OX=9606 GN=NELFA PE=1 SV=3	0.84409	1.46517	1.30107	3.14484	3.75756	3.48905	24	31	12	12	3.03633	0.000743	2.26037
Q08211	DHX9	ATP-dependent RNA helicase A OS=Homo sapiens OX=9606 GN=DHX9 PE=1 SV=4	3.18402	2.5126	2.50224	4.95739	5.29523	4.65326	24	85	24	24	2.80593	0.00062	2.23567
Q8IX01	SUGP2	SURP and G-patch domain-containing protein 2 OS=Homo sapiens OX=9606 GN=SUGP2 PE=1 SV=2	-2.42528	-1.3338	-1.69026	0.320002	0.801882	0.126114	9	8	4	4	2.3817	0.00095	2.23245
Q9UPT8	ZC3H4	Zinc finger CCCH domain-containing protein 4 OS=Homo sapiens OX=9606 GN=ZC3H4 PE=1 SV=3	2.74934	2.80509	2.79213	4.90203	5.29101	4.81828	26	110	18	18	3.95637	0.001097	2.22159
Q9UEE9	CFDP1	Craniofacial development protein 1 OS=Homo sapiens OX=9606 GN=CFDP1 PE=1 SV=1	-0.89577	-1.65168	-2.44904	0.630405	0.327408	0.694031	10	6	1	1	2.06045	0.00174	2.21611
Q9UQE7	SMC3	Structural maintenance of chromosomes protein 3 OS=Homo sapiens OX=9606 GN=SMC3 PE=1 SV=2	-1.5385	-2.02579	-1.33657	0.711765	0.355242	0.675156	5	9	3	3	3.15896	0.00077	2.21434
P55769	NHP2L1;SNU13	NHP2-like protein 1 OS=Homo sapiens OX=9606 GN=SNU13 PE=1 SV=3	-2.15027	-1.05156	-1.13181	0.633144	0.79722	0.874165	38	6	2	2	2.44628	0.000992	2.21272
Q96T23	RSF1	Remodeling and spacing factor 1 OS=Homo sapiens OX=9606 GN=RSF1 PE=1 SV=2	-3.18218	-2.64716	-2.996	-0.57863	-0.74721	-0.86656	1	1	1	1	3.62027	0.000961	2.21098
Q9Y5S9	RBM8A;LOC101060541	RNA-binding protein 8A OS=Homo sapiens OX=9606 GN=RBM8A PE=1 SV=1	2.2015	1.23707	1.85646	4.13116	3.6907	4.08158	30	24	4	4	2.65933	0.000564	2.2028
O75376	NCOR1	Nuclear receptor corepressor 1 OS=Homo sapiens OX=9606 GN=NCOR1 PE=1 SV=2	-2.92732	-1.18102	-1.87125	0.467966	0.069544	0.090374	3	9	3	3	1.86445	0.002035	2.20249
Q9ULL5	PRR12	Proline-rich protein 12 OS=Homo sapiens OX=9606 GN=PRR12 PE=1 SV=3	-1.48115	-1.98069	-1.11195	0.637056	1.05977	0.330263	7	9	5	5	2.58626	0.00106	2.20029
Q8TDD1	DDX54	ATP-dependent RNA helicase DDX54 OS=Homo sapiens OX=9606 GN=DDX54 PE=1 SV=2	-2.19319	-1.30122	-1.95517	0.718199	0.13604	0.290115	5	7	2	2	2.63604	0.000554	2.19798
P84090	ERH	Enhancer of rudimentary homolog OS=Homo sapiens OX=9606 GN=ERH PE=1 SV=1	3.27587	-1.58676	-0.92506	2.43278	2.54953	2.34086	40	20	5	5	0.648466	0.04389	2.18638
P08651	NFIC	Nuclear factor 1 C-type OS=Homo sapiens OX=9606 GN=NFIC PE=1 SV=2	-3.7291	-1.17524	-2.62497	-0.79615	-0.06507	-0.11153	6	3	1	1	1.3182	0.005464	2.18552
Q9Y3B4	SF3B14;SF3B6	Splicing factor 3B subunit 6 OS=Homo sapiens OX=9606 GN=SF3B6 PE=1 SV=1	-3.95323	-4.15711	-2.61182	-0.94693	-1.98964	-1.24569	20	1	1	1	1.71471	0.002536	2.17997
Q08945	SSRP1	FACT complex subunit SSRP1 OS=Homo sapiens OX=9606 GN=SSRP1 PE=1 SV=1	0.13023	1.66948	1.42266	3.43692	3.1695	3.15247	3	14	2	2	1.95977	0.002126	2.17884
Q9H7Z6	KAT8	Histone acetyltransferase KAT8 OS=Homo sapiens OX=9606 GN=KAT8 PE=1 SV=2	-2.07911	-2.98776	-3.463	-0.07718	-1.49194	-0.49716	13	3	2	2	1.67766	0.002942	2.15453
Q7Z6I8	C5orf24	UPF0461 protein C5orf24 OS=Homo sapiens OX=9606 GN=C5orf24 PE=1 SV=1	-3.03555	-2.84808	-4.62802	-0.97282	-1.3797	-1.69655	11	1	1	1	1.63389	0.002838	2.1542
Q8IX12	CCAR1	Cell division cycle and apoptosis regulator protein 1 OS=Homo sapiens OX=9606 GN=CCAR1 PE=1 SV=2	-0.03525	0.196207	0.256874	1.49527	2.72902	2.63807	6	9	4	4	2.20984	0.000787	2.14817
Q9ULL0	KIAA1210	Acrosomal protein KIAA1210 OS=Homo sapiens OX=9606 GN=KIAA1210 PE=2 SV=3	-3.79776	-1.11988	-1.1835	0.028774	0.011427	0.294317	1	1	1	1	1.13746	0.007662	2.14522
Q1KMD3	HNRNPUL2	Heterogeneous nuclear ribonucleoprotein U-like protein 2 OS=Homo sapiens OX=9606 GN=HNRNPUL2 PE=1 SV=1	3.15804	2.87225	2.68976	5.23155	4.93633	4.98193	17	44	8	8	3.70055	0.000912	2.14325
Q96DI7	SNRNP40	U5 small nuclear ribonucleoprotein 40 kDa protein OS=Homo sapiens OX=9606 GN=SNRNP40 PE=1 SV=1	0.131813	0.326614	-0.13149	2.3992	2.10996	2.24346	27	15	5	5	3.77841	0.000954	2.14189
O60264	SMARCA5	SWI/SNF-related matrix-associated actin-dependent regulator of chromatin subfamily A member 5 OS=Homo sapiens OX=9606 GN=SMARCA5 PE=1 SV=1	-1.05859	0.422066	0.23385	2.19771	1.88942	1.93153	10	13	7	7	1.96688	0.002115	2.14044
P49585	PCYT1A	Choline-phosphate cytidylyltransferase A OS=Homo sapiens OX=9606 GN=PCYT1A PE=1 SV=2	-2.10893	-1.96246	-1.84553	0.230173	0.32752	-0.05892	7	5	2	2	3.98457	0.001033	2.13856
Q9UKL0	RCOR1	REST corepressor 1 OS=Homo sapiens OX=9606 GN=RCOR1 PE=1 SV=2	-2.36697	-1.67108	-1.79267	0.389986	-0.08136	0.272919	4	3	1	1	2.94146	0.000623	2.13742
O60508	CDC40	Pre-mRNA-processing factor 17 OS=Homo sapiens OX=9606 GN=CDC40 PE=1 SV=1	-0.39902	0.644344	-0.09434	2.14875	2.25205	2.1601	14	13	4	4	2.62621	0.001046	2.13664
Q12972	PPP1R8	Nuclear inhibitor of protein phosphatase 1 OS=Homo sapiens OX=9606 GN=PPP1R8 PE=1 SV=2	1.01425	1.03982	0.840582	2.77802	3.2488	3.26349	13	31	7	7	3.62057	0.000867	2.13189
Q14151	SAFB2	Scaffold attachment factor B2 OS=Homo sapiens OX=9606 GN=SAFB2 PE=1 SV=1	-0.36608	0.815134	0.372379	2.41879	2.32227	2.46194	5	32	4	3	2.44514	0.000902	2.12719
P49959	MRE11A;MRE11	Double-strand break repair protein MRE11 OS=Homo sapiens OX=9606 GN=MRE11 PE=1 SV=3	-1.99879	-0.58798	-0.75351	1.17731	0.824173	1.03399	7	10	3	3	2.01541	0.002149	2.12525
Q86VQ1	GLCCI1	Glucocorticoid-induced transcript 1 protein OS=Homo sapiens OX=9606 GN=GLCCI1 PE=1 SV=1	-1.67183	-2.79103	-4.08873	-0.45822	-0.89786	-0.85112	3	4	1	1	1.38558	0.005135	2.11479
Q96PU8	QKI	Protein quaking OS=Homo sapiens OX=9606 GN=QKI PE=1 SV=1	0.103069	0.919245	-0.25821	2.41459	2.32272	2.36027	18	19	5	5	2.42263	0.000879	2.11116
Q2TAY7	SMU1	WD40 repeat-containing protein SMU1 OS=Homo sapiens OX=9606 GN=SMU1 PE=1 SV=2	1.66433	-0.54405	-0.73924	2.30943	2.21759	2.17246	14	14	5	5	1.27985	0.006252	2.10615
Q9BV44	THUMPD3	THUMP domain-containing protein 3 OS=Homo sapiens OX=9606 GN=THUMPD3 PE=1 SV=1	-0.43804	-4.70484	-3.60767	-0.53577	-0.55767	-1.34946	6	4	2	2	0.737665	0.033797	2.10255
O43143	DHX15	Pre-mRNA-splicing factor ATP-dependent RNA helicase DHX15 OS=Homo sapiens OX=9606 GN=DHX15 PE=1 SV=2	2.69428	2.95115	2.97719	5.24228	4.84562	4.82499	16	95	12	12	3.67596	0.000861	2.09676
Q5VT52	RPRD2	Regulation of nuclear pre-mRNA domain-containing protein 2 OS=Homo sapiens OX=9606 GN=RPRD2 PE=1 SV=1	-1.15048	-1.68198	-0.8245	0.728178	1.2162	0.670732	8	10	5	5	2.6306	0.001012	2.09069
P85037	FOXK1	Forkhead box protein K1 OS=Homo sapiens OX=9606 GN=FOXK1 PE=1 SV=1	0.059057	1.20494	0.960283	2.8981	2.96872	2.61992	13	31	7	7	2.33783	0.000808	2.08749
O95340	PAPSS2	Bifunctional 3'-phosphoadenosine 5'-phosphosulfate synthase 2 OS=Homo sapiens OX=9606 GN=PAPSS2 PE=1 SV=2	3.23184	3.2325	3.32557	5.39024	5.50969	5.13444	37	98	18	18	4.26164	0.001078	2.08149
Q9UKM9	RALY	RNA-binding protein Raly OS=Homo sapiens OX=9606 GN=RALY PE=1 SV=1	2.81503	1.21139	1.68361	3.49454	4.30342	4.12621	53	38	13	13	1.7445	0.002974	2.07138
Q8IWX8	CHERP	Calcium homeostasis endoplasmic reticulum protein OS=Homo sapiens OX=9606 GN=CHERP PE=1 SV=3	-0.56841	-0.26936	-0.5093	1.85311	1.272	1.73509	4	9	2	2	3.31146	0.000705	2.06909
Q71UI9	H2AFV	Histone H2A.V OS=Homo sapiens OX=9606 GN=H2AFV PE=1 SV=3	-2.32171	-3.75135	-3.42461	-0.08356	-1.28494	-1.92986	24	3	1	1	1.39149	0.00509	2.06644
P78347	GTF2I	General transcription factor II-I OS=Homo sapiens OX=9606 GN=GTF2I PE=1 SV=2	-0.25393	0.197124	-0.42546	2.1209	1.64705	1.93813	9	14	6	6	3.05837	0.000617	2.06278
Q96T58	SPEN	Msx2-interacting protein OS=Homo sapiens OX=9606 GN=SPEN PE=1 SV=1	-2.638	-1.91526	-1.79185	0.043518	-0.07861	-0.1222	2	3	2	2	2.81118	0.000549	2.06261
P09429	HMGB1	High mobility group protein B1 OS=Homo sapiens OX=9606 GN=HMGB1 PE=1 SV=3	-0.87357	-1.39211	-1.50387	1.173	0.724358	0.512049	35	6	4	4	2.76926	0.001069	2.05965
Q7Z2E3	APTX	Aprataxin OS=Homo sapiens OX=9606 GN=APTX PE=1 SV=2	-3.21538	-2.86223	-2.98381	-0.74582	-1.1034	-1.04527	5	3	1	1	3.76572	0.000844	2.05565
Q92466	DDB2	DNA damage-binding protein 2 OS=Homo sapiens OX=9606 GN=DDB2 PE=1 SV=1	-4.53983	-2.86744	-1.49065	-1.25636	-0.89953	-0.57572	5	5	1	1	1.06957	0.010398	2.05544
P33240	CSTF2	Cleavage stimulation factor subunit 2 OS=Homo sapiens OX=9606 GN=CSTF2 PE=1 SV=1	0.526573	1.33648	1.06404	3.26998	2.834	2.97429	7	17	2	2	2.78984	0.000537	2.05039
P52597	HNRNPF	Heterogeneous nuclear ribonucleoprotein F OS=Homo sapiens OX=9606 GN=HNRNPF PE=1 SV=3	4.80249	3.99349	3.68267	6.24565	6.15396	6.21063	55	99	20	19	2.43835	0.000844	2.04387
Q15637	SF1	Splicing factor 1 OS=Homo sapiens OX=9606 GN=SF1 PE=1 SV=4	2.5647	1.14279	1.05277	3.76396	3.45362	3.67027	20	14	5	5	1.82808	0.002347	2.04253
O00422	SAP18	Histone deacetylase complex subunit SAP18 OS=Homo sapiens OX=9606 GN=SAP18 PE=1 SV=1	-0.40291	0.995136	0.126509	2.72947	2.00387	2.10797	37	17	3	3	1.92442	0.002205	2.04086
Q7Z6E9	RBBP6	E3 ubiquitin-protein ligase RBBP6 OS=Homo sapiens OX=9606 GN=RBBP6 PE=1 SV=1	-3.04789	-0.96505	-0.90808	0.136862	0.428957	0.632694	3	5	3	3	1.32866	0.006203	2.03984
Q96QD9	FYTTD1	UAP56-interacting factor OS=Homo sapiens OX=9606 GN=FYTTD1 PE=1 SV=3	-0.42585	-0.27762	-1.35991	1.59939	1.31719	1.11188	14	7	3	3	2.28254	0.001049	2.03062
O60563	CCNT1	Cyclin-T1 OS=Homo sapiens OX=9606 GN=CCNT1 PE=1 SV=1	-1.66609	-1.47983	-1.52917	0.57559	0.409523	0.411505	3	3	1	1	4.8757	0.001181	2.0239
Q9BUQ8	DDX23	Probable ATP-dependent RNA helicase DDX23 OS=Homo sapiens OX=9606 GN=DDX23 PE=1 SV=3	-3.31405	-4.12671	-3.45071	-1.07709	-2.72466	-1.01884	3	2	1	1	1.52434	0.004504	2.02363
P15408	FOSL2	Fos-related antigen 2 OS=Homo sapiens OX=9606 GN=FOSL2 PE=1 SV=1	-0.67988	-0.30525	-0.51636	0.809872	2.12055	1.6126	29	18	3	3	2.14982	0.001951	2.01484
Q86V15	CASZ1	Zinc finger protein castor homolog 1 OS=Homo sapiens OX=9606 GN=CASZ1 PE=1 SV=4	-4.45294	-1.55378	-1.52352	-0.12753	-0.27638	-1.08643	3	3	3	3	0.925844	0.017928	2.0133
P12956	XRCC6	X-ray repair cross-complementing protein 6 OS=Homo sapiens OX=9606 GN=XRCC6 PE=1 SV=2	3.53908	3.80647	3.45686	5.90337	5.42051	5.48984	35	123	21	21	3.39393	0.000689	2.00377
P52756	RBM5	RNA-binding protein 5 OS=Homo sapiens OX=9606 GN=RBM5 PE=1 SV=2	-1.20381	-1.67005	-1.94445	0.074331	0.681684	0.436119	4	3	2	2	2.70064	0.000996	2.00348
O43172	PRPF4	U4/U6 small nuclear ribonucleoprotein Prp4 OS=Homo sapiens OX=9606 GN=PRPF4 PE=1 SV=2	-0.75444	-0.4475	-0.47567	1.54096	1.42525	1.34376	2	4	1	1	4.21258	0.000939	1.99586
Q8N7H5	PAF1	RNA polymerase II-associated factor 1 homolog OS=Homo sapiens OX=9606 GN=PAF1 PE=1 SV=2	-2.47219	-2.23674	-1.70229	-0.22689	-0.08962	-0.11092	11	6	3	3	2.99947	0.000585	1.9946
Q6ZRS2	SRCAP	Helicase SRCAP OS=Homo sapiens OX=9606 GN=SRCAP PE=1 SV=3	-3.22048	-3.05101	-2.73671	-1.83377	-0.4227	-0.77496	2	5	3	3	1.95105	0.002184	1.99226
O94906	PRPF6	Pre-mRNA-processing factor 6 OS=Homo sapiens OX=9606 GN=PRPF6 PE=1 SV=1	2.08423	2.8358	2.75566	4.65584	4.42006	4.53758	24	83	17	17	2.87538	0.001055	1.97926
Q9H7N4	SCAF1	Splicing factor, arginine/serine-rich 19 OS=Homo sapiens OX=9606 GN=SCAF1 PE=1 SV=3	-0.4773	-1.2287	-1.09685	1.20429	0.624498	1.30585	5	13	5	5	2.48881	0.000827	1.97916
Q16630	CPSF6	Cleavage and polyadenylation specificity factor subunit 6 OS=Homo sapiens OX=9606 GN=CPSF6 PE=1 SV=2	-0.48487	-0.49747	-0.32217	1.59414	1.46477	1.56568	8	7	3	3	5.05954	0.001138	1.97637
Q53F19	C17orf85;NCBP3	Nuclear cap-binding protein subunit 3 OS=Homo sapiens OX=9606 GN=NCBP3 PE=1 SV=2	-0.76936	-0.87691	-0.80164	0.340235	1.94662	1.18675	5	9	2	2	1.87888	0.002342	1.97384
Q86UE8	TLK2	Serine/threonine-protein kinase tousled-like 2 OS=Homo sapiens OX=9606 GN=TLK2 PE=1 SV=2	0.727762	0.303015	0.56282	2.62198	2.52033	2.3728	13	16	5	5	3.79395	0.000795	1.97384
Q9H0D6	XRN2	5'-3' exoribonuclease 2 OS=Homo sapiens OX=9606 GN=XRN2 PE=1 SV=1	1.94482	2.67436	2.44387	3.9465	4.68158	4.34764	16	62	10	10	2.54287	0.000858	1.97089
Q9P0W2	HMG20B	SWI/SNF-related matrix-associated actin-dependent regulator of chromatin subfamily E member 1-related OS=Homo sapiens OX=9606 GN=HMG20B PE=1 SV=1	-3.88335	-4.10605	-4.24539	-2.12694	-1.91901	-2.32483	4	1	1	1	3.61433	0.000717	1.95467
P62306	SNRPF	Small nuclear ribonucleoprotein F OS=Homo sapiens OX=9606 GN=SNRPF PE=1 SV=1	-1.1343	0.00531	-0.52253	1.66954	0.993967	1.53504	26	9	1	1	2.13085	0.00211	1.95002
Q9NY27	PPP4R2	Serine/threonine-protein phosphatase 4 regulatory subunit 2 OS=Homo sapiens OX=9606 GN=PPP4R2 PE=1 SV=3	-3.31381	-2.45804	-1.89756	-0.37219	-0.98867	-0.46376	4	6	2	2	1.89387	0.002331	1.94827
Q15424	SAFB	Scaffold attachment factor B1 OS=Homo sapiens OX=9606 GN=SAFB PE=1 SV=4	0.698492	1.55441	1.2919	3.36912	2.84801	3.17014	9	36	7	6	2.56305	0.000846	1.94749
Q9UBE0	SAE1	SUMO-activating enzyme subunit 1 OS=Homo sapiens OX=9606 GN=SAE1 PE=1 SV=1	-0.51183	0.112581	-0.40889	1.68645	1.50589	1.83144	20	18	5	5	3.0815	0.000577	1.94397
Q96BW5	PTER	Phosphotriesterase-related protein OS=Homo sapiens OX=9606 GN=PTER PE=1 SV=1	-4.93893	-1.98266	-1.35553	-0.95421	-0.63489	-0.86603	6	3	1	1	0.809605	0.028904	1.94066
O00148	DDX39A	ATP-dependent RNA helicase DDX39A OS=Homo sapiens OX=9606 GN=DDX39A PE=1 SV=2	0.930916	1.59833	1.44663	3.41627	3.17016	3.20706	27	69	8	3	3.06933	0.000566	1.93921
Q6P2Q9	PRPF8	Pre-mRNA-processing-splicing factor 8 OS=Homo sapiens OX=9606 GN=PRPF8 PE=1 SV=2	0.77252	0.355356	0.393984	2.75794	2.18426	2.39667	6	27	9	9	3.08575	0.000571	1.939
Q03164	KMT2A;MLL	Histone-lysine N-methyltransferase 2A OS=Homo sapiens OX=9606 GN=KMT2A PE=1 SV=5	-1.4381	-0.19558	-0.86718	1.32129	1.14362	0.845316	3	13	6	6	2.13509	0.002104	1.93703
Q92925	SMARCD2	SWI/SNF-related matrix-associated actin-dependent regulator of chromatin subfamily D member 2 OS=Homo sapiens OX=9606 GN=SMARCD2 PE=1 SV=3	-3.4091	-2.03632	-2.08904	-0.53112	-0.67787	-0.53418	6	7	2	1	1.88911	0.002547	1.93043
Q96PK6	RBM14;RBM14-RBM4	RNA-binding protein 14 OS=Homo sapiens OX=9606 GN=RBM14 PE=1 SV=2	3.46236	3.73993	3.72633	5.20996	6.39784	5.10967	24	84	14	14	1.98454	0.002147	1.92961
Q9BXY0	MAK16	Protein MAK16 homolog OS=Homo sapiens OX=9606 GN=MAK16 PE=1 SV=2	-3.9191	-3.68333	-3.88494	-1.82269	-2.18755	-1.6914	6	1	1	1	3.50708	0.000674	1.92858
Q5VUA4	ZNF318	Zinc finger protein 318 OS=Homo sapiens OX=9606 GN=ZNF318 PE=1 SV=2	-3.10123	-3.204	-3.76811	-0.98296	-1.43137	-1.89498	1	2	1	1	2.33887	0.001735	1.92135
Q99590	SCAF11	Protein SCAF11 OS=Homo sapiens OX=9606 GN=SCAF11 PE=1 SV=2	-0.39644	-2.50492	-1.6623	0.208151	0.530783	0.419554	4	4	3	3	1.43108	0.005629	1.90738
O75643	SNRNP200	U5 small nuclear ribonucleoprotein 200 kDa helicase OS=Homo sapiens OX=9606 GN=SNRNP200 PE=1 SV=2	1.93095	2.68666	2.39921	4.31262	4.22547	4.1525	8	49	13	13	2.95974	0.001025	1.89125
Q15020	SART3	Squamous cell carcinoma antigen recognized by T-cells 3 OS=Homo sapiens OX=9606 GN=SART3 PE=1 SV=1	2.83275	1.70658	1.50815	3.60884	4.09103	3.99537	11	86	6	6	1.8974	0.002993	1.88258
P19338	NCL	Nucleolin OS=Homo sapiens OX=9606 GN=NCL PE=1 SV=3	3.9976	4.18478	3.9382	6.13761	5.80482	5.825	21	111	11	11	3.86721	0.000738	1.88228
P27694	RPA1	Replication protein A 70 kDa DNA-binding subunit OS=Homo sapiens OX=9606 GN=RPA1 PE=1 SV=2	-3.81144	-1.81989	-2.14778	-0.48583	-0.8142	-0.8339	4	3	1	1	1.39956	0.006172	1.88173
O60832	DKC1	H/ACA ribonucleoprotein complex subunit DKC1 OS=Homo sapiens OX=9606 GN=DKC1 PE=1 SV=3	0.428951	1.65848	1.37271	3.1185	2.83847	3.13576	15	25	6	6	2.09209	0.002232	1.87753
Q9NTZ6	RBM12	RNA-binding protein 12 OS=Homo sapiens OX=9606 GN=RBM12 PE=1 SV=1	-2.48767	-2.09709	-2.69886	-0.97292	-0.50302	-0.17732	1	1	1	1	2.52923	0.000795	1.87678
P23246	SFPQ	Splicing factor, proline- and glutamine-rich OS=Homo sapiens OX=9606 GN=SFPQ PE=1 SV=2	4.03921	2.98792	2.91816	4.25758	6.30422	5.00101	34	72	17	17	1.2565	0.007233	1.87251
O95453	PARN	Poly(A)-specific ribonuclease PARN OS=Homo sapiens OX=9606 GN=PARN PE=1 SV=1	-3.70565	-3.0917	-2.6575	-1.15315	-1.30366	-1.38704	2	3	1	1	2.41119	0.001745	1.87034
O43809	NUDT21	Cleavage and polyadenylation specificity factor subunit 5 OS=Homo sapiens OX=9606 GN=NUDT21 PE=1 SV=1	1.89067	2.3848	2.18048	4.20759	3.69715	4.15554	29	41	4	4	3.00396	0.001021	1.86811
O94842	TOX4	TOX high mobility group box family member 4 OS=Homo sapiens OX=9606 GN=TOX4 PE=1 SV=1	0.097084	0.403032	0.41519	2.06497	2.49666	1.95486	12	20	4	4	3.17421	0.000551	1.86706
O75608	LYPLA1	Acyl-protein thioesterase 1 OS=Homo sapiens OX=9606 GN=LYPLA1 PE=1 SV=1	-1.27627	-3.76244	-1.52731	-0.11004	-0.58475	-0.28398	12	4	1	1	1.09144	0.011794	1.86241
P62995	TRA2B	Transformer-2 protein homolog beta OS=Homo sapiens OX=9606 GN=TRA2B PE=1 SV=1	2.42217	3.09118	2.48856	4.61531	4.38852	4.57619	26	34	7	7	2.93908	0.000988	1.85937
Q53GS9	USP39	U4/U6.U5 tri-snRNP-associated protein 2 OS=Homo sapiens OX=9606 GN=USP39 PE=1 SV=2	-0.69496	-0.01656	-0.56213	1.60948	1.38507	1.30653	3	5	1	1	2.91947	0.000984	1.85824
Q9Y4B6	VPRBP;DCAF1	DDB1- and CUL4-associated factor 1 OS=Homo sapiens OX=9606 GN=DCAF1 PE=1 SV=3	-1.95235	-1.31514	-1.47299	0.439291	0.005571	0.37764	3	5	1	1	2.85792	0.000932	1.85433
Q6P1J9	CDC73	Parafibromin OS=Homo sapiens OX=9606 GN=CDC73 PE=1 SV=1	-0.03005	0.447437	-0.05466	1.69973	2.27457	1.88699	10	14	5	5	2.83427	0.000883	1.83286
P84103	SRSF3	Serine/arginine-rich splicing factor 3 OS=Homo sapiens OX=9606 GN=SRSF3 PE=1 SV=1	2.47645	2.15983	1.73821	4.01382	3.84876	3.99197	46	31	10	10	2.93965	0.000939	1.82669
P39880	CUX1	Homeobox protein cut-like 1 OS=Homo sapiens OX=9606 GN=CUX1 PE=1 SV=3	0.522945	-0.16139	0.370417	2.00272	2.32044	1.88305	12	20	11	11	2.76008	0.000849	1.82475
P18754	RCC1	Regulator of chromosome condensation OS=Homo sapiens OX=9606 GN=RCC1 PE=1 SV=1	1.90275	3.23492	3.1732	4.66785	4.4195	4.69568	33	65	6	6	1.83465	0.00278	1.82405
P51948	MNAT1	CDK-activating kinase assembly factor MAT1 OS=Homo sapiens OX=9606 GN=MNAT1 PE=1 SV=1	-2.12231	-1.79749	-1.95277	0.050524	-0.32151	-0.1364	14	5	2	2	3.66496	0.000629	1.82173
Q00839	HNRNPU	Heterogeneous nuclear ribonucleoprotein U OS=Homo sapiens OX=9606 GN=HNRNPU PE=1 SV=6	6.5198	6.74311	6.46236	8.04017	8.71074	8.42412	38	260	35	35	2.98966	0.000973	1.81659
P18887	XRCC1	DNA repair protein XRCC1 OS=Homo sapiens OX=9606 GN=XRCC1 PE=1 SV=2	0.990812	1.28546	1.27506	3.16447	2.83424	2.99116	9	22	2	2	3.74108	0.000646	1.81284
P50402	EMD	Emerin OS=Homo sapiens OX=9606 GN=EMD PE=1 SV=1	2.8646	2.33787	2.67782	4.63177	4.13344	4.52162	57	71	11	11	2.94845	0.000915	1.80218
Q93074	MED12	Mediator of RNA polymerase II transcription subunit 12 OS=Homo sapiens OX=9606 GN=MED12 PE=1 SV=4	-0.8813	-0.99682	-1.08986	0.700834	1.11715	0.611805	3	8	3	3	3.3757	0.000559	1.79925
Q9Y618	NCOR2	Nuclear receptor corepressor 2 OS=Homo sapiens OX=9606 GN=NCOR2 PE=1 SV=3	-1.70389	-1.09741	-1.64281	0.51775	0.227026	0.19614	2	5	3	3	2.92342	0.000886	1.79501
Q96IZ7	RSRC1	Serine/Arginine-related protein 53 OS=Homo sapiens OX=9606 GN=RSRC1 PE=1 SV=1	-3.65812	-1.89802	-2.24222	-0.51237	-0.4066	-1.52076	5	3	1	1	1.29768	0.007222	1.78621
Q7Z5K2	WAPAL;WAPL	Wings apart-like protein homolog OS=Homo sapiens OX=9606 GN=WAPL PE=1 SV=1	-1.72455	-0.79857	-0.53461	0.999245	0.862152	0.409422	4	3	2	2	1.93684	0.002898	1.77618
P35251	RFC1	Replication factor C subunit 1 OS=Homo sapiens OX=9606 GN=RFC1 PE=1 SV=4	-3.03167	-3.86	-2.68769	-3.00717	0.084768	-1.32933	1	2	1	1	0.861075	0.027841	1.77587
P24928	POLR2A	DNA-directed RNA polymerase II subunit RPB1 OS=Homo sapiens OX=9606 GN=POLR2A PE=1 SV=2	2.94366	2.44909	2.53538	4.29259	4.76348	4.19835	21	78	24	24	2.80509	0.000818	1.77543
Q9NW82	WDR70	WD repeat-containing protein 70 OS=Homo sapiens OX=9606 GN=WDR70 PE=1 SV=1	-3.28515	-2.62031	-2.26281	-0.66027	-1.0537	-1.13199	11	7	4	4	2.22273	0.002249	1.7741
Q8IV32	CCDC71	Coiled-coil domain-containing protein 71 OS=Homo sapiens OX=9606 GN=CCDC71 PE=1 SV=3	-2.06409	-1.67898	-4.5784	-0.6973	-1.27833	-1.032	4	1	1	1	0.893159	0.024585	1.77128
Q15527	SURF2	Surfeit locus protein 2 OS=Homo sapiens OX=9606 GN=SURF2 PE=1 SV=3	-2.15117	-1.05258	-1.01437	0.492041	0.364014	0.232512	7	1	1	1	2.01585	0.003007	1.76889
Q8N5C6	SRBD1	S1 RNA-binding domain-containing protein 1 OS=Homo sapiens OX=9606 GN=SRBD1 PE=1 SV=2	-2.01821	-1.36839	-1.34636	0.4072	0.023926	0.13076	2	4	2	2	2.68477	0.001066	1.76495
Q5SSJ5	HP1BP3	Heterochromatin protein 1-binding protein 3 OS=Homo sapiens OX=9606 GN=HP1BP3 PE=1 SV=1	2.80933	3.43466	3.20321	4.98772	4.87008	4.84071	20	63	9	9	3.13066	0.000958	1.75044
Q12797	ASPH	Aspartyl/asparaginyl beta-hydroxylase OS=Homo sapiens OX=9606 GN=ASPH PE=1 SV=3	-4.41067	-2.48642	-2.89649	-1.26115	-2.04295	-1.24146	2	3	1	1	1.2781	0.007924	1.74934
Q01130	SRSF2	Serine/arginine-rich splicing factor 2 OS=Homo sapiens OX=9606 GN=SRSF2 PE=1 SV=4	3.06053	3.61133	3.12348	5.11255	4.80539	5.09011	33	72	8	8	3.01346	0.000876	1.73757
Q7Z5L9	IRF2BP2	Interferon regulatory factor 2-binding protein 2 OS=Homo sapiens OX=9606 GN=IRF2BP2 PE=1 SV=2	0.65329	-2.4625	-0.504	0.81039	0.708929	1.37439	7	12	2	2	0.865755	0.028452	1.73564
Q92522	H1FX	Histone H1x OS=Homo sapiens OX=9606 GN=H1FX PE=1 SV=1	-0.46059	0.319035	0.073805	1.87161	1.49479	1.76079	11	14	3	3	2.60425	0.001695	1.73165
Q14966	ZNF638	Zinc finger protein 638 OS=Homo sapiens OX=9606 GN=ZNF638 PE=1 SV=2	-0.08508	0.370441	-0.17806	1.87724	1.74867	1.67436	4	15	4	4	3.18892	0.000965	1.73099
Q86U44	METTL3	N6-adenosine-methyltransferase catalytic subunit OS=Homo sapiens OX=9606 GN=METTL3 PE=1 SV=2	-1.30833	-1.37866	-1.51454	0.352478	0.570446	-0.0007	8	7	2	2	3.18961	0.000925	1.70792
Q9BWF3	RBM4	RNA-binding protein 4 OS=Homo sapiens OX=9606 GN=RBM4 PE=1 SV=1	4.01737	3.86644	3.86047	5.59306	5.67276	5.57759	36	89	11	8	5.05761	0.00078	1.69971
Q9Y3C1	NOP16	Nucleolar protein 16 OS=Homo sapiens OX=9606 GN=NOP16 PE=1 SV=2	-2.42783	-3.8063	-2.60453	-1.14282	-1.6252	-0.99753	21	5	2	2	1.63386	0.005126	1.69104
Q8TDN6	BRIX1	Ribosome biogenesis protein BRX1 homolog OS=Homo sapiens OX=9606 GN=BRIX1 PE=1 SV=2	-3.35153	-2.99363	-2.65117	-0.94844	-2.22684	-0.78951	9	1	1	1	1.5517	0.006255	1.67718
Q15773	MLF2	Myeloid leukemia factor 2 OS=Homo sapiens OX=9606 GN=MLF2 PE=1 SV=1	-2.79117	-3.6316	-1.21349	0.259113	-2.11042	-0.7743	11	3	1	1	0.780858	0.038118	1.67022
Q15717	ELAVL1	ELAV-like protein 1 OS=Homo sapiens OX=9606 GN=ELAVL1 PE=1 SV=2	2.61105	3.06704	3.05413	4.73342	4.37936	4.62154	41	55	10	10	3.09687	0.000829	1.66737
O43252	PAPSS1	Bifunctional 3'-phosphoadenosine 5'-phosphosulfate synthase 1 OS=Homo sapiens OX=9606 GN=PAPSS1 PE=1 SV=2	3.14558	3.40234	3.35164	5.19106	5.00009	4.70876	24	57	13	13	3.3116	0.000929	1.66678
Q13243	SRSF5	Serine/arginine-rich splicing factor 5 OS=Homo sapiens OX=9606 GN=SRSF5 PE=1 SV=1	-0.22541	0.54134	0.072847	2.07796	1.25946	2.03936	4	8	1	1	2.05736	0.002856	1.66267
Q8NFW8	CMAS	N-acylneuraminate cytidylyltransferase OS=Homo sapiens OX=9606 GN=CMAS PE=1 SV=2	-1.72053	-0.94839	-2.49357	-1.5076	1.08393	0.244692	5	5	2	2	0.874601	0.02987	1.66117
Q9Y3B9	RRP15	RRP15-like protein OS=Homo sapiens OX=9606 GN=RRP15 PE=1 SV=2	-1.43952	-0.66026	-0.71879	0.58569	0.694653	0.865093	12	9	3	3	2.48407	0.002061	1.65467
O15541	RNF113A	E3 ubiquitin-protein ligase RNF113A OS=Homo sapiens OX=9606 GN=RNF113A PE=1 SV=1	1.87917	2.16194	2.34334	3.91309	3.73693	3.69047	24	29	5	5	3.40046	0.000943	1.65201
Q8IXQ4	GPALPP1;KIAA1704	GPALPP motifs-containing protein 1 OS=Homo sapiens OX=9606 GN=GPALPP1 PE=1 SV=1	-2.6248	-2.49199	-2.38705	-0.9871	-0.93514	-0.6267	5	2	1	1	3.63149	0.001033	1.65163
P62888	RPL30	60S ribosomal protein L30 OS=Homo sapiens OX=9606 GN=RPL30 PE=1 SV=2	-3.76234	-1.22201	-3.83585	-0.80116	-1.47633	-1.59569	14	1	1	1	0.857207	0.031641	1.64901
Q8NCF5	NFATC2IP	NFATC2-interacting protein OS=Homo sapiens OX=9606 GN=NFATC2IP PE=1 SV=1	-3.53015	-2.83761	-3.40026	-1.51958	-1.79058	-1.52764	5	1	1	1	2.68961	0.001961	1.64341
Q8NEZ4	KMT2C;MLL3	Histone-lysine N-methyltransferase 2C OS=Homo sapiens OX=9606 GN=KMT2C PE=1 SV=3	-1.6564	-0.72871	-0.99204	0.087927	0.959476	0.487886	3	15	4	4	1.92612	0.003262	1.63748
O60216	RAD21	Double-strand-break repair protein rad21 homolog OS=Homo sapiens OX=9606 GN=RAD21 PE=1 SV=2	0.577387	0.676107	0.574083	2.49487	2.25233	1.98383	13	23	7	7	3.38004	0.000899	1.63448
Q9BYG3	MKI67IP;NIFK	MKI67 FHA domain-interacting nucleolar phosphoprotein OS=Homo sapiens OX=9606 GN=NIFK PE=1 SV=1	-3.00426	-2.70188	-2.02092	-0.71678	-1.45918	-0.64893	11	4	2	2	1.8608	0.004113	1.63405
P29083	GTF2E1	General transcription factor IIE subunit 1 OS=Homo sapiens OX=9606 GN=GTF2E1 PE=1 SV=2	-2.56688	-2.23211	-2.12818	-0.4752	-0.93373	-0.6178	4	3	1	1	3.00273	0.00079	1.63348
O15047	SETD1A	Histone-lysine N-methyltransferase SETD1A OS=Homo sapiens OX=9606 GN=SETD1A PE=1 SV=3	-1.21788	-1.35135	-1.85057	0.394318	0.045246	0.002974	5	14	5	5	2.67694	0.002155	1.62078
P39748	FEN1	Flap endonuclease 1 OS=Homo sapiens OX=9606 GN=FEN1 PE=1 SV=1	0.895018	1.48287	1.1304	2.67047	2.84208	2.83055	30	22	7	7	3.06904	0.000792	1.6116
Q6PJT7	ZC3H14	Zinc finger CCCH domain-containing protein 14 OS=Homo sapiens OX=9606 GN=ZC3H14 PE=1 SV=1	3.7645	3.6532	3.53602	5.12287	5.38124	5.27925	25	83	15	15	4.06042	0.000546	1.60987
Q8NDX6	ZNF740	Zinc finger protein 740 OS=Homo sapiens OX=9606 GN=ZNF740 PE=1 SV=1	-2.0012	-1.68723	-1.46685	-0.16869	-0.14549	-0.01484	13	13	1	1	3.23579	0.000824	1.60875
P25205	MCM3	DNA replication licensing factor MCM3 OS=Homo sapiens OX=9606 GN=MCM3 PE=1 SV=3	1.68838	1.76571	1.73179	3.41905	3.16581	3.40249	17	37	8	8	4.33335	0.00059	1.60049
P22415	USF1	Upstream stimulatory factor 1 OS=Homo sapiens OX=9606 GN=USF1 PE=1 SV=1	-3.47274	-3.90306	-2.38344	-1.47696	-1.79822	-1.70664	4	1	1	1	1.5823	0.006242	1.59247
P56545	CTBP2	C-terminal-binding protein 2 OS=Homo sapiens OX=9606 GN=CTBP2 PE=1 SV=1	-1.58663	-1.08243	-1.1714	-0.0536	0.665623	0.318506	7	22	3	1	2.44555	0.002158	1.59033
Q9BV38	WDR18	WD repeat-containing protein 18 OS=Homo sapiens OX=9606 GN=WDR18 PE=1 SV=2	-2.05252	-2.56096	-2.27242	-0.57289	-0.922	-0.62262	3	3	1	1	3.0127	0.00141	1.58947
P55265	ADAR	Double-stranded RNA-specific adenosine deaminase OS=Homo sapiens OX=9606 GN=ADAR PE=1 SV=4	2.52996	2.71444	2.7767	4.26063	4.48336	4.03625	17	56	15	15	3.35788	0.000835	1.58638
Q9UBU8	MORF4L1	Mortality factor 4-like protein 1 OS=Homo sapiens OX=9606 GN=MORF4L1 PE=1 SV=2	-3.46297	-2.93017	-3.74326	-1.99155	-1.76962	-1.61635	6	1	1	1	2.42435	0.002407	1.5863
P51531	SMARCA2	Probable global transcription activator SNF2L2 OS=Homo sapiens OX=9606 GN=SMARCA2 PE=1 SV=2	-0.17831	-0.39479	0.078947	1.48743	1.80848	0.960049	4	5	4	4	2.30198	0.002764	1.58337
Q5QJE6	DNTTIP2	Deoxynucleotidyltransferase terminal-interacting protein 2 OS=Homo sapiens OX=9606 GN=DNTTIP2 PE=1 SV=2	-3.22015	-3.3449	-3.31163	-1.39162	-2.07951	-1.66026	2	1	1	1	2.8298	0.001956	1.58177
P11387	TOP1	DNA topoisomerase 1 OS=Homo sapiens OX=9606 GN=TOP1 PE=1 SV=2	1.9103	2.50479	2.29273	3.9119	3.74038	3.76285	14	31	7	7	3.00139	0.001729	1.5691
P42167	TMPO	Lamina-associated polypeptide 2, isoforms beta/gamma OS=Homo sapiens OX=9606 GN=TMPO PE=1 SV=2	2.27141	2.19585	1.96593	3.84794	3.5024	3.78868	35	99	11	8	3.43268	0.000841	1.56861
P51610	HCFC1	Host cell factor 1 OS=Homo sapiens OX=9606 GN=HCFC1 PE=1 SV=2	1.38815	1.77835	1.69838	3.32875	3.24113	2.9755	6	34	5	5	3.21319	0.001076	1.56017
P27695	APEX1	DNA-(apurinic or apyrimidinic site) lyase OS=Homo sapiens OX=9606 GN=APEX1 PE=1 SV=2	0.358538	1.12858	1.06962	2.6041	2.33134	2.26546	5	5	2	2	2.34898	0.003027	1.54806
Q9NQ92	COPRS	Coordinator of PRMT5 and differentiation stimulator OS=Homo sapiens OX=9606 GN=COPRS PE=1 SV=3	-1.65938	-1.52824	-1.46608	-0.02245	-0.12289	0.129723	14	6	1	1	4.1163	0.001016	1.54603
O14782	KIF3C	Kinesin-like protein KIF3C OS=Homo sapiens OX=9606 GN=KIF3C PE=1 SV=3	-3.72934	-3.31115	-2.08399	-0.8825	-1.59408	-2.02456	3	1	1	1	1.21591	0.012687	1.54111
Q9Y2X3	NOP58	Nucleolar protein 58 OS=Homo sapiens OX=9606 GN=NOP58 PE=1 SV=1	-2.47027	-2.013	-2.05913	-0.59733	-0.56784	-0.75611	4	7	1	1	3.22184	0.001053	1.54037
Q7Z5J4	RAI1	Retinoic acid-induced protein 1 OS=Homo sapiens OX=9606 GN=RAI1 PE=1 SV=2	0.163094	0.790617	0.780224	2.09669	2.43845	1.81789	9	34	7	7	2.30539	0.002948	1.5397
O00193	C11orf58	Small acidic protein OS=Homo sapiens OX=9606 GN=SMAP PE=1 SV=1	1.108	1.15933	1.17411	2.57686	3.02651	2.45442	34	32	5	5	3.03428	0.00168	1.53878
P26599	PTBP1	Polypyrimidine tract-binding protein 1 OS=Homo sapiens OX=9606 GN=PTBP1 PE=1 SV=1	2.4287	2.47634	2.25412	4.14778	3.77855	3.83998	17	37	7	7	3.49691	0.000821	1.53572
Q75N03	CBLL1	E3 ubiquitin-protein ligase Hakai OS=Homo sapiens OX=9606 GN=CBLL1 PE=1 SV=1	-0.0334	0.356718	0.3002	1.10382	2.12943	1.98204	5	21	2	2	1.95529	0.004495	1.53059
Q13148	TARDBP	TAR DNA-binding protein 43 OS=Homo sapiens OX=9606 GN=TARDBP PE=1 SV=1	1.37025	-1.06782	0.252272	2.00971	1.3821	1.73075	13	13	5	5	0.980773	0.02474	1.52261
Q9UHV7	MED13	Mediator of RNA polymerase II transcription subunit 13 OS=Homo sapiens OX=9606 GN=MED13 PE=1 SV=3	-1.18386	-2.57285	-1.78849	-0.36742	-0.1457	-0.46546	2	8	3	3	1.67558	0.006142	1.52221
P82979	SARNP	SAP domain-containing ribonucleoprotein OS=Homo sapiens OX=9606 GN=SARNP PE=1 SV=3	1.30861	1.11005	0.399347	2.70976	1.9268	2.74561	30	23	4	4	1.77808	0.005213	1.52139
Q5JTH9	RRP12	RRP12-like protein OS=Homo sapiens OX=9606 GN=RRP12 PE=1 SV=2	0.303474	1.08771	0.239016	2.39064	2.34654	1.45636	2	12	4	4	1.68947	0.006193	1.52112
Q8NDX5	PHC3	Polyhomeotic-like protein 3 OS=Homo sapiens OX=9606 GN=PHC3 PE=1 SV=1	-0.52598	-0.15273	-0.16659	1.45143	1.17292	1.09187	5	6	2	2	3.12692	0.001699	1.52051
P78527	PRKDC	DNA-dependent protein kinase catalytic subunit OS=Homo sapiens OX=9606 GN=PRKDC PE=1 SV=3	2.231	2.71098	2.51585	4.14461	3.9803	3.87602	6	61	14	14	3.16011	0.001719	1.51437
Q13185	CBX3;C15orf57;CCDC32	Chromobox protein homolog 3 OS=Homo sapiens OX=9606 GN=CBX3 PE=1 SV=4	1.84122	2.0434	1.91084	3.63116	3.20033	3.50089	38	24	6	5	3.37218	0.001073	1.51231
Q9BTA9	WAC	WW domain-containing adapter protein with coiled-coil OS=Homo sapiens OX=9606 GN=WAC PE=1 SV=3	0.331062	0.248541	0.337027	1.66311	1.97082	1.7654	5	18	2	2	4.02255	0.000905	1.49423
Q9BWN1	PRR14	Proline-rich protein 14 OS=Homo sapiens OX=9606 GN=PRR14 PE=1 SV=1	-1.9209	-2.5003	-1.95333	-0.38407	-0.63843	-0.87614	2	5	1	1	2.49702	0.002541	1.49196
Q15459	SF3A1	Splicing factor 3A subunit 1 OS=Homo sapiens OX=9606 GN=SF3A1 PE=1 SV=1	2.524	2.44797	2.56911	3.74	4.6778	3.57048	17	51	12	12	1.89203	0.00495	1.4824
Q9NWH9	SLTM	SAFB-like transcription modulator OS=Homo sapiens OX=9606 GN=SLTM PE=1 SV=2	0.752142	0.405771	0.120077	1.61882	1.98643	2.11648	6	12	4	4	2.48422	0.003013	1.48125
P55771	PAX9	Paired box protein Pax-9 OS=Homo sapiens OX=9606 GN=PAX9 PE=1 SV=3	-2.98772	-3.42469	-4.11006	-1.42006	-2.33414	-2.33029	4	2	1	1	1.52997	0.007255	1.47933
P33991	MCM4	DNA replication licensing factor MCM4 OS=Homo sapiens OX=9606 GN=MCM4 PE=1 SV=5	-1.48387	-0.54266	-0.84437	0.919796	0.428406	0.202076	8	19	4	4	1.87091	0.005099	1.47373
P62826	RAN	GTP-binding nuclear protein Ran OS=Homo sapiens OX=9606 GN=RAN PE=1 SV=3	4.66354	4.78459	5.05543	6.41014	6.14993	6.34822	35	136	9	9	3.33125	0.001714	1.46825
P62304	SNRPE	Small nuclear ribonucleoprotein E OS=Homo sapiens OX=9606 GN=SNRPE PE=1 SV=1	3.68631	4.33756	4.10203	5.63626	5.27512	5.59762	33	24	3	3	2.55801	0.002771	1.46103
Q8WXI9	GATAD2B	Transcriptional repressor p66-beta OS=Homo sapiens OX=9606 GN=GATAD2B PE=1 SV=1	0.197399	0.720304	0.4627	1.91146	2.31021	1.52294	20	28	5	5	2.22492	0.002916	1.45474
Q9H2P0	ADNP	Activity-dependent neuroprotector homeobox protein OS=Homo sapiens OX=9606 GN=ADNP PE=1 SV=1	1.35835	1.9493	1.5991	2.93758	3.28786	3.02114	13	45	10	10	2.70057	0.002363	1.44661
O60870	KIN	DNA/RNA-binding protein KIN17 OS=Homo sapiens OX=9606 GN=KIN PE=1 SV=2	-2.81911	-2.96541	-2.27386	-0.53635	-1.66726	-1.51695	4	1	1	1	1.60657	0.007185	1.44594
Q8IZL8	PELP1	Proline-, glutamic acid- and leucine-rich protein 1 OS=Homo sapiens OX=9606 GN=PELP1 PE=1 SV=2	-0.57765	0.144463	-0.07268	1.43136	1.1212	1.2705	3	10	2	2	2.46902	0.002904	1.44298
Q8IY81	FTSJ3	pre-rRNA 2'-O-ribose RNA methyltransferase FTSJ3 OS=Homo sapiens OX=9606 GN=FTSJ3 PE=1 SV=2	2.63901	2.11168	2.04318	3.77422	3.65815	3.67106	22	54	15	15	2.76977	0.002391	1.43652
Q9H334	FOXP1	Forkhead box protein P1 OS=Homo sapiens OX=9606 GN=FOXP1 PE=1 SV=1	-2.67882	-2.38647	-2.13212	-0.609	-1.43933	-0.85098	2	1	1	1	2.09235	0.004678	1.4327
P61129	ZC3H6	Zinc finger CCCH domain-containing protein 6 OS=Homo sapiens OX=9606 GN=ZC3H6 PE=1 SV=2	-3.05469	-3.28028	-3.18307	-1.63559	-1.77445	-1.83423	1	1	1	1	4.07121	0.000816	1.42459
Q9GZR7	DDX24	ATP-dependent RNA helicase DDX24 OS=Homo sapiens OX=9606 GN=DDX24 PE=1 SV=1	0.233191	0.567999	0.334505	1.92766	1.77763	1.6964	5	24	3	3	3.53619	0.001709	1.422
O75934	BCAS2	Pre-mRNA-splicing factor SPF27 OS=Homo sapiens OX=9606 GN=BCAS2 PE=1 SV=1	2.27103	1.52281	1.25426	3.21496	2.92575	3.16724	64	34	8	8	1.95829	0.005117	1.41995
Q8NAV1	PRPF38A	Pre-mRNA-splicing factor 38A OS=Homo sapiens OX=9606 GN=PRPF38A PE=1 SV=1	-1.99737	-1.19775	-1.67477	-0.46577	-0.197	0.038401	4	3	1	1	2.17466	0.004314	1.41518
Q52LJ0	FAM98B	Protein FAM98B OS=Homo sapiens OX=9606 GN=FAM98B PE=1 SV=2	2.37415	0.953272	2.80785	3.5831	3.05785	3.72725	22	19	8	4	1.11353	0.020618	1.41097
Q9NR45	NANS	Sialic acid synthase OS=Homo sapiens OX=9606 GN=NANS PE=1 SV=2	1.86714	2.34937	2.33895	3.6907	3.57484	3.49082	26	44	9	9	2.93365	0.002152	1.4003
Q9UBB5	MBD2	Methyl-CpG-binding domain protein 2 OS=Homo sapiens OX=9606 GN=MBD2 PE=1 SV=1	0.675703	1.29741	0.833139	2.45595	2.15556	2.36736	11	15	4	4	2.59424	0.002892	1.39087
Q96ST2	IWS1	Protein IWS1 homolog OS=Homo sapiens OX=9606 GN=IWS1 PE=1 SV=2	-3.43707	-2.48876	-2.44336	-0.99427	-1.77554	-1.4403	3	2	1	1	1.60721	0.007536	1.38636
Q13547	HDAC1	Histone deacetylase 1 OS=Homo sapiens OX=9606 GN=HDAC1 PE=1 SV=1	-0.61076	-0.15765	0.591576	1.51202	1.28259	1.1835	3	7	2	2	1.72139	0.006644	1.38498
Q9BQ39	DDX50	ATP-dependent RNA helicase DDX50 OS=Homo sapiens OX=9606 GN=DDX50 PE=1 SV=1	-0.2143	1.02048	0.714458	1.82621	1.87021	1.97845	9	13	4	4	1.68216	0.007152	1.38474
Q8WUB8	PHF10	PHD finger protein 10 OS=Homo sapiens OX=9606 GN=PHF10 PE=1 SV=3	0.890285	0.213102	0.520002	1.97452	1.86983	1.91241	8	13	2	2	2.64851	0.002917	1.37779
Q99848	EBNA1BP2	Probable rRNA-processing protein EBP2 OS=Homo sapiens OX=9606 GN=EBNA1BP2 PE=1 SV=2	-3.03349	-1.92592	-2.94435	-1.27534	-1.59686	-0.90951	5	2	1	1	1.5546	0.008283	1.37402
P33992	MCM5	DNA replication licensing factor MCM5 OS=Homo sapiens OX=9606 GN=MCM5 PE=1 SV=5	-0.73804	0.621567	0.267035	1.44173	1.30459	1.51868	9	7	4	4	1.53565	0.008503	1.37148
Q9UIG0	BAZ1B	Tyrosine-protein kinase BAZ1B OS=Homo sapiens OX=9606 GN=BAZ1B PE=1 SV=2	-0.27767	0.291376	-0.04807	1.41302	1.16475	1.49992	3	6	2	2	2.67931	0.002923	1.37069
Q92585	MAML1	Mastermind-like protein 1 OS=Homo sapiens OX=9606 GN=MAML1 PE=1 SV=3	-2.00646	-1.11898	-0.88077	0.110468	0.183006	-0.19348	7	14	2	2	1.71416	0.007039	1.36874
P35659	DEK	Protein DEK OS=Homo sapiens OX=9606 GN=DEK PE=1 SV=1	-3.00122	-1.95093	-2.0106	-0.96528	-1.13305	-0.76442	5	1	1	1	1.72992	0.007093	1.36666
Q06124	PTPN11	Tyrosine-protein phosphatase non-receptor type 11 OS=Homo sapiens OX=9606 GN=PTPN11 PE=1 SV=3	-1.36264	-0.36819	0.898998	1.05754	1.13393	1.05418	3	8	2	2	0.972205	0.032585	1.35916
P29401	TKT	Transketolase OS=Homo sapiens OX=9606 GN=TKT PE=1 SV=3	5.31516	5.41032	5.55071	6.85194	6.6763	6.81131	53	253	32	32	4.01064	0.00176	1.35445
Q15287	RNPS1	RNA-binding protein with serine-rich domain 1 OS=Homo sapiens OX=9606 GN=RNPS1 PE=1 SV=1	0.245066	0.887835	0.721676	2.2927	1.72438	1.88184	6	9	2	2	2.20241	0.00504	1.34811
Q8N257	HIST3H2BB	Histone H2B type 3-B OS=Homo sapiens OX=9606 GN=HIST3H2BB PE=1 SV=3	3.1579	3.35691	3.23064	4.77217	4.66949	4.34075	38	75	6	2	3.15397	0.002163	1.34565
Q99496	RNF2	E3 ubiquitin-protein ligase RING2 OS=Homo sapiens OX=9606 GN=RNF2 PE=1 SV=1	-1.19445	-0.2837	0.01873	0.860575	0.618002	1.09762	22	13	4	3	1.58382	0.008236	1.34521
Q96I24	FUBP3	Far upstream element-binding protein 3 OS=Homo sapiens OX=9606 GN=FUBP3 PE=1 SV=2	3.97259	3.78788	3.97444	5.30006	5.29437	5.16988	44	118	19	14	4.24175	0.001043	1.34313
Q9BVJ6	UTP14A	U3 small nucleolar RNA-associated protein 14 homolog A OS=Homo sapiens OX=9606 GN=UTP14A PE=1 SV=1	-2.72277	-1.78801	-2.22992	-0.89366	-0.84423	-1.01223	2	2	1	1	2.07735	0.005176	1.33019
Q8IYB3	SRRM1	Serine/arginine repetitive matrix protein 1 OS=Homo sapiens OX=9606 GN=SRRM1 PE=1 SV=2	-2.73539	-1.95098	-2.91399	-2.10449	-1.01518	-0.50523	2	2	1	1	1.11938	0.023756	1.32515
Q9UBV8	PEF1	Peflin OS=Homo sapiens OX=9606 GN=PEF1 PE=1 SV=1	-3.10624	-1.63352	-1.38487	-0.39691	-0.91491	-0.83946	5	7	1	1	1.11033	0.02393	1.32445
O15226	NKRF	NF-kappa-B-repressing factor OS=Homo sapiens OX=9606 GN=NKRF PE=1 SV=2	0.701027	1.15469	0.893763	1.82847	2.87464	2.01373	9	21	4	4	1.71858	0.007338	1.32246
Q01780	EXOSC10	Exosome component 10 OS=Homo sapiens OX=9606 GN=EXOSC10 PE=1 SV=2	-0.37126	0.207884	-0.13912	1.48551	1.29568	0.871063	8	8	3	3	2.22259	0.004986	1.31825
Q92610	ZNF592	Zinc finger protein 592 OS=Homo sapiens OX=9606 GN=ZNF592 PE=1 SV=2	-3.07489	-2.9064	-2.89223	-1.59525	-1.69791	-1.64382	2	1	1	1	4.42991	0.001776	1.31218
P62316	SNRPD2	Small nuclear ribonucleoprotein Sm D2 OS=Homo sapiens OX=9606 GN=SNRPD2 PE=1 SV=1	-0.30307	0.206345	0.9907	1.78669	1.44491	1.59687	48	17	3	3	1.55257	0.009709	1.3115
Q9BWU0	SLC4A1AP	Kanadaptin OS=Homo sapiens OX=9606 GN=SLC4A1AP PE=1 SV=1	-1.18703	-0.69967	-0.72013	0.386002	0.776674	0.133389	12	14	6	6	2.21442	0.005144	1.30096
Q8WY36	BBX	HMG box transcription factor BBX OS=Homo sapiens OX=9606 GN=BBX PE=1 SV=1	-2.28785	-2.80197	-2.43962	-1.29833	-0.98697	-1.35579	5	4	2	2	2.61082	0.003089	1.29611
Q66PJ3	ARL6IP4	ADP-ribosylation factor-like protein 6-interacting protein 4 OS=Homo sapiens OX=9606 GN=ARL6IP4 PE=1 SV=2	-0.28462	0.193933	-0.30148	1.47341	0.764292	1.25781	5	10	2	2	2.0893	0.005909	1.29589
Q96FW1	OTUB1	Ubiquitin thioesterase OTUB1 OS=Homo sapiens OX=9606 GN=OTUB1 PE=1 SV=2	0.70952	1.00985	1.63047	2.58551	2.14709	2.49436	10	16	3	3	1.88963	0.006696	1.29237
Q9BTC0	DIDO1	Death-inducer obliterator 1 OS=Homo sapiens OX=9606 GN=DIDO1 PE=1 SV=5	1.67215	1.84101	1.79395	3.01781	3.21058	2.95264	8	27	9	9	3.81892	0.002077	1.29131
Q86X55	CARM1	Histone-arginine methyltransferase CARM1 OS=Homo sapiens OX=9606 GN=CARM1 PE=1 SV=3	1.68788	1.99393	2.23314	3.10896	3.37992	3.29045	15	28	5	5	2.72454	0.002951	1.28812
Q12830	BPTF	Nucleosome-remodeling factor subunit BPTF OS=Homo sapiens OX=9606 GN=BPTF PE=1 SV=3	-1.9507	-0.28687	-0.50823	0.577898	0.205542	0.31241	1	10	3	3	1.12932	0.024974	1.28055
O60814	HIST1H2BK	Histone H2B type 1-K OS=Homo sapiens OX=9606 GN=H2BC12 PE=1 SV=3	4.21197	4.2723	4.30757	5.75121	5.52275	5.35661	69	99	11	7	3.39055	0.002385	1.27957
Q9NY12	GAR1	H/ACA ribonucleoprotein complex subunit 1 OS=Homo sapiens OX=9606 GN=GAR1 PE=1 SV=1	-3.41632	-1.82918	-2.11333	-0.9244	-1.46211	-1.14916	7	5	2	2	1.16832	0.023185	1.27438
P08047	SP1	Transcription factor Sp1 OS=Homo sapiens OX=9606 GN=SP1 PE=1 SV=3	-1.81803	-1.79915	-1.62281	-1.00616	-0.26884	-0.17957	6	7	2	2	2.02703	0.006171	1.26181
Q9NV06	DCAF13	DDB1- and CUL4-associated factor 13 OS=Homo sapiens OX=9606 GN=DCAF13 PE=1 SV=2	-1.10242	-0.76982	-1.1245	0.475779	0.21101	0.097822	4	2	1	1	2.8494	0.002974	1.26045
Q9Y314	NOSIP	Nitric oxide synthase-interacting protein OS=Homo sapiens OX=9606 GN=NOSIP PE=1 SV=1	1.94898	2.68359	2.77917	3.59304	3.81444	3.76542	36	33	5	5	2.00882	0.006315	1.25372
Q8IXM2	C17orf49;RNASEK-C17orf49	Chromatin complexes subunit BAP18 OS=Homo sapiens OX=9606 GN=BAP18 PE=1 SV=1	-2.10796	-3.55603	-3.26184	-2.4194	-1.58217	-1.16784	18	1	1	1	1.02206	0.033871	1.25214
Q02880	TOP2B	DNA topoisomerase 2-beta OS=Homo sapiens OX=9606 GN=TOP2B PE=1 SV=3	-1.26289	-2.72432	-2.91583	-1.524	-0.67672	-0.94594	4	4	3	3	1.01542	0.033996	1.25213
Q9Y6Q9	NCOA3	Nuclear receptor coactivator 3 OS=Homo sapiens OX=9606 GN=NCOA3 PE=1 SV=1	-0.32499	-1.13201	-1.18483	0.369364	0.716034	0.00165	7	9	4	4	1.63854	0.010067	1.24296
O94776	MTA2	Metastasis-associated protein MTA2 OS=Homo sapiens OX=9606 GN=MTA2 PE=1 SV=1	2.26166	2.3705	2.39563	3.55425	3.60651	3.5609	17	65	9	9	5.00239	0.001647	1.23129
Q03188	CENPC;CENPC1	Centromere protein C OS=Homo sapiens OX=9606 GN=CENPC PE=1 SV=2	-4.14055	-3.47778	-3.1992	-2.20361	-2.34184	-2.60773	1	1	1	1	1.80204	0.008168	1.22146
Q8WVB6	CHTF18	Chromosome transmission fidelity protein 18 homolog OS=Homo sapiens OX=9606 GN=CHTF18 PE=1 SV=1	-2.32609	-2.12458	-2.09342	-0.46861	-1.0899	-1.32319	1	1	1	1	1.99945	0.007104	1.2208
Q15038	DAZAP2	DAZ-associated protein 2 OS=Homo sapiens OX=9606 GN=DAZAP2 PE=1 SV=1	-2.79463	-1.2438	-1.28293	-0.29676	-0.88301	-0.53666	10	5	1	1	1.04902	0.034191	1.20164
Q08J23	NSUN2	RNA cytosine C(5)-methyltransferase NSUN2 OS=Homo sapiens OX=9606 GN=NSUN2 PE=1 SV=2	-2.68323	-2.03439	-2.37542	-0.77968	-1.39725	-1.32454	2	1	1	1	1.94169	0.007416	1.19719
Q14498	RBM39	RNA-binding protein 39 OS=Homo sapiens OX=9606 GN=RBM39 PE=1 SV=2	1.14729	2.0462	1.52646	2.54099	2.84074	2.91439	21	22	9	9	1.86005	0.008156	1.19205
Q969P0	IGSF8	Immunoglobulin superfamily member 8 OS=Homo sapiens OX=9606 GN=IGSF8 PE=1 SV=1	-3.55977	-3.49304	-3.75366	-2.10747	-2.83965	-2.28993	5	1	1	1	2.15451	0.006275	1.18981
Q8IXT5	RBM12B	RNA-binding protein 12B OS=Homo sapiens OX=9606 GN=RBM12B PE=1 SV=2	-2.53565	-2.21181	-3.03835	-1.64387	-1.34426	-1.23535	1	3	1	1	1.93312	0.007628	1.18744
Q9Y2R4	DDX52	Probable ATP-dependent RNA helicase DDX52 OS=Homo sapiens OX=9606 GN=DDX52 PE=1 SV=3	-2.48929	-1.73958	-1.67437	-0.88669	-0.60836	-0.84617	1	3	1	1	1.90148	0.007901	1.18734
Q9HAH7	FBRS	Probable fibrosin-1 OS=Homo sapiens OX=9606 GN=FBRS PE=1 SV=3	-1.51809	-0.93387	-1.2139	-0.12994	0.138025	-0.11521	3	3	1	1	2.47611	0.005203	1.18624
O15164	TRIM24	Transcription intermediary factor 1-alpha OS=Homo sapiens OX=9606 GN=TRIM24 PE=1 SV=3	-1.34951	-0.81375	-1.63922	0.257715	0.163717	-0.66674	12	7	3	3	1.448	0.016174	1.18572
Q9UIF9	BAZ2A	Bromodomain adjacent to zinc finger domain protein 2A OS=Homo sapiens OX=9606 GN=BAZ2A PE=1 SV=4	-2.39249	-1.39288	-2.19605	-0.51678	-0.91222	-1.02506	1	4	1	1	1.57772	0.013118	1.17578
P38919	EIF4A3	Eukaryotic initiation factor 4A-III OS=Homo sapiens OX=9606 GN=EIF4A3 PE=1 SV=4	2.12984	1.47531	1.94936	2.97802	3.27901	2.81718	18	34	8	7	2.10684	0.007049	1.17323
Q8N4Y2	EFCAB4A;CRACR2B	EF-hand calcium-binding domain-containing protein 4A OS=Homo sapiens OX=9606 GN=CRACR2B PE=1 SV=3	-2.51197	-2.29151	-2.26018	-1.00186	-1.65789	-0.89546	10	5	2	2	2.01666	0.007449	1.16948
Q6PCB5	RSBN1L	Lysine-specific demethylase RSBN1L OS=Homo sapiens OX=9606 GN=RSBN1L PE=1 SV=2	-2.30168	-2.06122	-1.7258	-0.77741	-0.80457	-1.01183	3	4	1	1	2.50849	0.005648	1.16496
Q7LBC6	KDM3B	Lysine-specific demethylase 3B OS=Homo sapiens OX=9606 GN=KDM3B PE=1 SV=2	0.243906	-0.77846	-0.62222	0.901794	0.762499	0.670471	6	8	4	4	1.63555	0.012593	1.16385
Q9NR33	POLE4	DNA polymerase epsilon subunit 4 OS=Homo sapiens OX=9606 GN=POLE4 PE=1 SV=2	-1.24222	-0.98097	-2.11971	-0.15803	-0.40388	-0.2976	32	15	1	1	1.52453	0.014754	1.16113
A0AV96	RBM47	RNA-binding protein 47 OS=Homo sapiens OX=9606 GN=RBM47 PE=1 SV=2	-2.40471	-1.19664	-1.44333	-0.6353	-0.45283	-0.48626	7	9	1	1	1.44238	0.017861	1.15676
Q13363	CTBP1	C-terminal-binding protein 1 OS=Homo sapiens OX=9606 GN=CTBP1 PE=1 SV=2	-0.72696	-0.73867	0.116123	0.407997	1.21017	0.496235	10	23	4	2	1.41418	0.01856	1.15463
Q9H307	PNN	Pinin OS=Homo sapiens OX=9606 GN=PNN PE=1 SV=5	-0.11133	0.48241	0.269299	1.52014	1.07817	1.46327	8	10	3	3	2.16488	0.007142	1.1404
Q96ME1	FBXL18	F-box/LRR-repeat protein 18 OS=Homo sapiens OX=9606 GN=FBXL18 PE=1 SV=2	-2.6304	-2.2488	-1.53872	-0.84925	-0.90115	-1.26535	3	1	1	1	1.51621	0.016562	1.13406
Q92945	KHSRP	Far upstream element-binding protein 2 OS=Homo sapiens OX=9606 GN=KHSRP PE=1 SV=4	5.42767	4.60467	4.6893	5.79171	6.72529	5.60105	49	228	34	32	1.22349	0.02842	1.13213
P29372	MPG	DNA-3-methyladenine glycosylase OS=Homo sapiens OX=9606 GN=MPG PE=1 SV=3	0.234158	-0.35961	-0.25728	1.17967	0.846893	0.955126	25	11	5	5	2.24367	0.007163	1.12147
P00966	ASS1	Argininosuccinate synthase OS=Homo sapiens OX=9606 GN=ASS1 PE=1 SV=2	-0.01857	0.952553	0.685026	1.89443	1.6991	1.36688	8	8	2	2	1.56248	0.016132	1.1138
Q14527	HLTF	Helicase-like transcription factor OS=Homo sapiens OX=9606 GN=HLTF PE=1 SV=2	-1.01138	0.116299	-1.04824	0.586058	0.57029	0.240297	2	6	2	2	1.30885	0.024945	1.11332
Q86UU0	BCL9L	B-cell CLL/lymphoma 9-like protein OS=Homo sapiens OX=9606 GN=BCL9L PE=1 SV=1	0.99288	1.12148	1.20999	1.43698	2.91247	2.26628	13	28	9	9	1.19472	0.032415	1.09713
Q07955	SRSF1	Serine/arginine-rich splicing factor 1 OS=Homo sapiens OX=9606 GN=SRSF1 PE=1 SV=2	3.18861	3.77262	3.33544	4.64425	4.36586	4.56548	42	35	9	9	2.31138	0.007131	1.09297
Q8WYP5	AHCTF1	Protein ELYS OS=Homo sapiens OX=9606 GN=AHCTF1 PE=1 SV=3	1.14247	1.25367	1.13243	2.25236	2.5411	1.99757	10	48	13	13	2.59375	0.006211	1.08749
P37108	SRP14	Signal recognition particle 14 kDa protein OS=Homo sapiens OX=9606 GN=SRP14 PE=1 SV=2	-2.64328	-1.87437	-2.17996	-0.89681	-1.55272	-1.00788	11	2	1	1	1.63497	0.016194	1.08006
P22087	FBL	rRNA 2'-O-methyltransferase fibrillarin OS=Homo sapiens OX=9606 GN=FBL PE=1 SV=2	2.16859	2.83566	2.67274	3.69792	3.56801	3.64186	42	44	8	8	2.20728	0.007889	1.07694
Q15050	RRS1	Ribosome biogenesis regulatory protein homolog OS=Homo sapiens OX=9606 GN=RRS1 PE=1 SV=2	-0.80216	0.03241	0.179575	1.06939	0.62957	0.919386	6	10	1	1	1.49235	0.020829	1.06951
O75151	PHF2	Lysine-specific demethylase PHF2 OS=Homo sapiens OX=9606 GN=PHF2 PE=1 SV=4	0.386585	0.122263	0.297037	1.32582	1.70721	0.973732	5	10	4	4	2.0408	0.009947	1.06696
Q9ULV3	CIZ1	Cip1-interacting zinc finger protein OS=Homo sapiens OX=9606 GN=CIZ1 PE=1 SV=2	0.222462	0.819056	0.542189	1.55982	1.85226	1.37133	10	19	4	4	2.06444	0.009584	1.06657
Q53ET0	CRTC2	CREB-regulated transcription coactivator 2 OS=Homo sapiens OX=9606 GN=CRTC2 PE=1 SV=2	0.181217	1.08609	0.933502	2.47673	1.54817	1.37555	14	22	5	5	1.13543	0.037592	1.06654
P52272	HNRNPM	Heterogeneous nuclear ribonucleoprotein M OS=Homo sapiens OX=9606 GN=HNRNPM PE=1 SV=3	6.80156	5.66018	5.54385	6.82973	7.30704	7.06269	56	227	34	34	1.17979	0.035094	1.06463
Q14676	MDC1	Mediator of DNA damage checkpoint protein 1 OS=Homo sapiens OX=9606 GN=MDC1 PE=1 SV=3	2.29792	3.11577	2.9565	3.8374	4.09347	3.62804	28	174	23	23	1.69628	0.015049	1.06291
Q9NQ29	LUC7L	Putative RNA-binding protein Luc7-like 1 OS=Homo sapiens OX=9606 GN=LUC7L PE=1 SV=1	1.44919	1.64835	1.5973	2.44889	2.82563	2.59814	10	13	4	4	2.9767	0.005919	1.05927
O75683	SURF6	Surfeit locus protein 6 OS=Homo sapiens OX=9606 GN=SURF6 PE=1 SV=3	-0.88133	-0.29698	-0.64364	0.662624	0.351452	0.338655	5	6	2	2	2.21289	0.008247	1.05822
Q9UBT2	UBA2	SUMO-activating enzyme subunit 2 OS=Homo sapiens OX=9606 GN=UBA2 PE=1 SV=2	0.906628	1.17175	0.912836	2.19179	2.20734	1.72253	10	15	3	3	2.34332	0.007912	1.04348
P38936	CDKN1A	Cyclin-dependent kinase inhibitor 1 OS=Homo sapiens OX=9606 GN=CDKN1A PE=1 SV=3	-3.64996	-3.65631	-3.42503	-1.94611	-2.84298	-2.82261	9	2	1	1	1.56686	0.019942	1.03987
P42285	SKIV2L2	Exosome RNA helicase MTR4 OS=Homo sapiens OX=9606 GN=MTREX PE=1 SV=3	-1.27456	-1.04471	-1.27139	-0.06023	-0.21869	-0.20581	5	5	2	2	3.45878	0.005153	1.03531
Q9Y5B9	SUPT16H	FACT complex subunit SPT16 OS=Homo sapiens OX=9606 GN=SUPT16H PE=1 SV=1	1.72381	1.18	0.864731	2.4587	2.03984	2.32372	8	16	4	4	1.6584	0.018886	1.01791
Q8N3F8	MICALL1	MICAL-like protein 1 OS=Homo sapiens OX=9606 GN=MICALL1 PE=1 SV=2	-0.19789	-0.68644	0.390009	1.28875	0.725342	0.542936	4	1	1	1	1.24465	0.035221	1.01712
Q9Y333	LSM2	U6 snRNA-associated Sm-like protein LSm2 OS=Homo sapiens OX=9606 GN=LSM2 PE=1 SV=1	-1.14697	-1.15451	-0.53079	0.45788	-0.23736	-0.06807	28	4	1	1	1.55712	0.023728	0.994904
O94880	PHF14	PHD finger protein 14 OS=Homo sapiens OX=9606 GN=PHF14 PE=1 SV=2	-1.72759	-0.81998	-0.65216	-0.04158	0.363562	-0.58087	8	4	3	3	1.0671	0.048907	0.98028
Q92785	DPF2	Zinc finger protein ubi-d4 OS=Homo sapiens OX=9606 GN=DPF2 PE=1 SV=2	1.11537	1.23626	1.48859	2.06201	2.34391	2.37051	28	18	6	6	2.56968	0.008224	0.978735
P68400	CSNK2A1	Casein kinase II subunit alpha OS=Homo sapiens OX=9606 GN=CSNK2A1 PE=1 SV=1	-0.57702	-0.1786	0.176262	0.714872	0.744213	0.89275	16	6	4	4	1.91635	0.016092	0.977065
P49915	GMPS	GMP synthase [glutamine-hydrolyzing] OS=Homo sapiens OX=9606 GN=GMPS PE=1 SV=1	2.57597	2.75868	2.84346	3.81273	3.64671	3.61541	32	59	11	11	3.19332	0.006665	0.965578
P62805	HIST1H4A;HIST1H4F;HIST1H4D;HIST1H4J;HIST2H4A;HIST2H4B;HIST1H4H;HIST1H4C;HIST4H4;HIST1H4E;HIST1H4I;HIST1H4B;HIST1H4K;HIST1H4L	Histone H4 OS=Homo sapiens OX=9606 GN=H4C1 PE=1 SV=2	4.78508	5.05655	4.87475	5.97275	5.67686	5.95857	65	84	13	13	2.81565	0.007799	0.96393
Q9H3H9	TCEAL2	Transcription elongation factor A protein-like 2 OS=Homo sapiens OX=9606 GN=TCEAL2 PE=2 SV=1	1.17052	1.37576	1.25576	2.3263	2.18807	2.16853	11	8	4	4	3.61246	0.006132	0.960286
P61956	SUMO2	Small ubiquitin-related modifier 2 OS=Homo sapiens OX=9606 GN=SUMO2 PE=1 SV=3	2.26831	2.52468	2.43065	3.11982	3.56567	3.38871	35	28	1	1	2.50098	0.010369	0.950191
Q9UBU9	NXF1	Nuclear RNA export factor 1 OS=Homo sapiens OX=9606 GN=NXF1 PE=1 SV=1	-1.81648	-1.59419	-1.65326	-0.25492	-0.73986	-1.22958	7	2	2	2	1.51322	0.030217	0.946526
Q96PZ0	PUS7	Pseudouridylate synthase 7 homolog OS=Homo sapiens OX=9606 GN=PUS7 PE=1 SV=2	-1.76359	-1.27682	-1.31923	-0.94791	-0.35534	-0.23007	2	3	1	1	1.59645	0.027483	0.942109
Q04721	NOTCH2	Neurogenic locus notch homolog protein 2 OS=Homo sapiens OX=9606 GN=NOTCH2 PE=1 SV=3	-0.78619	-0.99796	-0.70799	0.299686	0.024271	-0.01233	3	6	4	4	2.68827	0.009611	0.934589
Q06587	RING1	E3 ubiquitin-protein ligase RING1 OS=Homo sapiens OX=9606 GN=RING1 PE=1 SV=2	1.29045	1.08829	1.43764	2.27834	2.30228	2.03331	43	26	7	6	2.66399	0.009824	0.932511
Q14683	SMC1A	Structural maintenance of chromosomes protein 1A OS=Homo sapiens OX=9606 GN=SMC1A PE=1 SV=2	-0.13437	-0.20824	-0.57316	0.885952	0.477343	0.517353	10	13	7	7	2.11333	0.01503	0.93214
O95994	AGR2	Anterior gradient protein 2 homolog OS=Homo sapiens OX=9606 GN=AGR2 PE=1 SV=1	-0.20601	0.770626	0.447514	1.39139	1.06109	1.34392	22	10	4	4	1.41604	0.035132	0.928091
Q9H444	CHMP4B	Charged multivesicular body protein 4b OS=Homo sapiens OX=9606 GN=CHMP4B PE=1 SV=1	-1.10727	-0.86289	-0.68062	0.013437	-0.04092	0.155619	13	4	1	1	2.60537	0.010551	0.926302
Q9P2I0	CPSF2	Cleavage and polyadenylation specificity factor subunit 2 OS=Homo sapiens OX=9606 GN=CPSF2 PE=1 SV=2	-0.34601	-0.19446	-0.48853	0.705276	0.582718	0.458035	7	10	3	3	2.94695	0.008271	0.925008
Q9NY33	DPP3	Dipeptidyl peptidase 3 OS=Homo sapiens OX=9606 GN=DPP3 PE=1 SV=2	-0.9616	-0.51948	-0.61175	0.286602	-0.01568	0.411236	2	2	1	1	2.12613	0.015995	0.924996
Q9H8M2	BRD9	Bromodomain-containing protein 9 OS=Homo sapiens OX=9606 GN=BRD9 PE=1 SV=2	-3.64692	-3.77825	-4.4249	-2.69155	-2.87046	-3.52304	3	1	1	1	1.24081	0.043068	0.921672
Q96FZ2	C3orf37;HMCES	Abasic site processing protein HMCES OS=Homo sapiens OX=9606 GN=HMCES PE=1 SV=1	-2.33353	-2.13414	-2.44721	-1.48352	-1.199	-1.46775	3	5	1	1	2.67986	0.010383	0.921534
Q5UIP0	RIF1	Telomere-associated protein RIF1 OS=Homo sapiens OX=9606 GN=RIF1 PE=1 SV=2	-0.93677	-0.61882	-0.58085	0.424959	0.263773	-0.06173	3	13	3	3	2.14194	0.015974	0.921148
P24534	EEF1B2	Elongation factor 1-beta OS=Homo sapiens OX=9606 GN=EEF1B2 PE=1 SV=3	2.04245	2.50816	2.47852	3.36897	2.99496	3.42135	21	24	4	4	1.98378	0.018515	0.918715
Q14137	BOP1	Ribosome biogenesis protein BOP1 OS=Homo sapiens OX=9606 GN=BOP1 PE=1 SV=2	1.90605	1.98011	1.80388	2.86774	2.77629	2.79383	19	43	8	8	4.01923	0.006181	0.915943
P84022	SMAD3	Mothers against decapentaplegic homolog 3 OS=Homo sapiens OX=9606 GN=SMAD3 PE=1 SV=1	-1.44035	-0.7472	-0.82448	-0.01349	-0.00699	-0.25025	6	9	2	1	1.76113	0.024279	0.913766
Q96B26	EXOSC8	Exosome complex component RRP43 OS=Homo sapiens OX=9606 GN=EXOSC8 PE=1 SV=1	-2.04416	-1.21007	-1.70224	-0.60523	-0.8139	-0.80163	6	4	1	1	1.65372	0.027918	0.911905
P30876	POLR2B	DNA-directed RNA polymerase II subunit RPB2 OS=Homo sapiens OX=9606 GN=POLR2B PE=1 SV=1	1.54711	1.94875	1.85838	2.7562	2.5372	2.79182	8	27	7	7	2.47909	0.012704	0.91033
O95861	BPNT1	3'(2'),5'-bisphosphate nucleotidase 1 OS=Homo sapiens OX=9606 GN=BPNT1 PE=1 SV=1	-0.61369	-0.93654	0.004227	0.56951	0.247066	0.344011	10	9	2	2	1.43647	0.036523	0.902194
P13010	XRCC5	X-ray repair cross-complementing protein 5 OS=Homo sapiens OX=9606 GN=XRCC5 PE=1 SV=3	2.532	2.93561	2.6515	3.45221	3.85073	3.52098	10	59	7	7	2.20183	0.016228	0.901604
Q6PK04	CCDC137	Coiled-coil domain-containing protein 137 OS=Homo sapiens OX=9606 GN=CCDC137 PE=1 SV=1	-1.50615	-1.21497	-1.31552	-0.06909	-0.78466	-0.4871	6	5	1	1	1.79385	0.024769	0.898598
P55036	PSMD4	26S proteasome non-ATPase regulatory subunit 4 OS=Homo sapiens OX=9606 GN=PSMD4 PE=1 SV=1	-0.38612	0.387115	0.48336	0.924994	0.94696	1.306	6	4	3	3	1.38856	0.038918	0.897864
Q9UHX1	PUF60	Poly(U)-binding-splicing factor PUF60 OS=Homo sapiens OX=9606 GN=PUF60 PE=1 SV=1	-0.11894	0.603992	0.593645	1.64988	0.972584	1.14538	15	17	6	6	1.33598	0.041733	0.896385
Q9H6W3	C14orf169;RIOX1	Ribosomal oxygenase 1 OS=Homo sapiens OX=9606 GN=RIOX1 PE=1 SV=2	-1.42529	-1.38593	-2.27291	-0.72237	-0.812	-0.86301	3	1	1	1	1.42611	0.037433	0.895583
Q15366	PCBP2	Poly(rC)-binding protein 2 OS=Homo sapiens OX=9606 GN=PCBP2 PE=1 SV=1	0.963854	0.518892	0.360437	1.87225	1.27975	1.37643	28	64	8	3	1.59447	0.031881	0.895084
Q9UKY7	CDV3	Protein CDV3 homolog OS=Homo sapiens OX=9606 GN=CDV3 PE=1 SV=1	4.12145	3.94437	4.17383	5.12466	4.64851	5.15097	69	107	12	12	2.1388	0.018005	0.894833
P0C7T5	ATXN1L	Ataxin-1-like OS=Homo sapiens OX=9606 GN=ATXN1L PE=1 SV=1	-2.39795	-1.96105	-1.92374	-0.97735	-1.2771	-1.39621	3	4	1	1	1.95226	0.023267	0.877359
Q9NRX1	PNO1	RNA-binding protein PNO1 OS=Homo sapiens OX=9606 GN=PNO1 PE=1 SV=1	-1.87222	-1.40371	-1.24724	-0.23181	-0.88952	-0.77165	8	6	1	1	1.47243	0.037315	0.876729
P06748	NPM1	Nucleophosmin OS=Homo sapiens OX=9606 GN=NPM1 PE=1 SV=2	6.41979	6.85325	6.36699	7.67577	7.15864	7.43194	61	319	19	19	1.82109	0.027399	0.875441
O75150	RNF40	E3 ubiquitin-protein ligase BRE1B OS=Homo sapiens OX=9606 GN=RNF40 PE=1 SV=5	0.4354	1.02137	1.1126	2.038	1.76691	1.36398	8	20	5	5	1.3991	0.042171	0.866507
Q9UMS4	PRPF19	Pre-mRNA-processing factor 19 OS=Homo sapiens OX=9606 GN=PRPF19 PE=1 SV=1	3.9846	3.59312	3.62979	4.58623	4.72401	4.44346	38	134	16	16	2.3306	0.018492	0.84873
Q96CB8	INTS12	Integrator complex subunit 12 OS=Homo sapiens OX=9606 GN=INTS12 PE=1 SV=1	-2.39634	-2.57922	-2.39949	-1.67507	-1.70148	-1.45399	4	2	1	1	2.99094	0.012515	0.848171
O75367	H2AFY	Core histone macro-H2A.1 OS=Homo sapiens OX=9606 GN=H2AFY PE=1 SV=4	1.36671	1.82242	1.38917	2.71249	2.07949	2.32954	22	25	6	6	1.63759	0.035259	0.847741
Q96QC0	PPP1R10	Serine/threonine-protein phosphatase 1 regulatory subunit 10 OS=Homo sapiens OX=9606 GN=PPP1R10 PE=1 SV=1	0.139605	0.198975	0.28179	0.551199	1.48129	1.06749	4	9	3	3	1.41426	0.045209	0.826539
Q9UN79	SOX13	Transcription factor SOX-13 OS=Homo sapiens OX=9606 GN=SOX13 PE=1 SV=3	-1.6635	-1.52221	-1.30522	-0.66055	-0.66715	-0.76452	3	5	1	1	2.72837	0.018583	0.799569
O60506	SYNCRIP	Heterogeneous nuclear ribonucleoprotein Q OS=Homo sapiens OX=9606 GN=SYNCRIP PE=1 SV=2	3.20722	3.88613	3.63371	4.61457	4.21845	4.26071	27	94	17	12	1.54939	0.044773	0.788893
Q8NFU3	TSTD1	Thiosulfate:glutathione sulfurtransferase OS=Homo sapiens OX=9606 GN=TSTD1 PE=1 SV=3	1.01993	1.60613	1.47711	1.84073	2.29449	2.32426	23	11	2	2	1.53034	0.046445	0.785438
O15355	PPM1G	Protein phosphatase 1G OS=Homo sapiens OX=9606 GN=PPM1G PE=1 SV=1	4.11361	3.68015	3.60882	4.65465	4.66572	4.43003	42	107	15	15	1.95276	0.033922	0.782604
Q8N1G0	ZNF687	Zinc finger protein 687 OS=Homo sapiens OX=9606 GN=ZNF687 PE=1 SV=1	-0.02264	0.05913	-0.07921	0.808132	0.871004	0.607611	6	15	4	4	3.02204	0.017961	0.77649
P61604	HSPE1	10 kDa heat shock protein, mitochondrial OS=Homo sapiens OX=9606 GN=HSPE1 PE=1 SV=2	-0.33006	-0.45421	-0.00231	0.848162	0.202448	0.483841	53	4	4	4	1.54705	0.047455	0.773678
P06396	GSN	Gelsolin OS=Homo sapiens OX=9606 GN=GSN PE=1 SV=1	4.01512	4.51387	4.43096	5.32475	4.86956	5.084	35	199	20	20	1.72342	0.041827	0.772786
Q16629	SRSF7	Serine/arginine-rich splicing factor 7 OS=Homo sapiens OX=9606 GN=SRSF7 PE=1 SV=1	3.04969	2.5084	2.66961	3.64264	3.53752	3.30489	35	34	9	9	1.78591	0.042639	0.75245
O76021	RSL1D1	Ribosomal L1 domain-containing protein 1 OS=Homo sapiens OX=9606 GN=RSL1D1 PE=1 SV=3	0.2166	0.838923	0.4284	1.29011	1.06302	1.37039	8	16	3	3	1.66194	0.047379	0.746531
Q9BYD1	MRPL13	39S ribosomal protein L13, mitochondrial OS=Homo sapiens OX=9606 GN=MRPL13 PE=1 SV=1	-0.12438	0.3512	-0.19992	0.72699	0.693642	0.787271	16	4	3	3	1.8502	0.044126	0.727002
Q14980	NUMA1	Nuclear mitotic apparatus protein 1 OS=Homo sapiens OX=9606 GN=NUMA1 PE=1 SV=2	4.89061	5.04027	4.78183	5.63253	5.67003	5.54584	27	153	35	35	2.98444	0.027754	0.711896
P09382	LGALS1	Galectin-1 OS=Homo sapiens OX=9606 GN=LGALS1 PE=1 SV=2	0.05154	0.196964	0.059792	0.945322	0.620304	0.865204	14	12	1	1	2.54364	0.033965	0.707511
P20700	LMNB1	Lamin-B1 OS=Homo sapiens OX=9606 GN=LMNB1 PE=1 SV=2	4.08547	4.3574	4.24827	5.03205	4.81176	4.96657	37	95	16	16	2.6337	0.033215	0.706413
P20073	ANXA7	Annexin A7 OS=Homo sapiens OX=9606 GN=ANXA7 PE=1 SV=3	3.04548	3.12058	3.25175	3.79167	3.6671	3.95573	19	53	11	11	2.52886	0.041582	0.665564
Q15365	PCBP1	Poly(rC)-binding protein 1 OS=Homo sapiens OX=9606 GN=PCBP1 PE=1 SV=2	3.88378	3.81539	3.96086	4.57727	4.37234	4.59812	62	168	18	13	2.78172	0.044215	0.629234
