# Supplementary material for: Exploring the Spatial Landscape of the Estrogen Receptor Proximal Proteome With Antibody-Based Proximity Labeling
Source: Mol Cell Proteomics. 2023 Dec 19;23(1):100702. doi: 10.1016/j.mcpro.2023.100702 (PMC10831774; doi:10.1016/j.mcpro.2023.100702)
Supplement: Supplemental Table S2 [file mmc3.xlsx]

## Sheet: Sheet1
Supplementary Table 2: List of ERα proximal proteins from endogenous antibody-derived biotinylation.
Accession	Gene	Protein name	BIO_1_LFQ	BIO_2_LFQ	BIO_3_LFQ	CTR_1_LFQ	CTR_2_LFQ	CTR_3_LFQ	Coverage [%]	PSMs	Peptides	Unique Peptides	-Log Student's T-test p-value	Student's T-test q-value	-log2 fold change
P35637	FUS	RNA-binding protein FUS OS=Homo sapiens OX=9606 GN=FUS PE=1 SV=1	28.2209	28.3267	27.5151	17.0821	15.5097	13	22	212	6	6	3.34017	0.000165333	12.8236
Q92804	TAF15	TATA-binding protein-associated factor 2N OS=Homo sapiens OX=9606 GN=TAF15 PE=1 SV=1	27.0822	27.1423	27.2565	15.1876	16.2911	13	14	118	7	7	3.65964	0	12.3341
P31942	HNRNPH3	Heterogeneous nuclear ribonucleoprotein H3 OS=Homo sapiens OX=9606 GN=HNRNPH3 PE=1 SV=2	26.1443	26.1102	26.4255	13	16.2916	15.0201	61	339	15	15	3.5427	0	11.4561
O00267	SUPT5H	Transcription elongation factor SPT5 OS=Homo sapiens OX=9606 GN=SUPT5H PE=1 SV=1	23.6327	23.6883	24.084	13	13	13	20	53	14	14	6.74634	0	10.8016
Q96I25	RBM17	Splicing factor 45 OS=Homo sapiens OX=9606 GN=RBM17 PE=1 SV=1	23.5963	23.4889	24.0704	13	13	13	27	28	7	7	6.33515	0	10.7185
P22670	RFX1	MHC class II regulatory factor RFX1 OS=Homo sapiens OX=9606 GN=RFX1 PE=1 SV=2	23.4326	23.4339	23.6868	13	13	13	18	47	5	5	7.60208	0	10.5178
P98179	RBM3	RNA-binding protein 3 OS=Homo sapiens OX=9606 GN=RBM3 PE=1 SV=1	24.652	24.494	24.8745	13	13	16.4804	13	31	2	2	3.07775	0.000141714	10.5134
P49750	YLPM1	YLP motif-containing protein 1 OS=Homo sapiens OX=9606 GN=YLPM1 PE=1 SV=4	25.7688	25.6655	25.9099	15.9141	16.9961	13	18	265	25	25	3.02968	0.00013732	10.478
Q7Z5J4	RAI1	Retinoic acid-induced protein 1 OS=Homo sapiens OX=9606 GN=RAI1 PE=1 SV=2	23.3963	23.2758	23.7475	13	13	13	21	139	21	21	6.69963	0	10.4732
Q13838	DDX39B	Spliceosome RNA helicase DDX39B OS=Homo sapiens OX=9606 GN=DDX39B PE=1 SV=1	24.0219	24.0974	24.352	13.3	14.7955	13	32	95	11	6	4.30236	0	10.4586
Q52LJ0	FAM98B	Protein FAM98B OS=Homo sapiens OX=9606 GN=FAM98B PE=1 SV=2	23.3617	23.473	23.439	13	13	13	15	35	8	4	9.22417	0	10.4246
Q9Y314	NOSIP	Nitric oxide synthase-interacting protein OS=Homo sapiens OX=9606 GN=NOSIP PE=1 SV=1	23.4097	23.4885	23.1749	13	13	13	47	31	6	6	7.38692	0	10.3577
Q01844	EWSR1	RNA-binding protein EWS OS=Homo sapiens OX=9606 GN=EWSR1 PE=1 SV=1	28.2764	28.0299	28.6989	17.1555	19.1267	17.9029	12	192	7	7	4.14643	0	10.2734
Q9HCD5	NCOA5	Nuclear receptor coactivator 5 OS=Homo sapiens OX=9606 GN=NCOA5 PE=1 SV=2	22.7189	22.8205	23.6133	13	13	13	33	78	6	6	5.42746	0	10.0509
Q6UN15	FIP1L1	Pre-mRNA 3'-end-processing factor FIP1 OS=Homo sapiens OX=9606 GN=FIP1L1 PE=1 SV=1	23.2512	23.2739	23.5612	14.0625	13	13	17	37	6	6	4.96389	0	10.0079
Q75N03	CBLL1	E3 ubiquitin-protein ligase Hakai OS=Homo sapiens OX=9606 GN=CBLL1 PE=1 SV=1	22.8585	22.7705	23.0003	13	13	13	9	45	3	3	7.89774	0	9.87643
Q05048	CSTF1	Cleavage stimulation factor subunit 1 OS=Homo sapiens OX=9606 GN=CSTF1 PE=1 SV=1	23.3867	23.4913	23.7035	15.0428	13	13	38	64	10	10	3.86035	0	9.84624
O60506	SYNCRIP	Heterogeneous nuclear ribonucleoprotein Q OS=Homo sapiens OX=9606 GN=SYNCRIP PE=1 SV=2	24.495	24.6099	24.8687	16.3562	15.4318	13	32	120	17	15	3.19234	0.000150485	9.72852
Q86V81	ALYREF	THO complex subunit 4 OS=Homo sapiens OX=9606 GN=ALYREF PE=1 SV=3	24.1808	24.1442	24.5401	13	17.944	13	26	55	7	7	2.36594	0.000289389	9.64033
P55795	HNRNPH2	Heterogeneous nuclear ribonucleoprotein H2 OS=Homo sapiens OX=9606 GN=HNRNPH2 PE=1 SV=1	25.7868	25.8054	26.4383	16.619	18.0822	14.6394	60	186	25	20	3.14162	0.000147619	9.56328
P83916	CBX1	Chromobox protein homolog 1 OS=Homo sapiens OX=9606 GN=CBX1 PE=1 SV=1	22.6499	22.8247	22.1121	13	13	13	12	27	2	1	5.81433	0	9.52888
O43719	HTATSF1	HIV Tat-specific factor 1 OS=Homo sapiens OX=9606 GN=HTATSF1 PE=1 SV=1	23.4741	23.6451	24.029	13.895	15.6957	13	10	72	5	5	3.52403	0.000185629	9.51916
Q96KR1	ZFR	Zinc finger RNA-binding protein OS=Homo sapiens OX=9606 GN=ZFR PE=1 SV=2	23.3059	23.3964	23.9438	13	15.2355	14.0744	16	73	8	8	3.81878	0	9.44541
Q1KMD3	HNRNPUL2	Heterogeneous nuclear ribonucleoprotein U-like protein 2 OS=Homo sapiens OX=9606 GN=HNRNPUL2 PE=1 SV=1	24.8905	24.8767	25.2302	16.8337	16.8688	13	21	65	9	9	2.73144	0.000238863	9.43164
Q16630	CPSF6	Cleavage and polyadenylation specificity factor subunit 6 OS=Homo sapiens OX=9606 GN=CPSF6 PE=1 SV=2	22.2856	22.2688	22.6887	13	13	13	9	18	5	5	6.56762	0	9.41435
Q96PU8	QKI	Protein quaking OS=Homo sapiens OX=9606 GN=QKI PE=1 SV=1	22.2773	22.3587	22.6025	13	13	13	23	21	5	5	7.15745	0	9.41284
P31943	HNRNPH1	Heterogeneous nuclear ribonucleoprotein H OS=Homo sapiens OX=9606 GN=HNRNPH1 PE=1 SV=4	26.6476	26.6575	26.9475	17.8346	18.7291	15.5345	63	320	26	20	3.21824	0.000153465	9.38482
Q9Y5Q8	GTF3C5	General transcription factor 3C polypeptide 5 OS=Homo sapiens OX=9606 GN=GTF3C5 PE=1 SV=2	22.2535	22.2887	22.3132	13	13	13	10	16	3	3	10.1367	0	9.28513
Q96T37	RBM15	RNA-binding protein 15 OS=Homo sapiens OX=9606 GN=RBM15 PE=1 SV=2	22.7562	22.5209	23.015	13	14.4458	13	11	36	7	7	4.2959	0	9.2821
Q13123	IK	Protein Red OS=Homo sapiens OX=9606 GN=IK PE=1 SV=3	23.0555	23.1169	22.7045	13.682	13	14.4687	35	38	10	10	4.50454	0	9.24206
Q86X55	CARM1	Histone-arginine methyltransferase CARM1 OS=Homo sapiens OX=9606 GN=CARM1 PE=1 SV=3	22.8264	22.8455	23.0649	13	13	15.1286	15	26	4	4	3.68082	0	9.20275
Q9NR56	MBNL1	Muscleblind-like protein 1 OS=Homo sapiens OX=9606 GN=MBNL1 PE=1 SV=2	22.1381	22.5451	21.8879	13	13	13	15	33	4	4	5.9475	0	9.19036
Q96EV2	RBM33	RNA-binding protein 33 OS=Homo sapiens OX=9606 GN=RBM33 PE=1 SV=3	23.6108	23.6312	23.8745	13.7621	16.7938	13	20	61	10	10	2.85899	0.000124373	9.18685
Q6PJT7	ZC3H14	Zinc finger CCCH domain-containing protein 14 OS=Homo sapiens OX=9606 GN=ZC3H14 PE=1 SV=1	24.5833	24.515	24.9847	13.3014	17.8977	15.385	20	86	11	11	2.62555	0.000322292	9.16628
Q8NFD5	ARID1B	AT-rich interactive domain-containing protein 1B OS=Homo sapiens OX=9606 GN=ARID1B PE=1 SV=2	22.1454	22.0586	22.2351	13	13	13	8	45	8	8	8.23797	0	9.14635
Q14676	MDC1	Mediator of DNA damage checkpoint protein 1 OS=Homo sapiens OX=9606 GN=MDC1 PE=1 SV=3	24.1815	23.9463	24.3989	13.9088	18.1826	13	31	249	29	29	2.33089	0.000284585	9.1451
O43143	DHX15	Pre-mRNA-splicing factor ATP-dependent RNA helicase DHX15 OS=Homo sapiens OX=9606 GN=DHX15 PE=1 SV=2	24.8351	24.965	25.1221	14.9994	15.3602	17.3245	21	138	17	17	3.62576	0	9.07937
P98175	RBM10	RNA-binding protein 10 OS=Homo sapiens OX=9606 GN=RBM10 PE=1 SV=3	25.6648	25.6644	25.893	15.3156	17.0366	17.8305	29	155	15	15	3.56964	0	9.01321
O15541	RNF113A	E3 ubiquitin-protein ligase RNF113A OS=Homo sapiens OX=9606 GN=RNF113A PE=1 SV=1	23.1558	23.0939	23.2671	14.0279	15.5008	13	23	25	4	4	3.60943	0	8.99602
P14866	HNRNPL	Heterogeneous nuclear ribonucleoprotein L OS=Homo sapiens OX=9606 GN=HNRNPL PE=1 SV=2	26.4647	26.4286	27.096	16.2583	18.256	18.547	56	439	31	31	3.5511	0	8.97598
Q08945	SSRP1	FACT complex subunit SSRP1 OS=Homo sapiens OX=9606 GN=SSRP1 PE=1 SV=1	23.3785	23.3655	23.22	13.6797	13	16.3672	10	35	6	6	3.02055	0.000136714	8.97236
P84090	ERH	Enhancer of rudimentary homolog OS=Homo sapiens OX=9606 GN=ERH PE=1 SV=1	21.5438	21.4367	22.8721	13	13	13	24	20	3	3	4.37969	0	8.95085
P25490	YY1	Transcriptional repressor protein YY1 OS=Homo sapiens OX=9606 GN=YY1 PE=1 SV=2	21.7633	22.0267	21.9803	13	13	13	8	17	2	2	7.38629	0	8.92341
P62310	LSM3	U6 snRNA-associated Sm-like protein LSm3 OS=Homo sapiens OX=9606 GN=LSM3 PE=1 SV=2	21.7735	21.8307	22.1328	13	13	13	35	16	2	2	6.83418	0	8.91234
Q96EP5	DAZAP1	DAZ-associated protein 1 OS=Homo sapiens OX=9606 GN=DAZAP1 PE=1 SV=1	21.6903	21.8405	22.1515	13	13	13	37	14	7	7	6.48743	0	8.89412
O75376	NCOR1	Nuclear receptor corepressor 1 OS=Homo sapiens OX=9606 GN=NCOR1 PE=1 SV=2	22.3306	22.1948	22.273	14.1176	13	13	10	53	13	13	4.72896	0	8.89361
O43670	ZNF207	BUB3-interacting and GLEBS motif-containing protein ZNF207 OS=Homo sapiens OX=9606 GN=ZNF207 PE=1 SV=1	22.9665	22.2244	23.269	13	15.7927	13	5	10	2	2	3.08464	0.000142529	8.88906
Q14966	ZNF638	Zinc finger protein 638 OS=Homo sapiens OX=9606 GN=ZNF638 PE=1 SV=2	22.2308	22.0378	22.5045	13	14.1179	13	8	28	6	6	4.62943	0	8.88508
P22061	PCMT1	Protein-L-isoaspartate(D-aspartate) O-methyltransferase OS=Homo sapiens OX=9606 GN=PCMT1 PE=1 SV=4	21.8698	21.8882	21.8761	13	13	13	36	34	3	3	12.0819	0	8.87805
Q5VT52	RPRD2	Regulation of nuclear pre-mRNA domain-containing protein 2 OS=Homo sapiens OX=9606 GN=RPRD2 PE=1 SV=1	22.1506	21.8751	22.9467	14.3539	13	13	16	20	11	11	4.05133	0	8.87283
O43823	AKAP8	A-kinase anchor protein 8 OS=Homo sapiens OX=9606 GN=AKAP8 PE=1 SV=1	23.1253	22.6173	23.7614	13	16.9247	13	27	40	8	8	2.55529	0.000312229	8.85979
Q9NQ29	LUC7L	Putative RNA-binding protein Luc7-like 1 OS=Homo sapiens OX=9606 GN=LUC7L PE=1 SV=1	21.711	21.8846	21.9244	13	13	13	10	10	3	3	7.74255	0	8.84001
Q9UGU0	TCF20	Transcription factor 20 OS=Homo sapiens OX=9606 GN=TCF20 PE=1 SV=3	22.428	22.1654	22.4977	13	14.6028	13	12	51	9	9	4.07489	0	8.82942
O43660	PLRG1	Pleiotropic regulator 1 OS=Homo sapiens OX=9606 GN=PLRG1 PE=1 SV=1	23.3463	22.2509	23.9825	14.5338	15.566	13	26	37	7	7	3.21608	0.000152898	8.82657
Q14444	CAPRIN1	Caprin-1 OS=Homo sapiens OX=9606 GN=CAPRIN1 PE=1 SV=2	21.8625	21.4638	22.1167	13	13	13	14	32	7	7	5.88879	0	8.81433
P20073	ANXA7	Annexin A7 OS=Homo sapiens OX=9606 GN=ANXA7 PE=1 SV=3	23.6379	23.611	24.1683	13	15.7527	16.3303	20	40	11	11	2.96154	0.000131356	8.77807
P06401	PGR	Progesterone receptor OS=Homo sapiens OX=9606 GN=PGR PE=1 SV=4	23.3484	23.1475	23.309	13	17.5011	13	8	31	5	5	2.36769	0.000289855	8.76793
P18846	ATF1	Cyclic AMP-dependent transcription factor ATF-1 OS=Homo sapiens OX=9606 GN=ATF1 PE=1 SV=2	21.5255	21.4948	22.0558	13	13	13	14	10	2	2	5.93818	0	8.69203
Q13185	CBX3;C15orf57;CCDC32	Chromobox protein homolog 3 OS=Homo sapiens OX=9606 GN=CBX3 PE=1 SV=4	23.5219	23.7484	23.9077	14.5478	17.6015	13	46	38	6	5	2.51316	0.000307167	8.67621
Q9H2P0	ADNP	Activity-dependent neuroprotector homeobox protein OS=Homo sapiens OX=9606 GN=ADNP PE=1 SV=1	22.8091	22.6666	23.4737	14.6681	15.2707	13	14	51	9	9	3.55673	0	8.67018
Q9UBE0	SAE1	SUMO-activating enzyme subunit 1 OS=Homo sapiens OX=9606 GN=SAE1 PE=1 SV=1	21.4539	21.5006	21.9039	13	13	13	18	21	4	4	6.34502	0	8.61943
O94842	TOX4	TOX high mobility group box family member 4 OS=Homo sapiens OX=9606 GN=TOX4 PE=1 SV=1	22.1527	21.6622	22.8531	13	14.8293	13	10	24	3	3	3.59878	0	8.6129
Q96DI7	SNRNP40	U5 small nuclear ribonucleoprotein 40 kDa protein OS=Homo sapiens OX=9606 GN=SNRNP40 PE=1 SV=1	21.8696	21.8013	22.5231	14.3851	13	13	28	17	4	4	4.12067	0	8.60295
Q92841	DDX17	Probable ATP-dependent RNA helicase DDX17 OS=Homo sapiens OX=9606 GN=DDX17 PE=1 SV=2	26.6465	26.689	27.0562	16.4493	19.3248	18.8317	41	369	29	22	3.17812	0.000149578	8.59526
Q8IWX8	CHERP	Calcium homeostasis endoplasmic reticulum protein OS=Homo sapiens OX=9606 GN=CHERP PE=1 SV=3	22.075	22.1086	22.4118	14.8727	13	13	7	19	3	3	3.76371	0	8.57425
Q15366	PCBP2	Poly(rC)-binding protein 2 OS=Homo sapiens OX=9606 GN=PCBP2 PE=1 SV=1	21.4625	21.8077	21.4044	13	13	13	25	71	7	3	6.55221	0	8.55822
P62750	RPL23A	60S ribosomal protein L23a OS=Homo sapiens OX=9606 GN=RPL23A PE=1 SV=1	22.3422	21.8904	22.2505	14.8167	13	13	33	10	4	4	3.79337	0	8.55547
P24534	EEF1B2	Elongation factor 1-beta OS=Homo sapiens OX=9606 GN=EEF1B2 PE=1 SV=3	21.6336	21.5682	21.3884	13	13	13	20	16	2	2	7.48538	0	8.53006
O00712	NFIB	Nuclear factor 1 B-type OS=Homo sapiens OX=9606 GN=NFIB PE=1 SV=2	21.9534	21.3892	22.1887	13.9739	13	13	25	28	5	5	4.53266	0	8.51912
Q9BTC0	DIDO1	Death-inducer obliterator 1 OS=Homo sapiens OX=9606 GN=DIDO1 PE=1 SV=5	23.0734	23.0224	23.4853	14.5084	16.5253	13	14	49	14	14	2.92996	0.000128497	8.51582
P51991	HNRNPA3	Heterogeneous nuclear ribonucleoprotein A3 OS=Homo sapiens OX=9606 GN=HNRNPA3 PE=1 SV=2	26.7463	26.8618	27.3161	17.459	17.808	20.1322	27	163	16	16	3.23853	0.000155975	8.50833
O60341	KDM1A	Lysine-specific histone demethylase 1A OS=Homo sapiens OX=9606 GN=KDM1A PE=1 SV=2	22.3713	22.5711	22.9383	12.575	15.7935	14.0671	24	51	8	8	3.06979	0.000140909	8.4817
Q8N163	CCAR2;KIAA1967	Cell cycle and apoptosis regulator protein 2 OS=Homo sapiens OX=9606 GN=CCAR2 PE=1 SV=2	21.7693	21.7266	21.7729	13	13.8564	13	19	53	9	9	5.11224	0	8.4708
P50402	EMD	Emerin OS=Homo sapiens OX=9606 GN=EMD PE=1 SV=1	22.4635	22.5173	22.8572	14.245	13	15.1948	46	40	6	6	3.70483	0	8.46605
Q09028	RBBP4	Histone-binding protein RBBP4 OS=Homo sapiens OX=9606 GN=RBBP4 PE=1 SV=3	22.3915	22.5792	22.4565	13	13	16.0742	23	25	4	4	2.92609	0.000127835	8.45099
P24928	POLR2A	DNA-directed RNA polymerase II subunit RPB1 OS=Homo sapiens OX=9606 GN=POLR2A PE=1 SV=2	25.1709	25.0546	25.9089	15.4957	17.3793	18.0139	26	173	42	42	3.33109	0.000164675	8.41516
Q96KM6	ZNF512B	Zinc finger protein 512B OS=Homo sapiens OX=9606 GN=ZNF512B PE=1 SV=1	21.8537	21.5196	21.94	13	14.0759	13	15	24	7	7	4.60439	0	8.41247
Q9BUJ2	HNRNPUL1	Heterogeneous nuclear ribonucleoprotein U-like protein 1 OS=Homo sapiens OX=9606 GN=HNRNPUL1 PE=1 SV=2	25.1507	25.0323	25.8245	15.9735	17.6643	17.1329	33	106	22	22	3.95111	0	8.41222
Q86UU0	BCL9L	B-cell CLL/lymphoma 9-like protein OS=Homo sapiens OX=9606 GN=BCL9L PE=1 SV=1	22.2689	21.5313	22.8411	13	15.4088	13	14	29	10	10	3.1593	0.000148681	8.41084
O75934	BCAS2	Pre-mRNA-splicing factor SPF27 OS=Homo sapiens OX=9606 GN=BCAS2 PE=1 SV=1	21.4857	21.6109	22.2351	12.9126	14.1922	13	37	9	5	5	4.22918	0	8.409
Q8NDX5	PHC3	Polyhomeotic-like protein 3 OS=Homo sapiens OX=9606 GN=PHC3 PE=1 SV=1	21.8157	21.7324	21.8664	14.1879	13	13	11	25	4	4	4.52821	0	8.40886
Q96HC4	PDLIM5	PDZ and LIM domain protein 5 OS=Homo sapiens OX=9606 GN=PDLIM5 PE=1 SV=5	21.4148	21.1344	21.6728	13	13	13	31	56	6	6	6.15492	0	8.40732
O94906	PRPF6	Pre-mRNA-processing factor 6 OS=Homo sapiens OX=9606 GN=PRPF6 PE=1 SV=1	23.6337	23.5131	23.6896	13.8922	14.2034	17.5247	22	59	11	11	2.7104	0.000235514	8.40538
P55317	FOXA1	Hepatocyte nuclear factor 3-alpha OS=Homo sapiens OX=9606 GN=FOXA1 PE=1 SV=2	21.2867	21.3019	21.626	13	13	13	11	18	2	2	6.74471	0	8.4049
Q12972	PPP1R8	Nuclear inhibitor of protein phosphatase 1 OS=Homo sapiens OX=9606 GN=PPP1R8 PE=1 SV=2	23.4417	23.1644	23.8296	15.2856	16.9362	13	19	44	8	8	2.71899	0.000236176	8.40462
O14979	HNRNPDL;HNRPDL	Heterogeneous nuclear ribonucleoprotein D-like OS=Homo sapiens OX=9606 GN=HNRNPDL PE=1 SV=3	22.162	21.6992	23.9663	13	15.281	14.3428	21	28	8	7	3.0317	0.000137778	8.4012
O94880	PHF14	PHD finger protein 14 OS=Homo sapiens OX=9606 GN=PHF14 PE=1 SV=2	21.6885	21.1893	21.325	13	13	13	15	35	9	9	6.22696	0	8.40091
Q14527	HLTF	Helicase-like transcription factor OS=Homo sapiens OX=9606 GN=HLTF PE=1 SV=2	21.3443	21.4325	21.3922	13	13	13	2	11	2	2	9.29159	0	8.38964
Q01780	EXOSC10	Exosome component 10 OS=Homo sapiens OX=9606 GN=EXOSC10 PE=1 SV=2	21.9773	21.9278	21.9111	13	14.6685	13	12	19	6	6	3.94607	0	8.38255
Q14011	CIRBP	Cold-inducible RNA-binding protein OS=Homo sapiens OX=9606 GN=CIRBP PE=1 SV=1	21.6201	21.5612	20.9436	13	13	13	17	22	3	3	5.57509	0	8.37499
Q86XP3	DDX42	ATP-dependent RNA helicase DDX42 OS=Homo sapiens OX=9606 GN=DDX42 PE=1 SV=1	25.085	25.1288	25.1467	16.8259	16.6012	16.8496	38	190	21	21	7.27223	0	8.36126
Q8TAT6	NPLOC4	Nuclear protein localization protein 4 homolog OS=Homo sapiens OX=9606 GN=NPLOC4 PE=1 SV=3	22.8573	22.4327	23.069	16.1689	14.1187	13	19	32	7	7	3.04178	0.000138858	8.3571
Q15370	TCEB2;ELOB	Elongin-B OS=Homo sapiens OX=9606 GN=ELOB PE=1 SV=1	21.3273	21.0064	21.7264	13	13	13	25	14	3	3	5.63673	0	8.35337
P35269	GTF2F1	General transcription factor IIF subunit 1 OS=Homo sapiens OX=9606 GN=GTF2F1 PE=1 SV=2	21.2552	21.2313	21.5128	13	13	13	9	18	3	3	7.08603	0	8.33312
P62306	SNRPF	Small nuclear ribonucleoprotein F OS=Homo sapiens OX=9606 GN=SNRPF PE=1 SV=1	21.1479	21.3006	21.5456	13	13	13	26	7	1	1	6.65	0	8.33135
O75362	ZNF217	Zinc finger protein 217 OS=Homo sapiens OX=9606 GN=ZNF217 PE=1 SV=1	21.3948	21.248	22.3726	13.1892	13.8366	13	15	37	10	10	4.36048	0	8.32985
P25440	BRD2	Bromodomain-containing protein 2 OS=Homo sapiens OX=9606 GN=BRD2 PE=1 SV=2	21.2307	21.1371	21.5543	13	13	13	11	14	4	4	6.49314	0	8.30735
Q8NEZ4	KMT2C;MLL3	Histone-lysine N-methyltransferase 2C OS=Homo sapiens OX=9606 GN=KMT2C PE=1 SV=3	21.5639	21.0527	21.2987	13	13	13	3	41	5	5	6.22358	0	8.30511
Q9BY42	RTFDC1	Replication termination factor 2 OS=Homo sapiens OX=9606 GN=RTF2 PE=1 SV=3	23.2493	22.4958	23.0571	14.3461	16.5459	13	15	20	4	4	2.84669	0.000123506	8.30338
O43290	SART1	U4/U6.U5 tri-snRNP-associated protein 1 OS=Homo sapiens OX=9606 GN=SART1 PE=1 SV=1	24.4212	24.4812	24.5712	15.5999	17.8591	15.1092	33	83	14	14	3.21482	0.000152709	8.30178
Q9BY77	POLDIP3	Polymerase delta-interacting protein 3 OS=Homo sapiens OX=9606 GN=POLDIP3 PE=1 SV=2	21.9897	21.8745	22.5492	13.0705	15.467	13	26	23	6	6	3.23416	0.000155	8.29195
Q07666	KHDRBS1	KH domain-containing, RNA-binding, signal transduction-associated protein 1 OS=Homo sapiens OX=9606 GN=KHDRBS1 PE=1 SV=1	26.7827	26.6723	27.2656	17.6855	19.3587	18.8454	26	164	16	16	4.0166	0	8.277
Q9H1B7	IRF2BPL	Probable E3 ubiquitin-protein ligase IRF2BPL OS=Homo sapiens OX=9606 GN=IRF2BPL PE=1 SV=1	22.1225	22.317	22.3102	13	15.9421	13	13	24	6	6	2.96174	0.000131495	8.26921
Q13242	SRSF9	Serine/arginine-rich splicing factor 9 OS=Homo sapiens OX=9606 GN=SRSF9 PE=1 SV=1	22.5757	22.3872	22.4521	13	14.6128	15.0017	41	19	6	6	3.75082	0	8.26687
Q6IS14	EIF5AL1	Eukaryotic translation initiation factor 5A-1-like OS=Homo sapiens OX=9606 GN=EIF5AL1 PE=2 SV=2	22.3139	22.5529	22.6182	14.2014	15.4956	13	30	45	3	3	3.46745	0.00017765	8.26269
Q7Z5K2	WAPAL;WAPL	Wings apart-like protein homolog OS=Homo sapiens OX=9606 GN=WAPL PE=1 SV=1	21.2218	21.0698	21.4864	13	13	13	4	13	3	3	6.5488	0	8.25933
P32519	ELF1	ETS-related transcription factor Elf-1 OS=Homo sapiens OX=9606 GN=ELF1 PE=1 SV=2	22.7933	21.7406	23.3109	13	17.0693	13	26	38	6	6	2.34703	0.000286624	8.25853
P22626	HNRNPA2B1	Heterogeneous nuclear ribonucleoproteins A2/B1 OS=Homo sapiens OX=9606 GN=HNRNPA2B1 PE=1 SV=2	30.1117	30.075	30.059	21.4957	21.8922	22.1004	74	1060	35	35	5.88736	0	8.25247
Q86U42	PABPN1	Polyadenylate-binding protein 2 OS=Homo sapiens OX=9606 GN=PABPN1 PE=1 SV=3	23.4715	23.1813	24.1023	14.6823	16.5277	14.8099	31	34	5	5	3.6418	0	8.2451
O75832	PSMD10	26S proteasome non-ATPase regulatory subunit 10 OS=Homo sapiens OX=9606 GN=PSMD10 PE=1 SV=1	21.0075	21.2762	21.45	13	13	13	27	15	3	3	6.4486	0	8.24459
Q5JTH9	RRP12	RRP12-like protein OS=Homo sapiens OX=9606 GN=RRP12 PE=1 SV=2	22.5098	22.4537	22.5323	16.7684	13	13	5	25	6	6	2.55407	0.000311688	8.24245
Q92754	TFAP2C	Transcription factor AP-2 gamma OS=Homo sapiens OX=9606 GN=TFAP2C PE=1 SV=1	21.1772	21.1324	21.6328	13	13.2233	13	16	11	4	4	5.90164	0	8.23971
Q8IY67	RAVER1	Ribonucleoprotein PTB-binding 1 OS=Homo sapiens OX=9606 GN=RAVER1 PE=1 SV=1	21.2825	21.2865	21.1414	13	13	13	17	9	4	4	8.17047	0	8.2368
Q92598	HSPH1	Heat shock protein 105 kDa OS=Homo sapiens OX=9606 GN=HSPH1 PE=1 SV=1	22.0194	22.0963	22.5017	13.9728	14.9745	13	14	40	8	7	3.81538	0	8.2234
Q15029	EFTUD2	116 kDa U5 small nuclear ribonucleoprotein component OS=Homo sapiens OX=9606 GN=EFTUD2 PE=1 SV=1	22.2029	22.5303	22.9857	14.2951	14.0773	14.7057	20	32	13	13	5.0201	0	8.21359
Q14103	HNRNPD	Heterogeneous nuclear ribonucleoprotein D0 OS=Homo sapiens OX=9606 GN=HNRNPD PE=1 SV=1	22.5013	22.5269	23.5023	13	14.1451	16.8053	29	37	10	9	2.6538	0.000327869	8.19337
Q12830	BPTF	Nucleosome-remodeling factor subunit BPTF OS=Homo sapiens OX=9606 GN=BPTF PE=1 SV=3	21.9538	21.9594	22.1193	15.4672	13	13	4	35	7	7	3.23934	0.000156171	8.18845
O60508	CDC40	Pre-mRNA-processing factor 17 OS=Homo sapiens OX=9606 GN=CDC40 PE=1 SV=1	22.7354	22.8	23.0179	13.4102	15.7441	14.8503	26	33	10	10	3.55017	0	8.18293
O75533	SF3B1	Splicing factor 3B subunit 1 OS=Homo sapiens OX=9606 GN=SF3B1 PE=1 SV=3	25.609	25.4685	25.8464	15.9453	17.5499	18.8829	27	122	23	23	3.17372	0.000149398	8.18196
P08621	SNRNP70	U1 small nuclear ribonucleoprotein 70 kDa OS=Homo sapiens OX=9606 GN=SNRNP70 PE=1 SV=2	22.6498	22.7954	21.8782	13	13	16.8101	17	22	4	4	2.48325	0.000302267	8.17109
Q53F19	C17orf85;NCBP3	Nuclear cap-binding protein subunit 3 OS=Homo sapiens OX=9606 GN=NCBP3 PE=1 SV=2	21.4199	20.2901	22.4751	13.6936	13	13	9	13	3	3	3.57959	0	8.16385
Q8WUB8	PHF10	PHD finger protein 10 OS=Homo sapiens OX=9606 GN=PHF10 PE=1 SV=3	21.9036	21.8204	22.1857	14.1676	14.3091	13	8	18	3	3	4.34234	0	8.14435
Q92900	UPF1	Regulator of nonsense transcripts 1 OS=Homo sapiens OX=9606 GN=UPF1 PE=1 SV=2	21.3977	20.6606	21.3633	13	13	13	9	22	6	6	5.3449	0	8.14052
P08758	ANXA5	Annexin A5 OS=Homo sapiens OX=9606 GN=ANXA5 PE=1 SV=2	21.028	20.9494	21.4311	13	13	13	17	14	3	3	6.16948	0	8.13616
O95396	MOCS3	Adenylyltransferase and sulfurtransferase MOCS3 OS=Homo sapiens OX=9606 GN=MOCS3 PE=1 SV=1	21.1174	21.0756	21.184	13	13	13	9	9	2	2	8.86376	0	8.12564
O43252	PAPSS1	Bifunctional 3'-phosphoadenosine 5'-phosphosulfate synthase 1 OS=Homo sapiens OX=9606 GN=PAPSS1 PE=1 SV=2	23.0653	23.2127	23.2837	15.6056	16.6205	13	11	27	7	7	2.77406	0.000119923	8.11192
Q9BZZ5	API5	Apoptosis inhibitor 5 OS=Homo sapiens OX=9606 GN=API5 PE=1 SV=3	21.2675	21.4664	21.8092	14.2126	13	13	11	15	3	3	4.31605	0	8.11017
P56545	CTBP2	C-terminal-binding protein 2 OS=Homo sapiens OX=9606 GN=CTBP2 PE=1 SV=1	21.4695	21.2916	21.7496	13	14.185	13	7	26	3	1	4.38511	0	8.10857
Q9Y2I1	NISCH	Nischarin OS=Homo sapiens OX=9606 GN=NISCH PE=1 SV=3	20.7936	20.7136	21.7897	13	13	13	2	1	1	1	4.70391	0	8.09895
Q12906	ILF3	Interleukin enhancer-binding factor 3 OS=Homo sapiens OX=9606 GN=ILF3 PE=1 SV=3	26.427	26.6014	26.7535	17.8026	18.4117	19.2827	37	470	19	19	4.29046	0	8.09501
Q8WYP5	AHCTF1	Protein ELYS OS=Homo sapiens OX=9606 GN=AHCTF1 PE=1 SV=3	22.5367	22.0686	22.6315	14.4772	15.4937	13	11	62	13	13	3.38987	0.000169399	8.08866
P25205	MCM3	DNA replication licensing factor MCM3 OS=Homo sapiens OX=9606 GN=MCM3 PE=1 SV=3	22.9425	22.8404	23.563	13	14.9864	17.1144	13	25	5	5	2.58403	0.000316901	8.08171
Q12888	TP53BP1	TP53-binding protein 1 OS=Homo sapiens OX=9606 GN=TP53BP1 PE=1 SV=2	23.2578	23.0848	23.6105	13.8895	16.0069	15.8283	14	87	13	13	3.50287	0.000182891	8.07612
Q8WVV9	HNRNPLL;HNRPLL	Heterogeneous nuclear ribonucleoprotein L-like OS=Homo sapiens OX=9606 GN=HNRNPLL PE=1 SV=1	20.9898	21.0368	21.1068	13	13	13	12	12	4	4	8.71915	0	8.04448
P61289	PSME3	Proteasome activator complex subunit 3 OS=Homo sapiens OX=9606 GN=PSME3 PE=1 SV=1	22.8609	22.8989	23.4598	15.5242	16.5846	13	40	39	9	9	2.75809	0.000118888	8.03693
Q7Z6E9	RBBP6	E3 ubiquitin-protein ligase RBBP6 OS=Homo sapiens OX=9606 GN=RBBP6 PE=1 SV=1	20.8035	20.7852	21.4977	13	13	13	4	8	3	3	5.36223	0	8.02881
Q9BW85	CCDC94	Splicing factor YJU2 OS=Homo sapiens OX=9606 GN=YJU2 PE=1 SV=1	20.9215	21.1942	20.9529	13	13	13	25	8	4	4	7.09896	0	8.02288
O95391	SLU7	Pre-mRNA-splicing factor SLU7 OS=Homo sapiens OX=9606 GN=SLU7 PE=1 SV=2	21.3343	20.6355	21.0746	13	13	13	16	12	4	4	5.60135	0	8.01479
Q9Y5S9	RBM8A;LOC101060541	RNA-binding protein 8A OS=Homo sapiens OX=9606 GN=RBM8A PE=1 SV=1	23.3598	23.306	23.6401	13	17.1793	16.0893	19	26	3	3	2.50908	0.000306644	8.01245
P13489	RNH1	Ribonuclease inhibitor OS=Homo sapiens OX=9606 GN=RNH1 PE=1 SV=2	21.6042	21.2719	22.6942	13	15.5642	13	33	22	6	6	2.952	0.000130526	8.00206
Q06587	RING1	E3 ubiquitin-protein ligase RING1 OS=Homo sapiens OX=9606 GN=RING1 PE=1 SV=2	21.2531	21.4401	21.0702	13.7574	13	13	32	20	6	5	5.08619	0	8.002
Q92785	DPF2	Zinc finger protein ubi-d4 OS=Homo sapiens OX=9606 GN=DPF2 PE=1 SV=2	22.1546	22.1967	22.1747	13	13	16.533	23	29	5	5	2.60981	0.00032	7.99763
Q93052	LPP	Lipoma-preferred partner OS=Homo sapiens OX=9606 GN=LPP PE=1 SV=1	22.0355	22.1342	22.2747	12.7006	16.7624	13	35	74	11	11	2.43933	0.000296296	7.99382
Q96AE4	FUBP1	Far upstream element-binding protein 1 OS=Homo sapiens OX=9606 GN=FUBP1 PE=1 SV=3	26.959	26.8101	27.6886	18.2671	20.1797	19.0566	66	389	35	30	3.68476	0	7.98478
Q9Y2W1	THRAP3	Thyroid hormone receptor-associated protein 3 OS=Homo sapiens OX=9606 GN=THRAP3 PE=1 SV=2	24.4522	24.115	24.6536	15.6315	17.4587	16.1856	11	40	6	6	3.84167	0	7.9817
Q12857	NFIA	Nuclear factor 1 A-type OS=Homo sapiens OX=9606 GN=NFIA PE=1 SV=2	21.29	20.9422	21.1409	13.4872	13	13	21	14	4	3	5.70255	0	7.96197
P09651	HNRNPA1	Heterogeneous nuclear ribonucleoprotein A1 OS=Homo sapiens OX=9606 GN=HNRNPA1 PE=1 SV=5	27.8753	27.9063	27.4152	17.9639	19.6228	21.7306	54	349	19	19	2.71112	0.000235734	7.95985
Q8WXF1	PSPC1	Paraspeckle component 1 OS=Homo sapiens OX=9606 GN=PSPC1 PE=1 SV=1	23.5633	23.5712	24.0639	13.6622	17.5254	16.1344	31	67	12	12	2.65229	0.000326679	7.95877
P05386	RPLP1	60S acidic ribosomal protein P1 OS=Homo sapiens OX=9606 GN=RPLP1 PE=1 SV=1	20.7942	21.2908	20.7886	13	13	13	14	4	1	1	5.941	0	7.95788
P15408	FOSL2	Fos-related antigen 2 OS=Homo sapiens OX=9606 GN=FOSL2 PE=1 SV=1	21.0606	19.9853	21.8032	13	13	13	29	24	3	3	3.9463	0	7.94969
Q04726	TLE3	Transducin-like enhancer protein 3 OS=Homo sapiens OX=9606 GN=TLE3 PE=1 SV=2	21.4774	21.3175	20.0092	13	13	13	11	10	3	3	4.15995	0	7.93469
O15164	TRIM24	Transcription intermediary factor 1-alpha OS=Homo sapiens OX=9606 GN=TRIM24 PE=1 SV=3	20.8021	20.8176	21.1233	13	13	13	10	27	3	3	6.73776	0	7.91432
P61978	HNRNPK	Heterogeneous nuclear ribonucleoprotein K OS=Homo sapiens OX=9606 GN=HNRNPK PE=1 SV=1	28.6992	28.5475	28.7128	19.4402	22.0942	20.6911	69	503	24	24	3.29933	0.000162092	7.91132
Q8NHS9	SPATA22	Spermatogenesis-associated protein 22 OS=Homo sapiens OX=9606 GN=SPATA22 PE=1 SV=2	20.9301	20.9882	20.7693	13	13	13	7	1	1	1	7.54775	0	7.89586
Q9NYF8	BCLAF1	Bcl-2-associated transcription factor 1 OS=Homo sapiens OX=9606 GN=BCLAF1 PE=1 SV=2	23.5404	22.0074	24.6651	13.3175	17.0424	16.221	10	26	8	8	2.34628	0.000286396	7.87733
Q9UKN8	GTF3C4	General transcription factor 3C polypeptide 4 OS=Homo sapiens OX=9606 GN=GTF3C4 PE=1 SV=2	21.0745	21.1062	21.3718	13.3075	13.6192	13	9	20	3	3	5.5868	0	7.8753
Q9NYV4	CDK12	Cyclin-dependent kinase 12 OS=Homo sapiens OX=9606 GN=CDK12 PE=1 SV=2	20.8907	20.6333	21.0622	13	13	13	4	36	3	3	6.42195	0	7.86208
P60510	PPP4C	Serine/threonine-protein phosphatase 4 catalytic subunit OS=Homo sapiens OX=9606 GN=PPP4C PE=1 SV=1	21.55	21.571	22.1123	13	15.6607	13	5	4	2	2	3.01241	0.000135816	7.85755
Q15717	ELAVL1	ELAV-like protein 1 OS=Homo sapiens OX=9606 GN=ELAVL1 PE=1 SV=2	24.5808	24.8332	25.2065	15.5406	17.4885	18.0234	48	89	14	14	3.27096	0.000160414	7.856
Q9NR46	SH3GLB2	Endophilin-B2 OS=Homo sapiens OX=9606 GN=SH3GLB2 PE=1 SV=1	20.9489	20.834	20.7698	13	13	13	13	12	2	2	7.9245	0	7.85092
Q9UBB5	MBD2	Methyl-CpG-binding domain protein 2 OS=Homo sapiens OX=9606 GN=MBD2 PE=1 SV=1	21.865	21.9533	22.1461	14.3179	15.1478	13	11	18	5	5	3.6165	0	7.83292
Q9Y2L1	DIS3	Exosome complex exonuclease RRP44 OS=Homo sapiens OX=9606 GN=DIS3 PE=1 SV=2	21.5534	21.801	21.8577	14.5339	14.1818	13	4	11	4	4	4.1077	0	7.83212
Q9C0J8	WDR33	pre-mRNA 3' end processing protein WDR33 OS=Homo sapiens OX=9606 GN=WDR33 PE=1 SV=2	21.4451	21.0813	22.0959	13	15.1591	13	4	12	3	3	3.25804	0.000159178	7.82106
P78347	GTF2I	General transcription factor II-I OS=Homo sapiens OX=9606 GN=GTF2I PE=1 SV=2	24.2138	24.2188	24.6905	13	18.0047	18.6587	21	61	17	17	1.91802	0.000417582	7.81986
P10768	ESD	S-formylglutathione hydrolase OS=Homo sapiens OX=9606 GN=ESD PE=1 SV=2	21.3635	21.7504	22.2361	13	15.8935	13	37	29	5	5	2.84531	0.00012326	7.81882
O60927	PPP1R11	E3 ubiquitin-protein ligase PPP1R11 OS=Homo sapiens OX=9606 GN=PPP1R11 PE=1 SV=1	20.8763	20.6293	20.9451	13	13	13	21	16	1	1	6.8676	0	7.81691
Q99986	VRK1	Serine/threonine-protein kinase VRK1 OS=Homo sapiens OX=9606 GN=VRK1 PE=1 SV=1	22.5083	21.7797	22.6506	13.6979	16.8111	13	13	35	3	3	2.53823	0.000310345	7.80986
Q13263	TRIM28	Transcription intermediary factor 1-beta OS=Homo sapiens OX=9606 GN=TRIM28 PE=1 SV=5	29.7491	29.7326	30.5375	21.0036	23.3234	22.2786	55	1257	45	45	3.3828	0.000168707	7.80452
O14776	TCERG1	Transcription elongation regulator 1 OS=Homo sapiens OX=9606 GN=TCERG1 PE=1 SV=2	20.553	20.8641	20.9835	13	13	13	5	16	4	4	6.35801	0	7.80022
Q8N1G0	ZNF687	Zinc finger protein 687 OS=Homo sapiens OX=9606 GN=ZNF687 PE=1 SV=1	22.8215	22.8272	23.1082	14.754	14.9578	15.6828	15	58	11	11	4.89884	0	7.78742
O00148	DDX39A	ATP-dependent RNA helicase DDX39A OS=Homo sapiens OX=9606 GN=DDX39A PE=1 SV=2	22.994	23.1676	22.859	14.903	14.9522	15.8211	27	82	9	4	4.81815	0	7.78139
P62318	SNRPD3	Small nuclear ribonucleoprotein Sm D3 OS=Homo sapiens OX=9606 GN=SNRPD3 PE=1 SV=1	22.0807	22.1346	21.8055	13	16.6799	13	33	9	4	4	2.49418	0.000304826	7.78029
O00193	C11orf58	Small acidic protein OS=Homo sapiens OX=9606 GN=SMAP PE=1 SV=1	20.7876	20.8855	21.9958	13	14.3457	13	34	41	6	6	3.70974	0	7.77439
O94776	MTA2	Metastasis-associated protein MTA2 OS=Homo sapiens OX=9606 GN=MTA2 PE=1 SV=1	24.0097	23.8724	24.192	13.4498	17.2322	18.1087	30	74	14	14	2.24995	0.000274809	7.76113
Q8N5C6	SRBD1	S1 RNA-binding domain-containing protein 1 OS=Homo sapiens OX=9606 GN=SRBD1 PE=1 SV=2	20.6843	20.6263	20.9583	13	13	13	4	10	2	2	6.73998	0	7.75633
P49959	MRE11A;MRE11	Double-strand break repair protein MRE11 OS=Homo sapiens OX=9606 GN=MRE11 PE=1 SV=3	20.7236	20.5908	20.9453	13	13	13	9	9	4	4	6.72253	0	7.75323
Q99729	HNRNPAB	Heterogeneous nuclear ribonucleoprotein A/B OS=Homo sapiens OX=9606 GN=HNRNPAB PE=1 SV=2	26.8933	27.0193	27.0094	17.8871	19.8368	19.9444	33	146	13	13	3.49696	0.000182085	7.75123
P23771	GATA3	Trans-acting T-cell-specific transcription factor GATA-3 OS=Homo sapiens OX=9606 GN=GATA3 PE=1 SV=1	23.8843	23.4103	24.2477	15.4074	15.9969	16.8864	25	28	4	4	4.01757	0	7.75053
Q86U86	PBRM1	Protein polybromo-1 OS=Homo sapiens OX=9606 GN=PBRM1 PE=1 SV=1	20.861	21.5076	19.8759	13	13	13	5	16	6	6	4.08484	0	7.74814
P43243	MATR3	Matrin-3 OS=Homo sapiens OX=9606 GN=MATR3 PE=1 SV=2	25.5755	25.6401	25.6201	16.5977	18.3007	18.6974	34	217	21	21	3.56161	0	7.74662
P61956	SUMO2	Small ubiquitin-related modifier 2 OS=Homo sapiens OX=9606 GN=SUMO2 PE=1 SV=3	23.4217	23.5382	23.7858	15.3712	16.6993	15.4373	35	64	1	1	4.19334	0	7.74595
Q14151	SAFB2	Scaffold attachment factor B2 OS=Homo sapiens OX=9606 GN=SAFB2 PE=1 SV=1	21.3919	21.2524	21.7379	13	13	15.1458	5	22	3	2	3.3508	0.000166667	7.74547
Q92620	DHX38	Pre-mRNA-splicing factor ATP-dependent RNA helicase PRP16 OS=Homo sapiens OX=9606 GN=DHX38 PE=1 SV=2	21.9327	21.8851	22.6344	13	15.7602	14.4564	14	25	7	7	3.12779	0.00014554	7.74521
Q13523	PRPF4B	Serine/threonine-protein kinase PRP4 homolog OS=Homo sapiens OX=9606 GN=PRPF4B PE=1 SV=3	21.2793	21.3708	21.6825	13	15.1573	13	5	16	3	3	3.34704	0.000165997	7.7251
P27694	RPA1	Replication protein A 70 kDa DNA-binding subunit OS=Homo sapiens OX=9606 GN=RPA1 PE=1 SV=2	20.674	20.6451	20.855	13	13	13	17	18	4	4	7.50309	0	7.72469
Q07955	SRSF1	Serine/arginine-rich splicing factor 1 OS=Homo sapiens OX=9606 GN=SRSF1 PE=1 SV=2	24.209	24.3161	25.0746	13	18.4575	18.9808	35	44	7	7	1.79121	0.000618638	7.72049
P18583	SON	Protein SON OS=Homo sapiens OX=9606 GN=SON PE=1 SV=4	25.0883	24.9205	25.2925	16.5276	18.6802	16.9549	11	125	17	17	3.49624	0.000181552	7.71286
P13984	GTF2F2	General transcription factor IIF subunit 2 OS=Homo sapiens OX=9606 GN=GTF2F2 PE=1 SV=2	21.7441	21.7543	21.982	13	13	16.3608	10	9	2	2	2.62695	0.000322581	7.70654
Q15637	SF1	Splicing factor 1 OS=Homo sapiens OX=9606 GN=SF1 PE=1 SV=4	23.3791	23.4135	23.8985	15.1978	16.835	15.5528	26	39	13	13	3.90171	0	7.70187
Q9HC52	CBX8	Chromobox protein homolog 8 OS=Homo sapiens OX=9606 GN=CBX8 PE=1 SV=3	22.2184	20.429	23.0552	13	16.619	13	30	24	5	5	2.23524	0.000273556	7.69455
Q15459	SF3A1	Splicing factor 3A subunit 1 OS=Homo sapiens OX=9606 GN=SF3A1 PE=1 SV=1	24.2709	23.8126	25.1236	15.2134	18.9719	15.9704	27	71	16	16	2.50129	0.000305603	7.68381
O43390	HNRNPR	Heterogeneous nuclear ribonucleoprotein R OS=Homo sapiens OX=9606 GN=HNRNPR PE=1 SV=1	25.5552	25.6357	26.0986	17.6143	18.0189	18.6068	29	120	20	18	4.67347	0	7.68316
Q86WJ1	CHD1L;LOC101060601	Chromodomain-helicase-DNA-binding protein 1-like OS=Homo sapiens OX=9606 GN=CHD1L PE=1 SV=3	20.5692	20.7149	20.7559	13	13	13	5	10	3	3	7.75074	0	7.67997
Q9BWF3	RBM4	RNA-binding protein 4 OS=Homo sapiens OX=9606 GN=RBM4 PE=1 SV=1	25.2198	25.0017	25.583	17.1431	17.8246	17.8152	38	110	12	8	4.96343	0	7.67387
O14964	HGS	Hepatocyte growth factor-regulated tyrosine kinase substrate OS=Homo sapiens OX=9606 GN=HGS PE=1 SV=1	20.8517	20.5292	21.7796	12.9764	14.1977	13	11	5	4	4	3.81093	0	7.66213
O60828	PQBP1	Polyglutamine-binding protein 1 OS=Homo sapiens OX=9606 GN=PQBP1 PE=1 SV=1	21.2775	21.4038	21.8877	13	15.5877	13	37	7	5	5	3.01373	0.000135965	7.66044
P18754	RCC1	Regulator of chromosome condensation OS=Homo sapiens OX=9606 GN=RCC1 PE=1 SV=1	24.996	24.8146	24.7537	16.5081	18.0287	17.0598	33	99	7	7	4.15354	0	7.65591
Q16342	PDCD2	Programmed cell death protein 2 OS=Homo sapiens OX=9606 GN=PDCD2 PE=1 SV=2	21.5146	21.5876	21.7218	13.1912	13	15.6983	10	14	2	2	3.03106	0.000137625	7.64483
Q9Y316	MEMO1	Protein MEMO1 OS=Homo sapiens OX=9606 GN=MEMO1 PE=1 SV=1	21.2423	21.1818	22.3217	14.93	13	13.896	28	17	5	5	3.47346	0.000178417	7.63992
Q53ET0	CRTC2	CREB-regulated transcription coactivator 2 OS=Homo sapiens OX=9606 GN=CRTC2 PE=1 SV=2	20.7817	20.7814	20.3409	13	13	13	18	12	4	4	6.08621	0	7.63467
O15042	U2SURP	U2 snRNP-associated SURP motif-containing protein OS=Homo sapiens OX=9606 GN=U2SURP PE=1 SV=2	21.2759	21.0518	21.588	13	15.0182	13	7	14	3	3	3.41923	0.000172222	7.63248
P31689	DNAJA1	DnaJ homolog subfamily A member 1 OS=Homo sapiens OX=9606 GN=DNAJA1 PE=1 SV=2	20.6284	20.6318	20.625	13	13	13	20	16	4	4	13.5606	0	7.62841
P08047	SP1	Transcription factor Sp1 OS=Homo sapiens OX=9606 GN=SP1 PE=1 SV=3	20.3051	20.5363	21.0355	13	13	13	2	7	1	1	5.41937	0	7.62562
Q8IZL8	PELP1	Proline-, glutamic acid- and leucine-rich protein 1 OS=Homo sapiens OX=9606 GN=PELP1 PE=1 SV=2	21.6462	21.8341	22.1529	16.7692	13	13	3	15	2	2	2.41738	0.000293878	7.62138
Q8TDN6	BRIX1	Ribosome biogenesis protein BRX1 homolog OS=Homo sapiens OX=9606 GN=BRIX1 PE=1 SV=2	21.2556	20.365	20.2129	13	13	13	9	13	1	1	4.70443	0	7.61117
Q99590	SCAF11	Protein SCAF11 OS=Homo sapiens OX=9606 GN=SCAF11 PE=1 SV=2	21.7012	21.49	21.551	15.9898	13	13	6	13	3	3	2.79252	0.000120858	7.58412
Q93074	MED12	Mediator of RNA polymerase II transcription subunit 12 OS=Homo sapiens OX=9606 GN=MED12 PE=1 SV=4	20.4137	20.3904	22.0751	13	14.1433	13	5	22	4	4	3.44438	0.000174894	7.57863
P41223	BUD31	Protein BUD31 homolog OS=Homo sapiens OX=9606 GN=BUD31 PE=1 SV=2	20.4511	20.4662	20.8168	13	13	13	7	6	1	1	6.43186	0	7.57804
P55735	SEC13	Protein SEC13 homolog OS=Homo sapiens OX=9606 GN=SEC13 PE=1 SV=3	21.6645	21.7681	22.2024	13	16.9038	13	8	42	1	1	2.35073	0.000287081	7.57707
Q8WXI9	GATAD2B	Transcriptional repressor p66-beta OS=Homo sapiens OX=9606 GN=GATAD2B PE=1 SV=1	21.8715	21.7429	22.5274	15.1768	13	15.24	27	34	7	7	3.21104	0.000151961	7.57498
Q9BZ95	WHSC1L1;NSD3	Histone-lysine N-methyltransferase NSD3 OS=Homo sapiens OX=9606 GN=NSD3 PE=1 SV=1	20.4273	20.5465	20.7439	13	13	13	2	8	1	1	6.87837	0	7.57258
P52597	HNRNPF	Heterogeneous nuclear ribonucleoprotein F OS=Homo sapiens OX=9606 GN=HNRNPF PE=1 SV=3	26.6356	26.7785	26.8824	18.1891	19.7735	19.6208	60	170	29	28	3.92234	0	7.571
P60228	EIF3E	Eukaryotic translation initiation factor 3 subunit E OS=Homo sapiens OX=9606 GN=EIF3E PE=1 SV=1	20.7943	20.7013	21.0719	13.8826	13	13	9	10	3	3	4.75052	0	7.56163
Q9UPN9	TRIM33	E3 ubiquitin-protein ligase TRIM33 OS=Homo sapiens OX=9606 GN=TRIM33 PE=1 SV=3	22.3202	22.7947	23.0769	13	16.9264	15.5887	12	53	8	8	2.5246	0.000308748	7.55888
P43246	MSH2	DNA mismatch repair protein Msh2 OS=Homo sapiens OX=9606 GN=MSH2 PE=1 SV=1	20.6562	20.466	20.5526	13	13	13	2	13	1	1	7.77445	0	7.55826
Q969G3	SMARCE1	SWI/SNF-related matrix-associated actin-dependent regulator of chromatin subfamily E member 1 OS=Homo sapiens OX=9606 GN=SMARCE1 PE=1 SV=2	21.6481	21.6736	22.0264	13	13	16.6798	26	26	5	5	2.44502	0.00029703	7.55609
Q13435	SF3B2	Splicing factor 3B subunit 2 OS=Homo sapiens OX=9606 GN=SF3B2 PE=1 SV=2	25.3414	25.3147	25.6439	16.9052	19.3304	17.398	32	139	19	19	3.26811	0.00016	7.55548
Q01831	XPC	DNA repair protein complementing XP-C cells OS=Homo sapiens OX=9606 GN=XPC PE=1 SV=4	20.6961	20.93	20.0395	13	13	13	6	14	2	2	5.0353	0	7.55518
P30086	PEBP1	Phosphatidylethanolamine-binding protein 1 OS=Homo sapiens OX=9606 GN=PEBP1 PE=1 SV=3	21.1545	21.3533	21.5764	14.0617	14.3834	13	29	12	2	2	4.18691	0	7.54633
P26368	U2AF2	Splicing factor U2AF 65 kDa subunit OS=Homo sapiens OX=9606 GN=U2AF2 PE=1 SV=4	22.2337	22.674	22.5469	14.5713	13	17.2647	29	37	7	7	2.41659	0.000293638	7.53953
Q9BQ04	RBM4B	RNA-binding protein 4B OS=Homo sapiens OX=9606 GN=RBM4B PE=1 SV=1	20.1399	20.1305	21.344	13	13	13	32	28	7	3	4.31824	0	7.53815
Q15742	NAB2	NGFI-A-binding protein 2 OS=Homo sapiens OX=9606 GN=NAB2 PE=1 SV=1	20.9617	20.9213	21.044	14.332	13	13	11	5	3	3	4.14424	0	7.53166
Q15424	SAFB	Scaffold attachment factor B1 OS=Homo sapiens OX=9606 GN=SAFB PE=1 SV=4	22.4585	22.501	23.0134	14.9488	17.4384	13	7	38	5	4	2.35865	0.000288462	7.52857
P55081	MFAP1	Microfibrillar-associated protein 1 OS=Homo sapiens OX=9606 GN=MFAP1 PE=1 SV=2	20.021	20.7513	20.8072	13	13	13	22	10	5	5	5.1171	0	7.52651
Q99459	CDC5L	Cell division cycle 5-like protein OS=Homo sapiens OX=9606 GN=CDC5L PE=1 SV=2	23.7538	23.8317	23.7994	14.8855	16.7987	17.1328	30	104	15	15	3.37048	0.000168022	7.5226
P30519	HMOX2	Heme oxygenase 2 OS=Homo sapiens OX=9606 GN=HMOX2 PE=1 SV=2	20.249	20.4579	20.3895	13	12.532	13	25	18	4	4	5.83047	0	7.52145
Q9H0Z9	RBM38	RNA-binding protein 38 OS=Homo sapiens OX=9606 GN=RBM38 PE=1 SV=2	20.4066	20.383	20.7435	13	13	13	8	7	1	1	6.46091	0	7.51103
Q14241	TCEB3;ELOA	Elongin-A OS=Homo sapiens OX=9606 GN=ELOA PE=1 SV=2	20.4062	20.6752	20.4482	13	13	13	3	15	2	2	7.03706	0	7.5099
Q9H3P2	NELFA;WHSC2	Negative elongation factor A OS=Homo sapiens OX=9606 GN=NELFA PE=1 SV=3	23.5397	23.1197	24.1013	15.2589	16.3139	16.6746	39	57	14	14	3.90223	0	7.50441
Q08J23	NSUN2	RNA cytosine C(5)-methyltransferase NSUN2 OS=Homo sapiens OX=9606 GN=NSUN2 PE=1 SV=2	22.8161	22.8522	23.5886	14.6072	13	19.1456	31	62	16	16	1.80639	0.000549072	7.50135
Q9BTD8	RBM42	RNA-binding protein 42 OS=Homo sapiens OX=9606 GN=RBM42 PE=1 SV=1	20.3707	20.4279	20.6972	13	13	13	19	4	3	3	6.71094	0	7.49859
Q15181	PPA1	Inorganic pyrophosphatase OS=Homo sapiens OX=9606 GN=PPA1 PE=1 SV=2	22.7194	22.6703	23.1707	14.8866	13	18.1944	21	17	4	4	2.09734	0.00026335	7.49315
Q15050	RRS1	Ribosome biogenesis regulatory protein homolog OS=Homo sapiens OX=9606 GN=RRS1 PE=1 SV=2	21.9352	21.9496	20.9339	13	13	16.3639	27	26	4	4	2.51264	0.000306905	7.48492
Q8IY81	FTSJ3	pre-rRNA 2'-O-ribose RNA methyltransferase FTSJ3 OS=Homo sapiens OX=9606 GN=FTSJ3 PE=1 SV=2	22.8119	22.8414	23.4125	13	15.8771	17.7479	19	36	10	10	2.23422	0.000273349	7.48026
Q9H910	HN1L;JPT2	Jupiter microtubule associated homolog 2 OS=Homo sapiens OX=9606 GN=JPT2 PE=1 SV=1	22.1959	21.7054	23.5321	15.2649	16.7291	13	47	31	5	5	2.4528	0.000298013	7.47984
Q9Y6Q9	NCOA3	Nuclear receptor coactivator 3 OS=Homo sapiens OX=9606 GN=NCOA3 PE=1 SV=1	20.5731	20.5821	20.2653	13	13	13	8	23	4	4	6.64634	0	7.4735
O75822	EIF3J	Eukaryotic translation initiation factor 3 subunit J OS=Homo sapiens OX=9606 GN=EIF3J PE=1 SV=2	20.2607	20.2105	20.9439	13	13	13	19	14	2	2	5.22289	0	7.47168
Q9Y3B9	RRP15	RRP15-like protein OS=Homo sapiens OX=9606 GN=RRP15 PE=1 SV=2	20.3846	20.2521	20.6517	12.887	13	13	6	12	2	2	6.34971	0	7.46713
Q8N3X1	FNBP4	Formin-binding protein 4 OS=Homo sapiens OX=9606 GN=FNBP4 PE=1 SV=3	20.2818	20.5305	20.582	13	13	13	8	24	2	2	6.84652	0	7.46479
Q04864	REL	Proto-oncogene c-Rel OS=Homo sapiens OX=9606 GN=REL PE=1 SV=1	20.6107	20.3432	20.4	13	13	13	11	10	2	2	7.06924	0	7.45129
Q9Y4H2	IRS2	Insulin receptor substrate 2 OS=Homo sapiens OX=9606 GN=IRS2 PE=1 SV=2	23.4771	23.6058	23.8434	14.0283	14.9724	19.5946	1	1	1	1	1.90486	0.000415869	7.44369
P08651	NFIC	Nuclear factor 1 C-type OS=Homo sapiens OX=9606 GN=NFIC PE=1 SV=2	21.0873	21.2134	20.8404	14.8205	13	13	20	21	5	4	3.56769	0	7.44021
O15371	EIF3D	Eukaryotic translation initiation factor 3 subunit D OS=Homo sapiens OX=9606 GN=EIF3D PE=1 SV=1	21.3064	21.5697	21.777	13	13	16.3359	19	32	5	5	2.57359	0.000314685	7.43908
P33993	MCM7	DNA replication licensing factor MCM7 OS=Homo sapiens OX=9606 GN=MCM7 PE=1 SV=4	21.8632	21.7975	22.0402	17.3908	13	13	18	23	8	8	2.14838	0.000267062	7.4367
Q96SU4	OSBPL9	Oxysterol-binding protein-related protein 9 OS=Homo sapiens OX=9606 GN=OSBPL9 PE=1 SV=2	21.8156	22.0722	22.5429	13	15.5809	15.5454	4	10	2	2	2.9674	0.000132055	7.43483
Q14683	SMC1A	Structural maintenance of chromosomes protein 1A OS=Homo sapiens OX=9606 GN=SMC1A PE=1 SV=2	21.0552	21.3117	21.8568	13	14.1949	14.7284	13	25	8	8	3.721	0	7.43343
Q96EB6	SIRT1	NAD-dependent protein deacetylase sirtuin-1 OS=Homo sapiens OX=9606 GN=SIRT1 PE=1 SV=2	20.0851	20.4178	20.7967	13	13	13	6	15	2	2	5.45694	0	7.43319
Q9NZI5	GRHL1	Grainyhead-like protein 1 homolog OS=Homo sapiens OX=9606 GN=GRHL1 PE=1 SV=2	20.5116	20.7553	20.0193	13	13	13	15	8	4	4	5.36636	0	7.42874
Q92945	KHSRP	Far upstream element-binding protein 2 OS=Homo sapiens OX=9606 GN=KHSRP PE=1 SV=4	26.3211	26.0714	27.5713	18.0446	19.8536	19.7824	61	420	37	36	3.23003	0.000154421	7.42773
P46937	YAP1	Transcriptional coactivator YAP1 OS=Homo sapiens OX=9606 GN=YAP1 PE=1 SV=2	20.4289	20.4712	20.37	13	13	13	14	15	2	2	8.83423	0	7.42338
P13667	PDIA4	Protein disulfide-isomerase A4 OS=Homo sapiens OX=9606 GN=PDIA4 PE=1 SV=2	18.4042	24.9687	20.7391	13	15.8505	13	7	5	3	3	1.58898	0.00104403	7.42051
Q02790	FKBP4	Peptidyl-prolyl cis-trans isomerase FKBP4 OS=Homo sapiens OX=9606 GN=FKBP4 PE=1 SV=3	21.9682	21.6938	22.3629	13.067	16.3046	14.4201	42	45	9	9	2.82162	0.000121569	7.41107
P62877	RBX1	E3 ubiquitin-protein ligase RBX1 OS=Homo sapiens OX=9606 GN=RBX1 PE=1 SV=1	20.8452	18.6452	21.7354	13	13	13	18	4	2	2	2.89192	0.000126402	7.4086
O75150	RNF40	E3 ubiquitin-protein ligase BRE1B OS=Homo sapiens OX=9606 GN=RNF40 PE=1 SV=5	21.9545	22.525	22.6181	13	15.2457	16.6344	11	29	8	8	2.62718	0.00032287	7.40583
Q9ULX6	AKAP8L	A-kinase anchor protein 8-like OS=Homo sapiens OX=9606 GN=AKAP8L PE=1 SV=4	21.9229	21.9481	22.4698	14.5975	14.8031	14.732	15	32	5	5	5.603	0	7.4027
Q4ZG55	GREB1	Protein GREB1 OS=Homo sapiens OX=9606 GN=GREB1 PE=2 SV=1	20.4283	20.233	20.5338	13	13	13	3	8	3	3	6.91885	0	7.39839
O75531	BANF1	Barrier-to-autointegration factor OS=Homo sapiens OX=9606 GN=BANF1 PE=1 SV=1	20.1738	20.3562	20.6395	13	13	13	36	9	1	1	6.16981	0	7.38984
P39880	CUX1	Homeobox protein cut-like 1 OS=Homo sapiens OX=9606 GN=CUX1 PE=1 SV=3	21.8292	21.6316	22.0095	13	14.3452	15.964	14	23	11	11	2.98875	0.000134199	7.38701
O43447	PPIH	Peptidyl-prolyl cis-trans isomerase H OS=Homo sapiens OX=9606 GN=PPIH PE=1 SV=1	20.0736	20.3189	20.7612	13	13	13	12	6	2	2	5.48291	0	7.38455
O15446	CD3EAP	DNA-directed RNA polymerase I subunit RPA34 OS=Homo sapiens OX=9606 GN=CD3EAP PE=1 SV=1	19.8197	19.6481	21.6836	13	13	13	18	24	3	3	3.46075	0.00017689	7.38382
Q13501	SQSTM1	Sequestosome-1 OS=Homo sapiens OX=9606 GN=SQSTM1 PE=1 SV=1	21.8678	21.4432	22.3542	14.0003	16.5171	13	38	50	9	9	2.62223	0.000322004	7.38259
Q13547	HDAC1	Histone deacetylase 1 OS=Homo sapiens OX=9606 GN=HDAC1 PE=1 SV=1	21.9014	21.7204	22.5143	14.2342	13.8952	15.8594	6	18	4	4	3.45977	0.000176638	7.38246
O75937	DNAJC8	DnaJ homolog subfamily C member 8 OS=Homo sapiens OX=9606 GN=DNAJC8 PE=1 SV=2	21.7915	21.9939	21.8826	14.2641	16.3008	13	33	19	3	3	2.80405	0.000121212	7.3677
Q6UX04	CWC27	Spliceosome-associated protein CWC27 homolog OS=Homo sapiens OX=9606 GN=CWC27 PE=1 SV=1	20.0699	20.4064	20.6078	13	13	13	11	5	2	2	5.90842	0	7.36136
P16220	CREB1	Cyclic AMP-responsive element-binding protein 1 OS=Homo sapiens OX=9606 GN=CREB1 PE=1 SV=2	20.3111	20.3139	20.4536	13	13	13	9	11	1	1	7.99957	0	7.35956
Q9UKY7	CDV3	Protein CDV3 homolog OS=Homo sapiens OX=9606 GN=CDV3 PE=1 SV=1	23.7593	23.8125	24.1884	15.114	18.4448	16.1234	48	55	8	8	2.74866	0.000240458	7.35934
P17844	DDX5	Probable ATP-dependent RNA helicase DDX5 OS=Homo sapiens OX=9606 GN=DDX5 PE=1 SV=1	26.7711	26.8472	27.0022	19.7994	20.292	18.4644	56	402	41	34	3.74223	0	7.3549
O15355	PPM1G	Protein phosphatase 1G OS=Homo sapiens OX=9606 GN=PPM1G PE=1 SV=1	23.8358	23.953	24.4077	16.6717	17.912	15.5502	30	99	9	9	3.32378	0.000164021	7.3542
O76003	GLRX3	Glutaredoxin-3 OS=Homo sapiens OX=9606 GN=GLRX3 PE=1 SV=2	20.0353	20.4851	20.5219	13	13	13	7	5	1	1	5.91034	0	7.34741
P29083	GTF2E1	General transcription factor IIE subunit 1 OS=Homo sapiens OX=9606 GN=GTF2E1 PE=1 SV=2	20.32	20.486	20.2202	13	13	13	13	12	2	2	7.1277	0	7.34207
P15927	RPA2	Replication protein A 32 kDa subunit OS=Homo sapiens OX=9606 GN=RPA2 PE=1 SV=1	20.1653	20.2734	20.5657	13	13	13	30	15	3	3	6.37328	0	7.33482
P62333	PSMC6	26S proteasome regulatory subunit 10B OS=Homo sapiens OX=9606 GN=PSMC6 PE=1 SV=1	20.0883	20.2753	20.6369	13	13	13	10	12	3	3	5.85706	0	7.33351
Q96MU7	YTHDC1	YTH domain-containing protein 1 OS=Homo sapiens OX=9606 GN=YTHDC1 PE=1 SV=3	20.2794	20.1765	20.5444	13	13	13	3	3	3	3	6.52444	0	7.33343
P23588	EIF4B	Eukaryotic translation initiation factor 4B OS=Homo sapiens OX=9606 GN=EIF4B PE=1 SV=2	22.3235	21.6661	21.934	12.0309	17.1175	14.7778	9	34	4	4	2.10905	0.00026393	7.33247
Q9UHV7	MED13	Mediator of RNA polymerase II transcription subunit 13 OS=Homo sapiens OX=9606 GN=MED13 PE=1 SV=3	20.4323	20.2732	20.2795	13	13	13	2	7	2	2	7.81815	0	7.32834
Q9ULV4	CORO1C	Coronin-1C OS=Homo sapiens OX=9606 GN=CORO1C PE=1 SV=1	20.4509	20.2854	20.2373	13	13	13	3	15	1	1	7.43787	0	7.32449
Q9BTL3	FAM103A1	RNA guanine-N7 methyltransferase activating subunit OS=Homo sapiens OX=9606 GN=RAMAC PE=1 SV=1	19.8976	20.4861	20.5675	13	13	13	39	7	2	2	5.38415	0	7.31706
P49756	RBM25	RNA-binding protein 25 OS=Homo sapiens OX=9606 GN=RBM25 PE=1 SV=3	19.3291	20.8642	20.7489	13	13	13	4	5	2	2	3.91803	0	7.3141
Q96IF1	AJUBA	LIM domain-containing protein ajuba OS=Homo sapiens OX=9606 GN=AJUBA PE=1 SV=1	20.3764	20.2822	20.2678	13	13	13	12	10	4	4	8.5497	0	7.30879
Q9UBW7	ZMYM2	Zinc finger MYM-type protein 2 OS=Homo sapiens OX=9606 GN=ZMYM2 PE=1 SV=1	20.1523	20.1352	21.2554	13.622	13	13	10	29	5	5	4.17446	0	7.30694
Q9BTA9	WAC	WW domain-containing adapter protein with coiled-coil OS=Homo sapiens OX=9606 GN=WAC PE=1 SV=3	21.7442	21.6791	21.8586	13	15.3737	15.0125	11	25	3	3	3.22639	0.000154229	7.29857
Q14839	CHD4	Chromodomain-helicase-DNA-binding protein 4 OS=Homo sapiens OX=9606 GN=CHD4 PE=1 SV=2	23.1448	22.2485	23.9976	13	16.7757	17.7199	9	59	11	10	2.05581	0.000348201	7.29844
Q15020	SART3	Squamous cell carcinoma antigen recognized by T-cells 3 OS=Homo sapiens OX=9606 GN=SART3 PE=1 SV=1	23.8512	23.5597	24.1675	14.7402	18.5272	16.4264	9	111	5	5	2.55777	0.0003125	7.29484
Q96SY0	VWA9;INTS14	Integrator complex subunit 14 OS=Homo sapiens OX=9606 GN=INTS14 PE=1 SV=2	19.5903	20.3648	20.9086	13	13	13	16	21	3	3	4.34971	0	7.2879
P29590	PML	Protein PML OS=Homo sapiens OX=9606 GN=PML PE=1 SV=3	19.9686	20.1584	20.7106	13	13	13	7	11	3	3	5.28322	0	7.27921
Q92733	PRCC	Proline-rich protein PRCC OS=Homo sapiens OX=9606 GN=PRCC PE=1 SV=1	24.6885	24.2732	25.2719	16.3718	18.1001	17.9247	24	92	10	10	3.51875	0.00018425	7.27897
Q9Y2U8	LEMD3	Inner nuclear membrane protein Man1 OS=Homo sapiens OX=9606 GN=LEMD3 PE=1 SV=2	21.1584	20.846	21.4142	13	15.5867	13	21	19	8	8	2.93724	0.000128764	7.27728
Q8N7H5	PAF1	RNA polymerase II-associated factor 1 homolog OS=Homo sapiens OX=9606 GN=PAF1 PE=1 SV=2	20.1603	20.2083	20.4608	13	13	13	11	8	3	3	6.79221	0	7.27648
O14662	STX16	Syntaxin-16 OS=Homo sapiens OX=9606 GN=STX16 PE=1 SV=3	21.9713	22.2035	22.3723	13	15.9654	15.7601	20	7	3	3	2.7833	0.000120155	7.27385
Q13148	TARDBP	TAR DNA-binding protein 43 OS=Homo sapiens OX=9606 GN=TARDBP PE=1 SV=1	21.8702	22.0278	21.3371	13	13	17.4209	7	17	3	3	2.08997	0.000262966	7.27139
P0C7T5	ATXN1L	Ataxin-1-like OS=Homo sapiens OX=9606 GN=ATXN1L PE=1 SV=1	21.146	20.6555	21.1835	15.1844	13	13	15	24	5	5	3.20232	0.00015122	7.26691
Q15326	ZMYND11	Zinc finger MYND domain-containing protein 11 OS=Homo sapiens OX=9606 GN=ZMYND11 PE=1 SV=2	20.008	20.1717	20.6125	13	13	13	18	14	5	5	5.64247	0	7.26407
Q8WWY3	PRPF31	U4/U6 small nuclear ribonucleoprotein Prp31 OS=Homo sapiens OX=9606 GN=PRPF31 PE=1 SV=2	21.4876	21.5154	21.7282	13	13	16.9501	14	27	5	5	2.27481	0.000278422	7.26036
Q01081	U2AF1;LOC102724594;U2AF1L5	Splicing factor U2AF 35 kDa subunit OS=Homo sapiens OX=9606 GN=U2AF1 PE=1 SV=3	20.2093	19.2724	22.0743	13	13	13.7879	16	6	2	2	2.95784	0.000131217	7.25604
Q96PZ0	PUS7	Pseudouridylate synthase 7 homolog OS=Homo sapiens OX=9606 GN=PUS7 PE=1 SV=2	20.1982	20.2292	20.3292	13	13	13	2	6	1	1	8.27587	0	7.25219
O60812	HNRNPCL1	Heterogeneous nuclear ribonucleoprotein C-like 1 OS=Homo sapiens OX=9606 GN=HNRNPCL1 PE=1 SV=1	24.2818	24.4391	24.9233	16.0831	18.095	17.7294	31	94	8	3	3.43819	0.000174648	7.24556
Q9UBT2	UBA2	SUMO-activating enzyme subunit 2 OS=Homo sapiens OX=9606 GN=UBA2 PE=1 SV=2	20.3702	19.8131	21.2489	13	13.7002	13	13	9	4	4	3.95413	0	7.24399
Q96PK6	RBM14;RBM14-RBM4	RNA-binding protein 14 OS=Homo sapiens OX=9606 GN=RBM14 PE=1 SV=2	26.3396	25.2551	27.1086	18.4731	19.2272	19.299	41	135	17	17	3.5694	0	7.23468
Q13151	HNRNPA0	Heterogeneous nuclear ribonucleoprotein A0 OS=Homo sapiens OX=9606 GN=HNRNPA0 PE=1 SV=1	24.0354	24.3671	24.6668	16.5542	17.2088	17.6217	49	63	14	14	4.43837	0	7.22821
Q8NFH5	NUP35	Nucleoporin NUP35 OS=Homo sapiens OX=9606 GN=NUP35 PE=1 SV=1	20.2045	20.1165	20.3318	13	13	13	25	20	3	3	7.47242	0	7.2176
Q6NZY4	ZCCHC8	Zinc finger CCHC domain-containing protein 8 OS=Homo sapiens OX=9606 GN=ZCCHC8 PE=1 SV=2	20.5011	20.6178	21.464	13	14.9472	13	8	5	4	4	3.26135	0.000159794	7.21194
Q9Y2K7	KDM2A	Lysine-specific demethylase 2A OS=Homo sapiens OX=9606 GN=KDM2A PE=1 SV=3	20.1871	20.0869	20.3321	13	13	13	6	14	2	2	7.2431	0	7.20205
Q13363	CTBP1	C-terminal-binding protein 1 OS=Homo sapiens OX=9606 GN=CTBP1 PE=1 SV=2	20.5955	19.8976	21.7328	13	14.6304	13	10	28	4	2	3.15367	0.000147795	7.19849
Q13469	NFATC2	Nuclear factor of activated T-cells, cytoplasmic 2 OS=Homo sapiens OX=9606 GN=NFATC2 PE=1 SV=2	21.8422	21.7609	22.0144	13.5588	15.4677	15.0015	14	37	6	6	3.61686	0	7.19651
P68366	TUBA4A	Tubulin alpha-4A chain OS=Homo sapiens OX=9606 GN=TUBA4A PE=1 SV=1	24.7826	25.1478	25.6797	17.8701	18.7914	17.3725	40	380	17	11	3.90011	0	7.19203
O15226	NKRF	NF-kappa-B-repressing factor OS=Homo sapiens OX=9606 GN=NKRF PE=1 SV=2	23.56	23.1065	23.8055	15.8076	17.4105	15.6787	22	41	7	7	3.57506	0	7.19176
P15173	MYOG	Myogenin OS=Homo sapiens OX=9606 GN=MYOG PE=1 SV=2	19.8739	20.2272	20.4444	13	13	13	9	1	1	1	5.76532	0	7.18183
P49902	NT5C2	Cytosolic purine 5'-nucleotidase OS=Homo sapiens OX=9606 GN=NT5C2 PE=1 SV=1	20.4327	20.3057	20.6064	13.8088	13	13	12	12	3	3	4.84134	0	7.17867
P37108	SRP14	Signal recognition particle 14 kDa protein OS=Homo sapiens OX=9606 GN=SRP14 PE=1 SV=2	19.9953	20.1323	20.3904	13	13	13	27	6	2	2	6.38972	0	7.17266
P18887	XRCC1	DNA repair protein XRCC1 OS=Homo sapiens OX=9606 GN=XRCC1 PE=1 SV=2	21.0556	20.9994	20.9172	13	15.4922	13	6	21	2	2	2.99974	0.000134636	7.16
Q92585	MAML1	Mastermind-like protein 1 OS=Homo sapiens OX=9606 GN=MAML1 PE=1 SV=3	20.1032	20.1544	20.217	13	13	13	11	24	3	3	8.57226	0	7.15818
P51610	HCFC1	Host cell factor 1 OS=Homo sapiens OX=9606 GN=HCFC1 PE=1 SV=2	23.3514	23.3025	23.544	15.3419	17.5355	15.8499	7	76	7	7	3.36893	0.000167568	7.15685
Q9UMS4	PRPF19	Pre-mRNA-processing factor 19 OS=Homo sapiens OX=9606 GN=PRPF19 PE=1 SV=1	24.1771	24.1624	24.7729	15.1658	18.3659	18.1287	37	153	13	13	2.61616	0.000321142	7.15065
Q99708	RBBP8	DNA endonuclease RBBP8 OS=Homo sapiens OX=9606 GN=RBBP8 PE=1 SV=2	20.441	19.9299	20.0681	13	13	13	8	6	3	3	5.90476	0	7.14635
P33992	MCM5	DNA replication licensing factor MCM5 OS=Homo sapiens OX=9606 GN=MCM5 PE=1 SV=5	21.3269	21.3918	21.7385	13	15.4163	14.6036	9	15	4	4	3.23455	0.000155194	7.14572
Q5T6F2	UBAP2	Ubiquitin-associated protein 2 OS=Homo sapiens OX=9606 GN=UBAP2 PE=1 SV=1	20.4869	20.0405	19.9047	13	13	13	7	27	3	3	5.65876	0	7.14406
O96019	ACTL6A	Actin-like protein 6A OS=Homo sapiens OX=9606 GN=ACTL6A PE=1 SV=1	20.0102	19.9752	20.4445	13	13	13	4	2	1	1	5.92364	0	7.14329
Q6P1J9	CDC73	Parafibromin OS=Homo sapiens OX=9606 GN=CDC73 PE=1 SV=1	21.8552	21.4369	22.0436	15.5117	15.4055	13	14	15	6	6	2.97949	0.000133621	7.1395
P12270	TPR	Nucleoprotein TPR OS=Homo sapiens OX=9606 GN=TPR PE=1 SV=3	25.1703	25.0875	25.6696	17.445	19.2865	17.7846	28	232	41	41	3.55977	0	7.13708
P28698	MZF1	Myeloid zinc finger 1 OS=Homo sapiens OX=9606 GN=MZF1 PE=1 SV=3	27.6879	27.8482	28.0262	16.4583	22.0405	23.712	3	3	1	1	1.50017	0.00151223	7.11722
Q8IX01	SUGP2	SURP and G-patch domain-containing protein 2 OS=Homo sapiens OX=9606 GN=SUGP2 PE=1 SV=2	21.6269	21.3742	21.9688	13	15.1655	15.4731	11	33	7	7	3.05911	0.000140113	7.11046
Q16204	CCDC6	Coiled-coil domain-containing protein 6 OS=Homo sapiens OX=9606 GN=CCDC6 PE=1 SV=2	22.7825	22.3947	22.7779	15.1415	16.9064	14.5909	45	25	10	10	3.25123	0.000157962	7.10542
O14545	TRAFD1	TRAF-type zinc finger domain-containing protein 1 OS=Homo sapiens OX=9606 GN=TRAFD1 PE=1 SV=1	21.3647	21.2381	21.3775	13	16.6734	13	20	14	4	4	2.35613	0.000288	7.10232
Q9Y2W2	WBP11	WW domain-binding protein 11 OS=Homo sapiens OX=9606 GN=WBP11 PE=1 SV=1	19.8205	19.9073	20.5393	12.9771	13	13	2	3	1	1	5.20756	0	7.09668
Q96QD9	FYTTD1	UAP56-interacting factor OS=Homo sapiens OX=9606 GN=FYTTD1 PE=1 SV=3	19.9234	20.1847	20.1698	13	13	13	14	4	2	2	6.91319	0	7.09264
P82979	SARNP	SAP domain-containing ribonucleoprotein OS=Homo sapiens OX=9606 GN=SARNP PE=1 SV=3	21.0134	21.2883	21.7885	13	16.8161	13	13	11	1	1	2.27008	0.000277778	7.09139
Q8N684	CPSF7	Cleavage and polyadenylation specificity factor subunit 7 OS=Homo sapiens OX=9606 GN=CPSF7 PE=1 SV=1	21.8874	21.9304	22.4814	14.5549	15.3695	15.1034	10	15	3	3	4.68295	0	7.09048
P52943	CRIP2	Cysteine-rich protein 2 OS=Homo sapiens OX=9606 GN=CRIP2 PE=1 SV=1	26.2977	26.511	26.7952	18.4397	20.1641	19.7412	28	125	5	5	3.71529	0	7.08631
P61244	MAX	Protein max OS=Homo sapiens OX=9606 GN=MAX PE=1 SV=1	19.9639	19.9334	20.3523	13	13	13	9	6	1	1	6.10462	0	7.08322
O75312	ZNF259;ZPR1	Zinc finger protein ZPR1 OS=Homo sapiens OX=9606 GN=ZPR1 PE=1 SV=1	19.8115	20.2678	20.1174	13	13	13	8	17	2	2	6.10771	0	7.06555
Q8WYB5	KAT6B	Histone acetyltransferase KAT6B OS=Homo sapiens OX=9606 GN=KAT6B PE=1 SV=3	20.1012	19.8973	20.191	13	13	13	1	3	1	1	6.8623	0	7.06315
P00568	AK1	Adenylate kinase isoenzyme 1 OS=Homo sapiens OX=9606 GN=AK1 PE=1 SV=3	20.1031	20.0796	19.9938	13	13	13	11	12	2	2	8.53116	0	7.05882
Q8WVC0	LEO1	RNA polymerase-associated protein LEO1 OS=Homo sapiens OX=9606 GN=LEO1 PE=1 SV=1	21.1458	17.7688	21.2575	13	13	13	5	5	2	2	2.45416	0.000298507	7.05735
Q16576	RBBP7	Histone-binding protein RBBP7 OS=Homo sapiens OX=9606 GN=RBBP7 PE=1 SV=1	23.0264	23.1611	23.1177	15.434	15.8734	16.8406	37	46	9	9	4.14326	0	7.05246
O95340	PAPSS2	Bifunctional 3'-phosphoadenosine 5'-phosphosulfate synthase 2 OS=Homo sapiens OX=9606 GN=PAPSS2 PE=1 SV=2	19.7787	20.0606	20.3173	13	13	13	7	10	4	4	5.84947	0	7.0522
P38919	EIF4A3	Eukaryotic initiation factor 4A-III OS=Homo sapiens OX=9606 GN=EIF4A3 PE=1 SV=4	22.9667	23.0699	24.1883	14.248	17.0842	17.7445	29	54	7	6	2.45672	0.000299252	7.04936
Q9UJW0	DCTN4	Dynactin subunit 4 OS=Homo sapiens OX=9606 GN=DCTN4 PE=1 SV=1	20.6398	19.637	19.8497	13	13	13	5	10	3	3	4.68051	0	7.04216
P02545	LMNA	Prelamin-A/C OS=Homo sapiens OX=9606 GN=LMNA PE=1 SV=1	26.5456	26.5749	26.8067	17.6977	20.2039	20.9013	50	251	30	30	2.70805	0.000235075	7.04144
P68400	CSNK2A1	Casein kinase II subunit alpha OS=Homo sapiens OX=9606 GN=CSNK2A1 PE=1 SV=1	20.6505	20.3457	21.1827	13	15.0574	13	15	11	4	4	3.19385	0.000150852	7.04053
P12956	XRCC6	X-ray repair cross-complementing protein 6 OS=Homo sapiens OX=9606 GN=XRCC6 PE=1 SV=2	25.6204	25.7641	26.1224	17.801	19.1744	19.4275	42	154	29	29	3.74012	0	7.03469
O43324	EEF1E1	Eukaryotic translation elongation factor 1 epsilon-1 OS=Homo sapiens OX=9606 GN=EEF1E1 PE=1 SV=1	21.0846	21.0056	20.8955	15.8896	13	13	16	6	2	2	2.72514	0.000237512	7.03206
Q9NQG5	RPRD1B	Regulation of nuclear pre-mRNA domain-containing protein 1B OS=Homo sapiens OX=9606 GN=RPRD1B PE=1 SV=1	19.9355	19.7431	20.378	13	13	13	16	4	4	4	5.51281	0	7.01884
Q96ST3	SIN3A	Paired amphipathic helix protein Sin3a OS=Homo sapiens OX=9606 GN=SIN3A PE=1 SV=2	21.0648	20.8629	21.0328	14.6486	14.2714	13	6	20	5	5	3.81537	0	7.01351
Q9NZ63	C9orf78	Telomere length and silencing protein 1 homolog OS=Homo sapiens OX=9606 GN=C9orf78 PE=1 SV=1	19.9811	20.0323	20.0227	13	13	13	19	6	2	2	9.81861	0	7.01204
Q92925	SMARCD2	SWI/SNF-related matrix-associated actin-dependent regulator of chromatin subfamily D member 2 OS=Homo sapiens OX=9606 GN=SMARCD2 PE=1 SV=3	19.5432	19.8754	20.5958	13	13	13	9	5	3	2	4.6399	0	7.00477
P51948	MNAT1	CDK-activating kinase assembly factor MAT1 OS=Homo sapiens OX=9606 GN=MNAT1 PE=1 SV=1	20.8382	21.0039	21.0079	12.7645	13.7691	15.3292	18	7	3	3	3.1375	0.000146919	6.9958
Q9BTY7	FAM203B;FAM203A;HGH1	Protein HGH1 homolog OS=Homo sapiens OX=9606 GN=HGH1 PE=1 SV=1	19.9973	20.0714	19.8695	13	13	13	12	2	2	2	7.51502	0	6.97941
P46100	ATRX	Transcriptional regulator ATRX OS=Homo sapiens OX=9606 GN=ATRX PE=1 SV=5	20.1123	19.6775	20.479	13.3379	13	13	2	7	2	2	4.95679	0	6.97694
P12830	CDH1	Cadherin-1 OS=Homo sapiens OX=9606 GN=CDH1 PE=1 SV=3	21.6154	21.4509	22.1675	13.3874	17.9275	13	4	15	2	2	1.92103	0.000418445	6.97294
Q96FZ2	C3orf37;HMCES	Abasic site processing protein HMCES OS=Homo sapiens OX=9606 GN=HMCES PE=1 SV=1	19.7361	19.7859	20.3825	13	13	13	4	7	2	2	5.32732	0	6.96818
Q92499	DDX1	ATP-dependent RNA helicase DDX1 OS=Homo sapiens OX=9606 GN=DDX1 PE=1 SV=2	23.7245	23.8413	24.0295	16.6162	16.445	17.6372	29	49	13	13	4.27125	0	6.96561
Q9UGP4	LIMD1	LIM domain-containing protein 1 OS=Homo sapiens OX=9606 GN=LIMD1 PE=1 SV=1	20.7294	20.4585	20.767	15.0877	13	13	17	43	4	4	3.23328	0.000154806	6.95577
Q9ULL5	PRR12	Proline-rich protein 12 OS=Homo sapiens OX=9606 GN=PRR12 PE=1 SV=3	21.105	20.9222	21.3246	13.2968	13	16.2097	6	12	4	4	2.59817	0.000318302	6.94847
Q9NTZ6	RBM12	RNA-binding protein 12 OS=Homo sapiens OX=9606 GN=RBM12 PE=1 SV=1	20.6761	20.6572	21.1453	13	14.3608	14.278	7	9	3	3	3.91922	0	6.94662
Q14566	MCM6	DNA replication licensing factor MCM6 OS=Homo sapiens OX=9606 GN=MCM6 PE=1 SV=1	20.7192	21.0098	21.8557	13.8491	15.9006	13	10	19	5	5	2.7719	0.000119807	6.945
Q99439	CNN2	Calponin-2 OS=Homo sapiens OX=9606 GN=CNN2 PE=1 SV=4	22.2458	22.4254	23.3409	15.0186	16.1497	16.0229	35	109	6	6	3.83073	0	6.9403
Q8NFW8	CMAS	N-acylneuraminate cytidylyltransferase OS=Homo sapiens OX=9606 GN=CMAS PE=1 SV=2	18.9831	19.708	21.122	13	13	13	11	14	3	3	3.41813	0.000171983	6.9377
Q9NWH9	SLTM	SAFB-like transcription modulator OS=Homo sapiens OX=9606 GN=SLTM PE=1 SV=2	22.6672	22.3149	22.7201	14.5868	17.466	14.853	9	15	4	4	2.76645	0.000119461	6.9321
Q00839	HNRNPU	Heterogeneous nuclear ribonucleoprotein U OS=Homo sapiens OX=9606 GN=HNRNPU PE=1 SV=6	28.676	28.3046	29.1248	20.8105	22.4786	22.0236	35	467	28	28	3.63713	0	6.93093
Q7L014	DDX46	Probable ATP-dependent RNA helicase DDX46 OS=Homo sapiens OX=9606 GN=DDX46 PE=1 SV=2	23.937	23.5842	24.8702	16.2627	18.2497	17.1026	19	61	15	15	3.25169	0.000158163	6.92545
P12429	ANXA3	Annexin A3 OS=Homo sapiens OX=9606 GN=ANXA3 PE=1 SV=3	19.5483	19.8527	20.3743	13	13	13	15	7	2	2	5.05782	0	6.92509
Q8N0Y2	ZNF444	Zinc finger protein 444 OS=Homo sapiens OX=9606 GN=ZNF444 PE=1 SV=1	20.113	19.839	19.8013	13	13	13	7	3	1	1	6.61365	0	6.91777
Q9H7Z6	KAT8	Histone acetyltransferase KAT8 OS=Homo sapiens OX=9606 GN=KAT8 PE=1 SV=2	19.7225	19.7775	20.2016	13	13	13	7	12	2	2	5.85853	0	6.90051
P55209	NAP1L1	Nucleosome assembly protein 1-like 1 OS=Homo sapiens OX=9606 GN=NAP1L1 PE=1 SV=1	20.3225	19.3434	20.0317	13	13	13	14	15	3	3	4.73072	0	6.89918
Q9UKK9	NUDT5	ADP-sugar pyrophosphatase OS=Homo sapiens OX=9606 GN=NUDT5 PE=1 SV=1	19.3788	19.9506	20.3643	13	13	13	21	6	2	2	4.75805	0	6.89792
Q6ISB3	GRHL2	Grainyhead-like protein 2 homolog OS=Homo sapiens OX=9606 GN=GRHL2 PE=1 SV=1	21.4412	21.4815	21.3182	14.9758	15.5876	13	12	22	5	5	3.03818	0.000138239	6.89247
Q9NRX4	PHPT1	14 kDa phosphohistidine phosphatase OS=Homo sapiens OX=9606 GN=PHPT1 PE=1 SV=1	22.2577	22.5262	23.1578	15.0134	15.4145	16.8368	38	20	5	5	3.44484	0.000175389	6.89233
Q9H7S9	ZNF703	Zinc finger protein 703 OS=Homo sapiens OX=9606 GN=ZNF703 PE=1 SV=1	19.8843	19.891	19.9002	13	13	13	12	7	3	3	11.9211	0	6.89184
P33991	MCM4	DNA replication licensing factor MCM4 OS=Homo sapiens OX=9606 GN=MCM4 PE=1 SV=5	21.8369	21.8618	22.244	13.9128	18.3865	13	19	61	10	10	1.83581	0.000489305	6.88111
P24666	ACP1	Low molecular weight phosphotyrosine protein phosphatase OS=Homo sapiens OX=9606 GN=ACP1 PE=1 SV=3	19.2005	19.4736	20.9469	13	13	13	12	3	2	2	3.65126	0	6.87369
Q96P16	RPRD1A	Regulation of nuclear pre-mRNA domain-containing protein 1A OS=Homo sapiens OX=9606 GN=RPRD1A PE=1 SV=1	19.7717	19.7092	20.1182	13	13	13	9	9	1	1	6.15168	0	6.86634
P62826	RAN	GTP-binding nuclear protein Ran OS=Homo sapiens OX=9606 GN=RAN PE=1 SV=3	25.2178	25.2119	25.232	17.6044	17.7575	19.7023	30	118	7	7	3.27827	0.000161039	6.86586
Q92793	CREBBP	CREB-binding protein OS=Homo sapiens OX=9606 GN=CREBBP PE=1 SV=3	19.8712	19.8476	19.8319	13	13	13	4	21	4	4	10.3355	0	6.85026
Q8WUD4	CCDC12	Coiled-coil domain-containing protein 12 OS=Homo sapiens OX=9606 GN=CCDC12 PE=1 SV=1	19.8659	19.7635	19.9117	13	13	13	10	6	1	1	7.99768	0	6.84701
O60216	RAD21	Double-strand-break repair protein rad21 homolog OS=Homo sapiens OX=9606 GN=RAD21 PE=1 SV=2	22.6626	22.6253	23.3637	14.6077	16.337	17.175	11	31	10	10	3.00368	0.000134929	6.84399
Q29RF7	PDS5A	Sister chromatid cohesion protein PDS5 homolog A OS=Homo sapiens OX=9606 GN=PDS5A PE=1 SV=1	19.8927	19.7995	20.4361	13.5999	13	13	7	10	5	5	4.76819	0	6.84279
Q15233	NONO	Non-POU domain-containing octamer-binding protein OS=Homo sapiens OX=9606 GN=NONO PE=1 SV=4	25.5851	25.6492	26.3892	18.1033	19.2049	19.7922	41	153	16	16	3.59416	0	6.84101
Q8WY36	BBX	HMG box transcription factor BBX OS=Homo sapiens OX=9606 GN=BBX PE=1 SV=1	20.1356	20.0837	20.1258	13.8275	13	13	5	9	2	2	4.80106	0	6.8392
P51114	FXR1	Fragile X mental retardation syndrome-related protein 1 OS=Homo sapiens OX=9606 GN=FXR1 PE=1 SV=3	20.433	20.6399	20.4353	13	14.9926	13	18	24	6	4	3.29039	0.000161669	6.8385
Q02880	TOP2B	DNA topoisomerase 2-beta OS=Homo sapiens OX=9606 GN=TOP2B PE=1 SV=3	20.5209	20.5966	21.0516	13	14.9564	13.7032	4	10	6	6	3.48281	0.000180233	6.8365
P17480	UBTF	Nucleolar transcription factor 1 OS=Homo sapiens OX=9606 GN=UBTF PE=1 SV=1	20.9889	21.298	21.1409	14.1193	15.8318	13	8	4	3	3	2.9272	0.000128232	6.82552
Q96DH6	MSI2	RNA-binding protein Musashi homolog 2 OS=Homo sapiens OX=9606 GN=MSI2 PE=1 SV=1	21.8461	22.0002	21.0552	13	15.6881	15.7459	10	13	3	3	2.69756	0.000233766	6.82251
Q86YP4	GATAD2A	Transcriptional repressor p66-alpha OS=Homo sapiens OX=9606 GN=GATAD2A PE=1 SV=1	22.5328	22.2434	22.8095	13.9452	16.5129	16.664	36	71	12	12	2.7943	0.000120976	6.82118
O60232	SSSCA1	Protein ZNRD2 OS=Homo sapiens OX=9606 GN=ZNRD2 PE=1 SV=1	20.8864	20.7364	20.8507	13	16.0136	13	47	19	5	5	2.60783	0.000319432	6.81999
Q9P258	RCC2	Protein RCC2 OS=Homo sapiens OX=9606 GN=RCC2 PE=1 SV=2	20.7953	20.852	21.6527	14.4144	15.4292	13	7	7	3	3	3.07547	0.00014123	6.81876
P55854	SUMO3	Small ubiquitin-related modifier 3 OS=Homo sapiens OX=9606 GN=SUMO3 PE=1 SV=2	19.9224	20.6912	20.8759	13	15.0437	13	31	15	1	1	3.10957	0.000143852	6.81521
P60709	ACTB	Actin, cytoplasmic 1 OS=Homo sapiens OX=9606 GN=ACTB PE=1 SV=1	23.295	23.3713	23.593	17.4718	19.3463	13	68	415	23	3	1.64884	0.000969775	6.81372
P49790	NUP153	Nuclear pore complex protein Nup153 OS=Homo sapiens OX=9606 GN=NUP153 PE=1 SV=2	23.4381	23.3193	23.5785	15.0812	17.7148	17.1005	17	66	14	14	2.9838	0.000133909	6.81317
Q9H4A4	RNPEP	Aminopeptidase B OS=Homo sapiens OX=9606 GN=RNPEP PE=1 SV=2	20.5088	20.476	20.5524	13	15.1114	13	15	9	4	4	3.19377	0.000150668	6.8086
P19387	POLR2C	DNA-directed RNA polymerase II subunit RPB3 OS=Homo sapiens OX=9606 GN=POLR2C PE=1 SV=2	19.635	19.686	20.0946	13	13	13	14	11	2	2	5.90363	0	6.80521
P45974	USP5	Ubiquitin carboxyl-terminal hydrolase 5 OS=Homo sapiens OX=9606 GN=USP5 PE=1 SV=2	22.2154	22.5463	22.5148	15.3268	16.8444	14.6928	10	62	5	5	3.33507	0.000165113	6.80414
Q92797	SYMPK	Symplekin OS=Homo sapiens OX=9606 GN=SYMPK PE=1 SV=2	20.1557	19.2094	20.0399	13	13	13	4	22	3	3	4.66099	0	6.80164
Q14166	TTLL12	Tubulin--tyrosine ligase-like protein 12 OS=Homo sapiens OX=9606 GN=TTLL12 PE=1 SV=2	22.0999	22.4018	22.3453	16.3583	17.0886	13	13	13	5	5	2.24093	0.000273764	6.80002
P50995	ANXA11	Annexin A11 OS=Homo sapiens OX=9606 GN=ANXA11 PE=1 SV=1	22.2397	22.2542	22.8644	14.1036	17.3823	15.4969	27	20	8	8	2.65609	0.000328168	6.7918
P62701	RPS4X	40S ribosomal protein S4, X isoform OS=Homo sapiens OX=9606 GN=RPS4X PE=1 SV=2	23.4717	23.4236	22.9284	13	17.0051	19.4588	25	24	3	3	1.63904	0.000967287	6.78658
Q96KQ7	EHMT2	Histone-lysine N-methyltransferase EHMT2 OS=Homo sapiens OX=9606 GN=EHMT2 PE=1 SV=3	20.6953	19.3327	20.9424	13	14.6198	13	4	14	3	3	3.11298	0.000144019	6.78355
P62714	PPP2CB	Serine/threonine-protein phosphatase 2A catalytic subunit beta isoform OS=Homo sapiens OX=9606 GN=PPP2CB PE=1 SV=1	22.1686	21.9771	21.948	13	15.8416	16.9078	8	29	1	1	2.35832	0.000288231	6.78144
Q03164	KMT2A;MLL	Histone-lysine N-methyltransferase 2A OS=Homo sapiens OX=9606 GN=KMT2A PE=1 SV=5	19.7547	19.414	20.1753	13	13	13	3	8	5	5	5.17921	0	6.78135
Q9BTT0	ANP32E	Acidic leucine-rich nuclear phosphoprotein 32 family member E OS=Homo sapiens OX=9606 GN=ANP32E PE=1 SV=1	19.6409	19.7937	19.8996	13	13	13	6	5	1	1	7.04476	0	6.77807
Q8WUA4	GTF3C2	General transcription factor 3C polypeptide 2 OS=Homo sapiens OX=9606 GN=GTF3C2 PE=1 SV=2	19.6882	19.8559	19.7875	13	13	13	10	10	3	3	7.79658	0	6.77722
Q9NR33	POLE4	DNA polymerase epsilon subunit 4 OS=Homo sapiens OX=9606 GN=POLE4 PE=1 SV=2	19.9421	19.6966	19.6922	13	13	13	32	19	1	1	6.87913	0	6.77694
Q9UJU6	DBNL	Drebrin-like protein OS=Homo sapiens OX=9606 GN=DBNL PE=1 SV=1	21.5978	20.3535	21.9112	13	17.5322	13	20	13	4	4	1.89072	0.000413043	6.77678
P78527	PRKDC	DNA-dependent protein kinase catalytic subunit OS=Homo sapiens OX=9606 GN=PRKDC PE=1 SV=3	24.7115	24.7761	24.9607	17.0621	17.1576	19.9079	10	156	27	27	2.71325	0.000235955	6.77356
P23246	SFPQ	Splicing factor, proline- and glutamine-rich OS=Homo sapiens OX=9606 GN=SFPQ PE=1 SV=2	25.8189	25.2137	26.6207	17.8916	19.5362	19.9255	33	123	22	22	3.08976	0.000142857	6.76668
Q6NSJ2	PHLDB3	Pleckstrin homology-like domain family B member 3 OS=Homo sapiens OX=9606 GN=PHLDB3 PE=2 SV=3	20.4829	20.5725	20.7442	13	13	15.5165	5	1	1	1	2.88363	0.000125888	6.76101
P60484	PTEN	Phosphatidylinositol 3,4,5-trisphosphate 3-phosphatase and dual-specificity protein phosphatase PTEN OS=Homo sapiens OX=9606 GN=PTEN PE=1 SV=1	20.4783	20.332	21.1455	13	13	15.6728	3	6	1	1	2.72888	0.000238411	6.76099
Q16625	OCLN	Occludin OS=Homo sapiens OX=9606 GN=OCLN PE=1 SV=1	19.7913	18.8368	20.6334	13	13	13	5	5	1	1	3.69643	0	6.7538
O43809	NUDT21	Cleavage and polyadenylation specificity factor subunit 5 OS=Homo sapiens OX=9606 GN=NUDT21 PE=1 SV=1	23.7546	23.7895	24.0932	17.2201	17.8807	16.293	28	40	3	3	3.85357	0	6.74784
P30626	SRI	Sorcin OS=Homo sapiens OX=9606 GN=SRI PE=1 SV=1	19.7171	19.4866	20.029	13	13	13	10	6	1	1	5.75392	0	6.74424
P07910	HNRNPC	Heterogeneous nuclear ribonucleoproteins C1/C2 OS=Homo sapiens OX=9606 GN=HNRNPC PE=1 SV=4	27.5957	27.5115	28.0304	20.3506	21.366	21.2048	55	437	18	13	4.3495	0	6.73875
P42167	TMPO	Lamina-associated polypeptide 2, isoforms beta/gamma OS=Homo sapiens OX=9606 GN=TMPO PE=1 SV=2	23.8696	23.9354	24.5788	16.2642	18.7888	17.1317	40	140	12	7	3.01626	0.000136264	6.73306
Q9P2K5	MYEF2	Myelin expression factor 2 OS=Homo sapiens OX=9606 GN=MYEF2 PE=1 SV=3	19.9966	19.9753	19.227	13	13	13	12	11	3	3	4.92599	0	6.73298
Q8WUM0	NUP133	Nuclear pore complex protein Nup133 OS=Homo sapiens OX=9606 GN=NUP133 PE=1 SV=2	19.6158	19.8497	19.7327	13	13	13	2	6	2	2	7.21696	0	6.73273
Q05655	PRKCD	Protein kinase C delta type OS=Homo sapiens OX=9606 GN=PRKCD PE=1 SV=2	19.7758	19.7363	19.6681	13	13	13	9	16	3	3	8.54209	0	6.72671
Q7KZ85	SUPT6H	Transcription elongation factor SPT6 OS=Homo sapiens OX=9606 GN=SUPT6H PE=1 SV=2	23.7238	23.6567	23.9072	16.2258	17.6803	17.2099	19	58	18	18	3.99039	0	6.72389
Q3LXA3	DAK;TKFC	Triokinase/FMN cyclase OS=Homo sapiens OX=9606 GN=TKFC PE=1 SV=2	19.5917	19.8094	19.7486	13	13	13	4	5	1	1	7.28261	0	6.71658
Q8NDC0	MAPK1IP1L	MAPK-interacting and spindle-stabilizing protein-like OS=Homo sapiens OX=9606 GN=MAPK1IP1L PE=1 SV=4	19.5144	19.6384	19.9952	13	13	13	7	6	1	1	5.89654	0	6.716
Q6PCB5	RSBN1L	Lysine-specific demethylase RSBN1L OS=Homo sapiens OX=9606 GN=RSBN1L PE=1 SV=2	19.7495	19.2853	20.0912	13	13	13	6	13	2	2	5.05848	0	6.70867
Q9H307	PNN	Pinin OS=Homo sapiens OX=9606 GN=PNN PE=1 SV=5	20.5874	20.5426	20.7229	13	15.746	13	4	10	2	2	2.72973	0.000238636	6.70232
Q1L5Z9	LONRF2	LON peptidase N-terminal domain and RING finger protein 2 OS=Homo sapiens OX=9606 GN=LONRF2 PE=2 SV=3	20.2817	19.3152	19.5076	13	13	13	6	7	2	2	4.65059	0	6.70151
O75534	CSDE1	Cold shock domain-containing protein E1 OS=Homo sapiens OX=9606 GN=CSDE1 PE=1 SV=2	20.3163	20.5397	20.6479	13	15.4006	13	5	10	2	2	2.94158	0.000129301	6.70111
Q9Y2X9	ZNF281	Zinc finger protein 281 OS=Homo sapiens OX=9606 GN=ZNF281 PE=1 SV=1	19.8367	20.3073	18.9549	13	13	13	13	28	5	5	4.14369	0	6.69966
P55771	PAX9	Paired box protein Pax-9 OS=Homo sapiens OX=9606 GN=PAX9 PE=1 SV=3	19.7126	19.6681	19.7179	13	13	13	12	4	2	2	9.73248	0	6.69957
O75152	ZC3H11A	Zinc finger CCCH domain-containing protein 11A OS=Homo sapiens OX=9606 GN=ZC3H11A PE=1 SV=3	20.4691	20.3269	21.4268	13	13	16.1513	15	20	5	5	2.42427	0.00029484	6.6905
Q9HB71	CACYBP	Calcyclin-binding protein OS=Homo sapiens OX=9606 GN=CACYBP PE=1 SV=2	19.3353	19.7756	19.9597	13	13	13	18	5	2	2	5.45506	0	6.69019
P21675	TAF1	Transcription initiation factor TFIID subunit 1 OS=Homo sapiens OX=9606 GN=TAF1 PE=1 SV=2	20.1932	19.889	18.977	13	13	13	1	2	1	1	4.28007	0	6.6864
Q15003	NCAPH	Condensin complex subunit 2 OS=Homo sapiens OX=9606 GN=NCAPH PE=1 SV=3	20.7489	20.3596	20.3242	13	15.3741	13	7	10	2	2	2.9444	0.000129572	6.6862
Q12996	CSTF3	Cleavage stimulation factor subunit 3 OS=Homo sapiens OX=9606 GN=CSTF3 PE=1 SV=1	19.6832	20.4677	18.9021	13	13	13	13	10	3	3	3.91487	0	6.68434
Q8WW22	DNAJA4	DnaJ homolog subfamily A member 4 OS=Homo sapiens OX=9606 GN=DNAJA4 PE=1 SV=1	19.9072	19.9462	19.19	13	13	13	6	3	2	2	4.96262	0	6.68113
Q16890	TPD52L1	Tumor protein D53 OS=Homo sapiens OX=9606 GN=TPD52L1 PE=1 SV=1	20.7657	21.0127	21.4815	13.437	16.782	13	24	8	2	2	2.2757	0.000278638	6.68025
Q9Y333	LSM2	U6 snRNA-associated Sm-like protein LSm2 OS=Homo sapiens OX=9606 GN=LSM2 PE=1 SV=1	19.7109	19.4194	19.9103	13	13	13	28	3	1	1	5.90673	0	6.6802
Q07157	TJP1	Tight junction protein ZO-1 OS=Homo sapiens OX=9606 GN=TJP1 PE=1 SV=3	20.7506	19.7772	21.364	13	15.857	13	12	20	8	8	2.49121	0.000304569	6.67828
P49585	PCYT1A	Choline-phosphate cytidylyltransferase A OS=Homo sapiens OX=9606 GN=PCYT1A PE=1 SV=2	21.0938	20.8	21.0079	14.3531	15.5154	13	18	17	4	4	3.09626	0.000143187	6.67774
P54259	ATN1	Atrophin-1 OS=Homo sapiens OX=9606 GN=ATN1 PE=1 SV=3	21.0316	20.6037	20.9601	13	13	16.5664	12	5	5	5	2.29652	0.000280156	6.67634
P49736	MCM2	DNA replication licensing factor MCM2 OS=Homo sapiens OX=9606 GN=MCM2 PE=1 SV=4	22.9928	22.7139	23.459	14.2707	17.5749	17.3116	18	61	10	10	2.45347	0.00029826	6.6695
P23193	TCEA1	Transcription elongation factor A protein 1 OS=Homo sapiens OX=9606 GN=TCEA1 PE=1 SV=2	21.7858	21.1413	22.4087	14.5737	15.4709	15.2831	20	11	5	5	3.89342	0	6.66932
Q5VWQ0	RSBN1	Lysine-specific demethylase 9 OS=Homo sapiens OX=9606 GN=RSBN1 PE=1 SV=2	19.2615	18.8493	20.8915	13	13	13	6	7	3	3	3.36321	0.000167341	6.6674
Q5BKZ1	ZNF326	DBIRD complex subunit ZNF326 OS=Homo sapiens OX=9606 GN=ZNF326 PE=1 SV=2	21.6913	20.8626	21.5988	13.7651	14.8211	15.5683	12	16	3	3	3.47032	0.000178161	6.66603
Q5VTR2	RNF20	E3 ubiquitin-protein ligase BRE1A OS=Homo sapiens OX=9606 GN=RNF20 PE=1 SV=2	19.9	20.0182	20.4593	13	14.3826	13	13	17	6	6	3.76728	0	6.66499
Q13972	RASGRF1	Ras-specific guanine nucleotide-releasing factor 1 OS=Homo sapiens OX=9606 GN=RASGRF1 PE=1 SV=2	21.2566	21.5862	21.6924	13	13	18.549	2	1	1	1	1.64007	0.000967908	6.6621
Q9Y618	NCOR2	Nuclear receptor corepressor 2 OS=Homo sapiens OX=9606 GN=NCOR2 PE=1 SV=3	21.9459	21.5521	21.8884	15.3421	14.1168	15.9538	10	31	10	10	3.56139	0	6.65787
Q9UKM9	RALY	RNA-binding protein Raly OS=Homo sapiens OX=9606 GN=RALY PE=1 SV=1	22.3814	22.157	23.0393	15.305	16.3841	15.9401	19	11	4	4	4.07259	0	6.64949
Q14258	TRIM25	E3 ubiquitin/ISG15 ligase TRIM25 OS=Homo sapiens OX=9606 GN=TRIM25 PE=1 SV=2	23.5639	23.6931	23.1481	15.6181	17.2018	17.651	21	76	13	13	3.31849	0.000163588	6.64475
Q8WWQ0	PHIP	PH-interacting protein OS=Homo sapiens OX=9606 GN=PHIP PE=1 SV=2	20.3945	19.4553	20.9512	13	14.8682	13	2	3	2	2	3.02425	0.000137017	6.64424
Q9Y3Y2	CHTOP	Chromatin target of PRMT1 protein OS=Homo sapiens OX=9606 GN=CHTOP PE=1 SV=2	19.9087	19.6456	20.2456	13	13.8777	13	5	1	1	1	4.39136	0	6.64077
Q9NVM9	ASUN;INTS13	Integrator complex subunit 13 OS=Homo sapiens OX=9606 GN=INTS13 PE=1 SV=2	19.6311	19.3073	19.9764	13	13	13	4	5	2	2	5.36843	0	6.63825
O60563	CCNT1	Cyclin-T1 OS=Homo sapiens OX=9606 GN=CCNT1 PE=1 SV=1	19.9417	20.2042	20.21	13.3422	14.1044	13	3	4	1	1	4.40043	0	6.63643
Q7Z3K3	POGZ	Pogo transposable element with ZNF domain OS=Homo sapiens OX=9606 GN=POGZ PE=1 SV=2	20.0392	19.2982	20.3446	13	13	13.773	6	23	3	3	4.09633	0	6.63633
O15156	ZBTB7B	Zinc finger and BTB domain-containing protein 7B OS=Homo sapiens OX=9606 GN=ZBTB7B PE=1 SV=2	19.5936	19.5045	19.7942	13	13	13	5	7	1	1	6.77754	0	6.63079
Q96IJ6	GMPPA	Mannose-1-phosphate guanyltransferase alpha OS=Homo sapiens OX=9606 GN=GMPPA PE=1 SV=1	19.6168	19.291	19.9798	13	13	13	10	10	2	2	5.31565	0	6.6292
A5D8V6	VPS37C	Vacuolar protein sorting-associated protein 37C OS=Homo sapiens OX=9606 GN=VPS37C PE=1 SV=2	19.5938	19.5787	19.7052	13	13	13	5	6	1	1	8.10345	0	6.62587
Q4G0J3	LARP7	La-related protein 7 OS=Homo sapiens OX=9606 GN=LARP7 PE=1 SV=1	19.9501	20.1992	20.3889	13	14.6733	13	4	2	1	1	3.4973	0.000182353	6.62166
O95400	CD2BP2	CD2 antigen cytoplasmic tail-binding protein 2 OS=Homo sapiens OX=9606 GN=CD2BP2 PE=1 SV=1	19.0766	19.8595	19.9255	13	13	13	6	2	2	2	4.76816	0	6.62053
P51531	SMARCA2	Probable global transcription activator SNF2L2 OS=Homo sapiens OX=9606 GN=SMARCA2 PE=1 SV=2	20.9537	21.0767	21.957	13	14.3555	16.7776	4	7	5	5	2.34588	0.000285941	6.6181
Q9UNE7	STUB1	E3 ubiquitin-protein ligase CHIP OS=Homo sapiens OX=9606 GN=STUB1 PE=1 SV=2	21.7436	21.705	22.6786	16.7497	16.5497	13	29	21	5	5	2.20093	0.000270677	6.60924
Q6PJ69	TRIM65	Tripartite motif-containing protein 65 OS=Homo sapiens OX=9606 GN=TRIM65 PE=1 SV=3	20.3093	20.116	20.0705	14.7111	13	13	7	12	3	3	3.48156	0.00017971	6.5949
Q9UBP6	METTL1	tRNA (guanine-N(7)-)-methyltransferase OS=Homo sapiens OX=9606 GN=METTL1 PE=1 SV=1	20.5857	20.73	20.9039	16.4358	13	13	7	11	2	2	2.34051	0.000285488	6.59459
Q9Y520	PRRC2C	Protein PRRC2C OS=Homo sapiens OX=9606 GN=PRRC2C PE=1 SV=4	20.8908	20.0714	19.9151	13.9921	14.1304	13	5	18	5	5	3.83249	0	6.58491
P16662	UGT2B7	UDP-glucuronosyltransferase 2B7 OS=Homo sapiens OX=9606 GN=UGT2B7 PE=1 SV=2	19.4772	19.4746	19.7929	13	13	13	3	4	1	1	6.39992	0	6.58156
P35998	PSMC2	26S proteasome regulatory subunit 7 OS=Homo sapiens OX=9606 GN=PSMC2 PE=1 SV=3	21.3596	21.406	21.8061	14.8407	15.5305	14.4699	37	23	10	10	4.36794	0	6.57688
Q13243	SRSF5	Serine/arginine-rich splicing factor 5 OS=Homo sapiens OX=9606 GN=SRSF5 PE=1 SV=1	21.5174	21.6434	22.1556	15.5594	17.0342	13	4	7	1	1	2.27443	0.000278207	6.57429
Q9H0A0	NAT10	RNA cytidine acetyltransferase OS=Homo sapiens OX=9606 GN=NAT10 PE=1 SV=2	20.5489	19.8232	19.1387	13.7946	13	13	8	14	4	4	3.76278	0	6.57204
P52298	NCBP2	Nuclear cap-binding protein subunit 2 OS=Homo sapiens OX=9606 GN=NCBP2 PE=1 SV=1	19.7848	19.8963	20.2456	13	14.2284	13	12	1	1	1	3.96026	0	6.56611
Q2TAY7	SMU1	WD40 repeat-containing protein SMU1 OS=Homo sapiens OX=9606 GN=SMU1 PE=1 SV=2	21.9687	22.0137	22.2843	14.7226	15.7162	16.1559	12	15	5	5	3.9464	0	6.55735
Q96GA7	SDSL	Serine dehydratase-like OS=Homo sapiens OX=9606 GN=SDSL PE=1 SV=1	19.3967	19.4409	19.8335	13	13	13	6	6	1	1	5.92002	0	6.55704
Q9BV38	WDR18	WD repeat-containing protein 18 OS=Homo sapiens OX=9606 GN=WDR18 PE=1 SV=2	19.8724	20.1116	20.5704	13	13.7116	14.1792	6	2	2	2	4.09335	0	6.55451
Q96L91	EP400	E1A-binding protein p400 OS=Homo sapiens OX=9606 GN=EP400 PE=1 SV=4	19.7323	19.98	20.1212	13	14.1733	13	7	26	7	7	4.05922	0	6.5534
P17931	LGALS3	Galectin-3 OS=Homo sapiens OX=9606 GN=LGALS3 PE=1 SV=5	23.8635	23.8306	24.2428	17.0723	17.5935	17.6221	33	50	5	5	5.10212	0	6.54967
Q01167	FOXK2	Forkhead box protein K2 OS=Homo sapiens OX=9606 GN=FOXK2 PE=1 SV=3	20.2819	20.3148	20.5129	13	15.4633	13	12	17	4	3	2.86673	0.000124498	6.54875
O15213	WDR46	WD repeat-containing protein 46 OS=Homo sapiens OX=9606 GN=WDR46 PE=1 SV=3	19.5823	18.9536	20.0161	12.9111	13	13	6	3	2	2	4.52783	0	6.54697
P06396	GSN	Gelsolin OS=Homo sapiens OX=9606 GN=GSN PE=1 SV=1	20.9122	21.0686	20.4466	13	13	16.8045	21	53	10	10	2.15679	0.000267857	6.54092
Q9NVS9	PNPO	Pyridoxine-5'-phosphate oxidase OS=Homo sapiens OX=9606 GN=PNPO PE=1 SV=1	21.1621	20.6865	21.4344	14.5959	16.0873	13	18	15	2	2	2.68649	0.000331492	6.53326
P49915	GMPS	GMP synthase [glutamine-hydrolyzing] OS=Homo sapiens OX=9606 GN=GMPS PE=1 SV=1	23.3237	23.4339	23.9167	15.9745	17.468	17.6502	31	80	11	11	3.50543	0.000183161	6.52719
Q08211	DHX9	ATP-dependent RNA helicase A OS=Homo sapiens OX=9606 GN=DHX9 PE=1 SV=4	25.1601	24.8246	25.9173	18.2152	18.9634	19.142	31	149	28	28	3.95873	0	6.52717
Q96PV6	LENG8	Leukocyte receptor cluster member 8 OS=Homo sapiens OX=9606 GN=LENG8 PE=1 SV=3	19.6347	18.7099	20.2353	13	13	13	12	9	3	3	3.9058	0	6.52665
Q6SPF0	SAMD1	Atherin OS=Homo sapiens OX=9606 GN=SAMD1 PE=1 SV=1	21.2466	21.1991	21.5586	14.3731	17.0535	13	19	19	3	3	2.26153	0.00027671	6.5259
Q8TDD1	DDX54	ATP-dependent RNA helicase DDX54 OS=Homo sapiens OX=9606 GN=DDX54 PE=1 SV=2	19.2752	19.7759	19.5211	13	13	13	5	6	2	2	5.8413	0	6.52409
Q96IZ0	PAWR	PRKC apoptosis WT1 regulator protein OS=Homo sapiens OX=9606 GN=PAWR PE=1 SV=1	21.0372	20.9394	21.4028	14.0027	16.8226	13	27	29	5	5	2.31664	0.000282132	6.51805
Q15785	TOMM34	Mitochondrial import receptor subunit TOM34 OS=Homo sapiens OX=9606 GN=TOMM34 PE=1 SV=2	22.0002	21.9102	22.2567	13.5804	17.1764	15.8578	32	32	8	8	2.45686	0.000299501	6.51753
P46087	NOP2	Probable 28S rRNA (cytosine(4447)-C(5))-methyltransferase OS=Homo sapiens OX=9606 GN=NOP2 PE=1 SV=2	21.0883	21.6641	21.976	14.0338	15.4399	15.7078	2	9	2	2	3.44479	0.000175141	6.51566
A0AV96	RBM47	RNA-binding protein 47 OS=Homo sapiens OX=9606 GN=RBM47 PE=1 SV=2	19.545	19.5601	19.434	13	13	13	11	7	2	2	8.07966	0	6.51303
Q13630	TSTA3	GDP-L-fucose synthase OS=Homo sapiens OX=9606 GN=TSTA3 PE=1 SV=1	19.4284	19.4734	19.6363	13	13	13	11	11	2	2	7.2758	0	6.51271
Q9H089	LSG1	Large subunit GTPase 1 homolog OS=Homo sapiens OX=9606 GN=LSG1 PE=1 SV=2	19.5318	19.3044	20.826	13	14.125	13	8	6	3	3	3.37641	0.000168478	6.51242
P55036	PSMD4	26S proteasome non-ATPase regulatory subunit 4 OS=Homo sapiens OX=9606 GN=PSMD4 PE=1 SV=1	20.8213	20.0635	20.5406	14.4456	14.4427	13	6	5	2	2	3.59939	0	6.51238
Q53H96	PYCRL;PYCR3	Pyrroline-5-carboxylate reductase 3 OS=Homo sapiens OX=9606 GN=PYCR3 PE=1 SV=3	18.8237	19.5065	20.1998	13	13	13	17	10	2	2	4.09062	0	6.51
Q9UGI8	TES	Testin OS=Homo sapiens OX=9606 GN=TES PE=1 SV=1	24.4572	24.5059	24.6879	17.6388	18.5884	17.9132	23	122	8	8	4.62626	0	6.50353
O15160	POLR1C	DNA-directed RNA polymerases I and III subunit RPAC1 OS=Homo sapiens OX=9606 GN=POLR1C PE=1 SV=1	19.8137	19.7137	20.1052	14.1425	13	13	15	6	3	3	4.08166	0	6.49674
Q5SY16	NOL9	Polynucleotide 5'-hydroxyl-kinase NOL9 OS=Homo sapiens OX=9606 GN=NOL9 PE=1 SV=1	19.4042	19.2333	19.8429	13	13	13	3	2	1	1	5.43816	0	6.49348
Q8WYA6	CTNNBL1	Beta-catenin-like protein 1 OS=Homo sapiens OX=9606 GN=CTNNBL1 PE=1 SV=1	20.5697	20.8012	21.3114	13	17.2037	13	14	18	5	5	1.99148	0.000426966	6.49288
Q7L2J0	MEPCE	7SK snRNA methylphosphate capping enzyme OS=Homo sapiens OX=9606 GN=MEPCE PE=1 SV=1	21.1417	20.3778	21.485	13.9449	14.6137	14.989	17	32	5	5	3.87994	0	6.4856
P54252	ATXN3	Ataxin-3 OS=Homo sapiens OX=9606 GN=ATXN3 PE=1 SV=5	18.7777	19.1296	20.4997	13	13	13	6	14	2	2	3.60251	0	6.46899
Q8N1G2	CMTR1;FTSJD2	Cap-specific mRNA (nucleoside-2'-O-)-methyltransferase 1 OS=Homo sapiens OX=9606 GN=CMTR1 PE=1 SV=1	19.8839	19.8909	20.4204	13	13	14.8104	3	2	1	1	3.29535	0.00016188	6.46163
P18669	PGAM1;LOC643576	Phosphoglycerate mutase 1 OS=Homo sapiens OX=9606 GN=PGAM1 PE=1 SV=2	21.3511	21.1892	21.8552	12.8985	16.1507	15.9688	25	17	5	5	2.4147	0.000293399	6.45916
Q8WUA2	PPIL4	Peptidyl-prolyl cis-trans isomerase-like 4 OS=Homo sapiens OX=9606 GN=PPIL4 PE=1 SV=1	19.3132	19.4623	19.5956	13	13	13	7	3	2	2	6.81645	0	6.45702
Q16719	KYNU	Kynureninase OS=Homo sapiens OX=9606 GN=KYNU PE=1 SV=1	19.2658	19.4711	19.623	13	13	13	3	3	1	1	6.40196	0	6.45333
Q9Y6X9	MORC2	ATPase MORC2 OS=Homo sapiens OX=9606 GN=MORC2 PE=1 SV=2	20.4606	20.5012	21.8353	14.2458	13	16.1924	5	9	3	3	2.47541	0.000301508	6.45296
Q96EE3	SEH1L	Nucleoporin SEH1 OS=Homo sapiens OX=9606 GN=SEH1L PE=1 SV=3	20.0638	19.7164	20.2548	13	13.7584	13.9304	6	10	2	2	4.41223	0	6.44871
O95757	HSPA4L	Heat shock 70 kDa protein 4L OS=Homo sapiens OX=9606 GN=HSPA4L PE=1 SV=3	20.1801	19.6781	21.0274	14.1815	14.3742	13	16	19	8	7	3.41977	0.000172702	6.44329
P55769	NHP2L1;SNU13	NHP2-like protein 1 OS=Homo sapiens OX=9606 GN=SNU13 PE=1 SV=3	20.3298	20.5924	21.7511	13	17.3455	13	55	9	5	5	1.88378	0.000495935	6.44263
Q96RK0	CIC	Protein capicua homolog OS=Homo sapiens OX=9606 GN=CIC PE=1 SV=2	19.1289	19.1274	20.0572	13	13	13	4	5	3	3	4.49979	0	6.43783
Q7L5Y9	MAEA	E3 ubiquitin-protein transferase MAEA OS=Homo sapiens OX=9606 GN=MAEA PE=1 SV=1	19.495	19.3967	19.4191	13	13	13	4	2	1	1	8.56402	0	6.43693
P56945	BCAR1	Breast cancer anti-estrogen resistance protein 1 OS=Homo sapiens OX=9606 GN=BCAR1 PE=1 SV=2	19.5392	19.2868	19.4672	13	13	13	8	9	4	4	6.95354	0	6.43109
O43148	RNMT	mRNA cap guanine-N7 methyltransferase OS=Homo sapiens OX=9606 GN=RNMT PE=1 SV=1	19.3355	19.1027	19.8323	13	13	13	21	13	5	5	5.12518	0	6.42352
O60888	CUTA	Protein CutA OS=Homo sapiens OX=9606 GN=CUTA PE=1 SV=2	19.133	19.4534	19.6817	13	13	13	8	1	1	1	5.64762	0	6.4227
Q68DK7	MSL1	Male-specific lethal 1 homolog OS=Homo sapiens OX=9606 GN=MSL1 PE=1 SV=3	19.3664	19.2204	19.6807	13	13	13	3	1	1	1	5.92229	0	6.42254
O14744	PRMT5	Protein arginine N-methyltransferase 5 OS=Homo sapiens OX=9606 GN=PRMT5 PE=1 SV=4	19.1839	19.4552	19.5884	13	13	13	3	2	1	1	6.14753	0	6.40916
P37802	TAGLN2	Transgelin-2 OS=Homo sapiens OX=9606 GN=TAGLN2 PE=1 SV=3	19.7859	20.2633	20.3685	13	15.2013	13	21	22	5	5	2.97474	0.000132905	6.40549
P23526	AHCY	Adenosylhomocysteinase OS=Homo sapiens OX=9606 GN=AHCY PE=1 SV=4	26.0567	26.0547	26.2403	18.6555	20.1408	20.3592	33	98	10	10	3.54096	0	6.39876
P21964	COMT	Catechol O-methyltransferase OS=Homo sapiens OX=9606 GN=COMT PE=1 SV=2	21.6959	21.8477	22.4049	14.2627	15.4097	17.1049	24	24	3	3	2.76968	0.000119691	6.39036
Q99747	NAPG	Gamma-soluble NSF attachment protein OS=Homo sapiens OX=9606 GN=NAPG PE=1 SV=1	19.5006	18.3113	20.7218	13	13.3675	13	10	6	2	2	3.08152	0.000142202	6.38876
Q14157	UBAP2L	Ubiquitin-associated protein 2-like OS=Homo sapiens OX=9606 GN=UBAP2L PE=1 SV=2	19.2478	19.3018	19.5947	13	13	13	7	17	4	4	6.31219	0	6.38145
Q9NVP1	DDX18	ATP-dependent RNA helicase DDX18 OS=Homo sapiens OX=9606 GN=DDX18 PE=1 SV=2	20.0622	20.055	19.9147	13	13	14.9126	10	14	3	3	3.24493	0.000156962	6.37312
Q9UPT8	ZC3H4	Zinc finger CCCH domain-containing protein 4 OS=Homo sapiens OX=9606 GN=ZC3H4 PE=1 SV=3	24.973	24.8955	25.3618	18.5724	19.3383	18.2002	20	142	15	15	4.20059	0	6.3731
Q09161	NCBP1	Nuclear cap-binding protein subunit 1 OS=Homo sapiens OX=9606 GN=NCBP1 PE=1 SV=1	19.3639	19.5953	19.1509	13	13	13	3	6	1	1	6.0067	0	6.37003
Q9BRP1	PDCD2L	Programmed cell death protein 2-like OS=Homo sapiens OX=9606 GN=PDCD2L PE=1 SV=1	19.938	20.2819	17.8821	13	13	13	9	4	1	1	2.97828	0.000133333	6.36736
P31153	MAT2A	S-adenosylmethionine synthase isoform type-2 OS=Homo sapiens OX=9606 GN=MAT2A PE=1 SV=1	20.2707	20.1987	20.5713	13	13	15.9446	8	4	2	2	2.52458	0.000308483	6.36535
Q8WVJ2	NUDCD2	NudC domain-containing protein 2 OS=Homo sapiens OX=9606 GN=NUDCD2 PE=1 SV=1	19.9472	19.72	20.2492	13	14.8266	13	31	21	3	3	3.27274	0.00016083	6.36323
Q9BRJ6	C7orf50	Uncharacterized protein C7orf50 OS=Homo sapiens OX=9606 GN=C7orf50 PE=1 SV=1	19.2986	20.1982	18.5823	13	13	13	25	5	2	2	3.77203	0	6.35967
P62304	SNRPE	Small nuclear ribonucleoprotein E OS=Homo sapiens OX=9606 GN=SNRPE PE=1 SV=1	24.9307	25.0874	25.4557	18.6322	19.1099	18.6621	33	28	3	3	5.07435	0	6.35658
Q15061	WDR43	WD repeat-containing protein 43 OS=Homo sapiens OX=9606 GN=WDR43 PE=1 SV=3	20.515	18.404	21.0907	12.639	15.3033	13	4	4	1	1	2.25723	0.000276285	6.35582
Q9Y4B5	SOGA2;MTCL1	Microtubule cross-linking factor 1 OS=Homo sapiens OX=9606 GN=MTCL1 PE=1 SV=5	19.7444	19.4467	18.8761	13	13	13	2	2	2	2	4.81466	0	6.35574
Q9H6W3	C14orf169;RIOX1	Ribosomal oxygenase 1 OS=Homo sapiens OX=9606 GN=RIOX1 PE=1 SV=2	20.1452	20.2953	20.5743	14.9193	14.041	13	3	8	1	1	3.43646	0.000174402	6.35151
Q96B36	AKT1S1	Proline-rich AKT1 substrate 1 OS=Homo sapiens OX=9606 GN=AKT1S1 PE=1 SV=1	20.7016	20.4379	20.7519	13	16.8379	13	13	8	2	2	2.11015	0.000264317	6.35118
O95630	STAMBP	STAM-binding protein OS=Homo sapiens OX=9606 GN=STAMBP PE=1 SV=1	19.265	19.3006	19.4814	13	13	13	12	5	2	2	7.12912	0	6.34903
Q96SK2	TMEM209	Transmembrane protein 209 OS=Homo sapiens OX=9606 GN=TMEM209 PE=1 SV=2	19.6363	19.5931	19.6991	13.8974	13	13	4	15	2	2	4.52515	0	6.3437
Q13283	G3BP1	Ras GTPase-activating protein-binding protein 1 OS=Homo sapiens OX=9606 GN=G3BP1 PE=1 SV=1	21.069	21.2588	20.9886	13.6798	14.7275	15.8911	28	15	6	6	3.22477	0.000154037	6.33931
Q9H0D6	XRN2	5'-3' exoribonuclease 2 OS=Homo sapiens OX=9606 GN=XRN2 PE=1 SV=1	24.9813	24.694	25.3503	17.8866	19.2221	18.9095	24	124	15	15	3.84677	0	6.33577
P55072	VCP	Transitional endoplasmic reticulum ATPase OS=Homo sapiens OX=9606 GN=VCP PE=1 SV=4	25.8468	25.9323	26.4187	18.4431	20.9686	19.7844	60	186	39	39	2.96574	0.000131915	6.3339
Q9Y262	EIF3L	Eukaryotic translation initiation factor 3 subunit L OS=Homo sapiens OX=9606 GN=EIF3L PE=1 SV=1	18.804	19.1833	20.0097	13	13	13	13	12	3	3	4.23169	0	6.33232
P62906	RPL10A	60S ribosomal protein L10a OS=Homo sapiens OX=9606 GN=RPL10A PE=1 SV=2	23.4468	23.6166	24.4462	16.113	17.0791	19.3243	48	39	10	10	2.49665	0.000305344	6.33111
Q53GS9	USP39	U4/U6.U5 tri-snRNP-associated protein 2 OS=Homo sapiens OX=9606 GN=USP39 PE=1 SV=2	20.5461	20.5671	20.5541	13.2236	16.4578	13	3	6	1	1	2.31977	0.000282797	6.32863
Q7Z6Z7	HUWE1	E3 ubiquitin-protein ligase HUWE1 OS=Homo sapiens OX=9606 GN=HUWE1 PE=1 SV=3	19.6561	19.3832	18.9215	13	13	13	2	9	3	3	5.10335	0	6.32025
O00151	PDLIM1	PDZ and LIM domain protein 1 OS=Homo sapiens OX=9606 GN=PDLIM1 PE=1 SV=4	22.9956	22.8547	23.7219	14.8871	18.377	17.3624	29	57	7	7	2.38367	0.000291498	6.31524
Q96JB2	COG3	Conserved oligomeric Golgi complex subunit 3 OS=Homo sapiens OX=9606 GN=COG3 PE=1 SV=3	19.2031	19.4921	19.2467	13	13	13	3	2	1	1	6.60726	0	6.31398
O43399	TPD52L2	Tumor protein D54 OS=Homo sapiens OX=9606 GN=TPD52L2 PE=1 SV=2	20.2754	20.6399	20.8971	13	16.8803	13	50	29	4	4	2.07328	0.000351744	6.31067
Q9Y4B6	VPRBP;DCAF1	DDB1- and CUL4-associated factor 1 OS=Homo sapiens OX=9606 GN=DCAF1 PE=1 SV=3	19.8504	19.8988	20.461	13.9414	14.3545	13	3	12	1	1	3.837	0	6.30476
Q9UN81	LOC440264;L1RE1	LINE-1 retrotransposable element ORF1 protein OS=Homo sapiens OX=9606 GN=L1RE1 PE=1 SV=1	19.138	19.2093	19.5519	13	13	13	6	3	1	1	5.99473	0	6.29973
Q9P0J7	KCMF1	E3 ubiquitin-protein ligase KCMF1 OS=Homo sapiens OX=9606 GN=KCMF1 PE=1 SV=2	19.6342	18.7396	19.4968	13	13	13	20	42	6	6	4.64504	0	6.29017
Q06787	FMR1	Synaptic functional regulator FMR1 OS=Homo sapiens OX=9606 GN=FMR1 PE=1 SV=1	20.7812	20.832	21.2257	13.7199	13	17.267	22	18	7	7	2.04337	0.000436155	6.28401
Q9UBQ5	EIF3K	Eukaryotic translation initiation factor 3 subunit K OS=Homo sapiens OX=9606 GN=EIF3K PE=1 SV=1	19.1012	19.5823	19.1412	13	13	13	9	5	1	1	5.6626	0	6.2749
Q15691	MAPRE1	Microtubule-associated protein RP/EB family member 1 OS=Homo sapiens OX=9606 GN=MAPRE1 PE=1 SV=3	21.1254	21.0213	21.8904	16.0369	16.1762	13	39	24	5	5	2.3717	0.000290557	6.27469
P48506	GCLC	Glutamate--cysteine ligase catalytic subunit OS=Homo sapiens OX=9606 GN=GCLC PE=1 SV=2	20.2097	19.6308	20.7	12.6434	14.4469	14.6308	11	12	4	4	3.0539	0.000139169	6.27314
P47224	RABIF	Guanine nucleotide exchange factor MSS4 OS=Homo sapiens OX=9606 GN=RABIF PE=1 SV=2	19.2406	19.0757	19.4994	13	13	13	13	6	1	1	6.0483	0	6.27191
Q6P6C2	ALKBH5	RNA demethylase ALKBH5 OS=Homo sapiens OX=9606 GN=ALKBH5 PE=1 SV=2	19.2406	19.0757	19.4994	13	13	13	12	3	2	2	6.0483	0	6.27191
P19784	CSNK2A2	Casein kinase II subunit alpha' OS=Homo sapiens OX=9606 GN=CSNK2A2 PE=1 SV=1	19.39	19.6895	18.7216	13	13	13	5	1	1	1	4.59011	0	6.26707
P10599	TXN	Thioredoxin OS=Homo sapiens OX=9606 GN=TXN PE=1 SV=3	21.8853	21.5294	19.5822	14.5401	16.7359	13	19	7	1	1	2.06433	0.000350217	6.24034
O14639	ABLIM1	Actin-binding LIM protein 1 OS=Homo sapiens OX=9606 GN=ABLIM1 PE=1 SV=3	19.5903	17.5684	20.5608	13	13	13	3	2	1	1	2.67747	0.000329973	6.23983
P09429	HMGB1	High mobility group protein B1 OS=Homo sapiens OX=9606 GN=HMGB1 PE=1 SV=3	20.5029	20.9283	21.8281	13	15.9831	15.5606	26	5	3	3	2.45635	0.000299003	6.23849
Q9H6F5	CCDC86	Coiled-coil domain-containing protein 86 OS=Homo sapiens OX=9606 GN=CCDC86 PE=1 SV=1	20.7488	20.3971	21.0425	14.3792	16.1039	13	11	7	2	2	2.61183	0.00032057	6.23508
Q96FW1	OTUB1	Ubiquitin thioesterase OTUB1 OS=Homo sapiens OX=9606 GN=OTUB1 PE=1 SV=2	21.7154	21.6562	20.1905	16.1533	15.714	13	7	8	1	1	2.31275	0.000281911	6.23161
P08708	RPS17;RPS17L	40S ribosomal protein S17 OS=Homo sapiens OX=9606 GN=RPS17 PE=1 SV=2	21.794	22.2435	21.6358	13	17.2121	16.7806	21	35	2	2	2.00246	0.000427868	6.22685
O15143	ARPC1B	Actin-related protein 2/3 complex subunit 1B OS=Homo sapiens OX=9606 GN=ARPC1B PE=1 SV=3	21.3436	21.0334	21.8409	13	16.4236	16.127	17	16	5	5	2.28911	0.00027972	6.22242
Q06124	PTPN11	Tyrosine-protein phosphatase non-receptor type 11 OS=Homo sapiens OX=9606 GN=PTPN11 PE=1 SV=3	20.418	20.6495	19.1023	13	13	15.5212	3	6	2	2	2.5184	0.000307692	6.2162
Q9UQR1	ZNF148	Zinc finger protein 148 OS=Homo sapiens OX=9606 GN=ZNF148 PE=1 SV=2	19.3254	19.2374	19.0825	13	13	13	3	9	1	1	6.99137	0	6.21511
Q15024	EXOSC7	Exosome complex component RRP42 OS=Homo sapiens OX=9606 GN=EXOSC7 PE=1 SV=3	19.2823	19.2598	19.097	13	13	13	9	1	1	1	7.32968	0	6.21303
Q9NT62	ATG3	Ubiquitin-like-conjugating enzyme ATG3 OS=Homo sapiens OX=9606 GN=ATG3 PE=1 SV=1	21.269	21.3851	21.5268	13	16.2157	16.3327	11	11	3	3	2.32262	0.000283912	6.21085
Q8NFJ5	GPRC5A	Retinoic acid-induced protein 3 OS=Homo sapiens OX=9606 GN=GPRC5A PE=1 SV=2	19.0312	19.4579	19.124	13	13	13	11	28	2	2	5.94402	0	6.20435
Q9UL15	BAG5	BAG family molecular chaperone regulator 5 OS=Homo sapiens OX=9606 GN=BAG5 PE=1 SV=1	21.0178	20.9405	20.9183	14.3365	15.0093	14.9307	11	22	3	3	5.06915	0	6.20003
Q8WYQ5	DGCR8	Microprocessor complex subunit DGCR8 OS=Homo sapiens OX=9606 GN=DGCR8 PE=1 SV=1	19.1269	19.1779	19.2906	13	13	13	7	3	2	2	7.65286	0	6.19847
O00299	CLIC1	Chloride intracellular channel protein 1 OS=Homo sapiens OX=9606 GN=CLIC1 PE=1 SV=4	20.0973	20.1757	21.1421	12.4103	13	17.4144	46	41	7	7	1.73328	0.000752941	6.19681
P61758	VBP1	Prefoldin subunit 3 OS=Homo sapiens OX=9606 GN=VBP1 PE=1 SV=4	19.307	18.32	19.9614	13	13	13	13	3	2	2	3.69299	0	6.19614
P53999	SUB1	Activated RNA polymerase II transcriptional coactivator p15 OS=Homo sapiens OX=9606 GN=SUB1 PE=1 SV=3	19.3748	17.9078	20.2965	13	13	13	19	4	1	1	3.0559	0.000139797	6.19305
Q14687	GSE1	Genetic suppressor element 1 OS=Homo sapiens OX=9606 GN=GSE1 PE=1 SV=3	19.7737	19.9771	19.9499	15.1226	13	13	4	5	2	2	3.02049	0.000136564	6.19267
Q99832	CCT7	T-complex protein 1 subunit eta OS=Homo sapiens OX=9606 GN=CCT7 PE=1 SV=2	19.4654	19.7738	19.9394	13	13	14.6144	11	3	3	3	3.43156	0.000173913	6.18807
P09525	ANXA4	Annexin A4 OS=Homo sapiens OX=9606 GN=ANXA4 PE=1 SV=4	20.0322	20.062	20.2178	13	13	15.7546	10	6	2	2	2.59373	0.000317741	6.18577
Q14320	FAM50A	Protein FAM50A OS=Homo sapiens OX=9606 GN=FAM50A PE=1 SV=2	19.0869	18.479	19.9831	13	13	13	5	3	2	2	3.83964	0	6.183
Q8IZQ5	C11orf31;SELENOH	Selenoprotein H OS=Homo sapiens OX=9606 GN=SELENOH PE=1 SV=2	19.1559	19.502	20.1442	14.2551	13	13	21	2	1	1	3.57965	0	6.18231
Q9Y4C8	RBM19	Probable RNA-binding protein 19 OS=Homo sapiens OX=9606 GN=RBM19 PE=1 SV=3	19.3943	19.9968	19.7528	13	14.6025	13	4	4	2	2	3.41032	0.000171034	6.18047
Q9GZR2	REXO4	RNA exonuclease 4 OS=Homo sapiens OX=9606 GN=REXO4 PE=1 SV=2	19.1924	18.8369	19.5029	13	13	13	11	10	2	2	5.25115	0	6.17742
P62140	PPP1CB	Serine/threonine-protein phosphatase PP1-beta catalytic subunit OS=Homo sapiens OX=9606 GN=PPP1CB PE=1 SV=3	19.6897	19.7091	18.1224	13	13	13	9	4	2	1	3.52179	0.000185351	6.1737
P05455	SSB	Lupus La protein OS=Homo sapiens OX=9606 GN=SSB PE=1 SV=2	19.8363	20.0637	20.3252	13	13	15.7059	5	5	1	1	2.60287	0.000319149	6.1731
Q9UKV3	ACIN1	Apoptotic chromatin condensation inducer in the nucleus OS=Homo sapiens OX=9606 GN=ACIN1 PE=1 SV=2	20.4061	18.6268	23.141	13	17.6562	13	5	8	4	4	1.41412	0.00183395	6.17256
P12081	HARS	Histidine--tRNA ligase, cytoplasmic OS=Homo sapiens OX=9606 GN=HARS PE=1 SV=2	19.3695	19.2179	18.9272	13	13	13	6	5	3	2	5.9321	0	6.17157
P52756	RBM5	RNA-binding protein 5 OS=Homo sapiens OX=9606 GN=RBM5 PE=1 SV=2	19.9115	19.9316	17.6658	13	13	13	2	3	1	1	2.91996	0.000127441	6.16963
P23381	WARS	Tryptophan--tRNA ligase, cytoplasmic OS=Homo sapiens OX=9606 GN=WARS PE=1 SV=2	22.2205	22.0558	22.7905	15.5251	17.3871	15.6467	19	39	6	6	3.18524	0.000150121	6.16932
O75663	TIPRL	TIP41-like protein OS=Homo sapiens OX=9606 GN=TIPRL PE=1 SV=2	18.9961	18.9499	19.5568	13	13	13	7	3	1	1	5.22463	0	6.16762
Q12874	SF3A3	Splicing factor 3A subunit 3 OS=Homo sapiens OX=9606 GN=SF3A3 PE=1 SV=1	21.8317	20.5614	22.9282	13.672	16.1778	16.9686	12	11	5	5	2.15998	0.000268057	6.16759
Q6N043	ZNF280D	Zinc finger protein 280D OS=Homo sapiens OX=9606 GN=ZNF280D PE=1 SV=3	18.8516	18.5909	20.0579	13	13	13	6	9	2	2	3.77742	0	6.16681
Q15007	WTAP	Pre-mRNA-splicing regulator WTAP OS=Homo sapiens OX=9606 GN=WTAP PE=1 SV=2	19.3324	17.421	20.7417	13	13	13	5	3	1	1	2.51586	0.00030743	6.16504
Q9UQE7	SMC3	Structural maintenance of chromosomes protein 3 OS=Homo sapiens OX=9606 GN=SMC3 PE=1 SV=2	21.2345	21.4684	21.615	14.7088	16.2334	14.8979	8	20	5	5	3.62886	0	6.15925
O14579	COPE	Coatomer subunit epsilon OS=Homo sapiens OX=9606 GN=COPE PE=1 SV=3	21.1163	21.0434	21.3578	13	16.2076	15.8408	26	19	5	5	2.42335	0.000294599	6.15637
Q9HCK8	CHD8	Chromodomain-helicase-DNA-binding protein 8 OS=Homo sapiens OX=9606 GN=CHD8 PE=1 SV=5	18.7565	19.0654	19.6438	13	13	13	3	8	3	3	4.72382	0	6.15523
Q9UM54	MYO6	Unconventional myosin-VI OS=Homo sapiens OX=9606 GN=MYO6 PE=1 SV=4	20.752	20.3403	20.5709	13	16.0382	14.1676	4	19	3	3	2.63364	0.000323741	6.15247
O00170	AIP	AH receptor-interacting protein OS=Homo sapiens OX=9606 GN=AIP PE=1 SV=2	21.819	21.8519	21.9437	14.3607	17.0222	15.7772	11	11	2	2	2.8764	0.000125379	6.15147
Q9NXV6	CDKN2AIP	CDKN2A-interacting protein OS=Homo sapiens OX=9606 GN=CDKN2AIP PE=1 SV=3	18.8344	19.1738	19.4421	13	13	13	2	3	1	1	5.3994	0	6.15011
Q00796	SORD	Sorbitol dehydrogenase OS=Homo sapiens OX=9606 GN=SORD PE=1 SV=4	23.6258	23.7492	23.952	17.8461	17.8828	17.1491	34	61	8	8	4.74314	0	6.1497
Q5T8P6	RBM26	RNA-binding protein 26 OS=Homo sapiens OX=9606 GN=RBM26 PE=1 SV=3	18.9793	18.9401	19.5278	13	13	13	1	3	1	1	5.26749	0	6.1491
Q8WUY1	THEM6	Protein THEM6 OS=Homo sapiens OX=9606 GN=THEM6 PE=1 SV=2	19.9769	19.9275	19.6793	13	15.1376	13	26	25	4	4	2.98987	0.000134345	6.14869
P31483	TIA1	Nucleolysin TIA-1 isoform p40 OS=Homo sapiens OX=9606 GN=TIA1 PE=1 SV=3	18.937	18.9655	19.5154	13	13	13	8	9	2	1	5.27817	0	6.13931
Q16637	SMN1;SMN2	Survival motor neuron protein OS=Homo sapiens OX=9606 GN=SMN1 PE=1 SV=1	21.4862	21.5767	20.0914	15.8839	15.8541	13	14	14	3	3	2.33929	0.000285261	6.1388
Q8NHG8	ZNRF2	E3 ubiquitin-protein ligase ZNRF2 OS=Homo sapiens OX=9606 GN=ZNRF2 PE=1 SV=1	20.0004	19.5955	20.2217	13	15.4143	13	15	11	1	1	2.75703	0.00011866	6.13445
Q15654	TRIP6	Thyroid receptor-interacting protein 6 OS=Homo sapiens OX=9606 GN=TRIP6 PE=1 SV=3	25.491	25.5513	25.9146	18.6079	19.9324	20.0154	45	211	12	12	3.68401	0	6.13373
P51532	SMARCA4	Transcription activator BRG1 OS=Homo sapiens OX=9606 GN=SMARCA4 PE=1 SV=2	22.119	21.9	22.2658	15.5142	16.3114	16.0647	5	20	6	6	4.7274	0	6.13151
Q6ZN55	ZNF574	Zinc finger protein 574 OS=Homo sapiens OX=9606 GN=ZNF574 PE=1 SV=2	19.1711	19.0629	19.1495	13	13	13	3	5	1	1	8.29371	0	6.12779
P40692	MLH1	DNA mismatch repair protein Mlh1 OS=Homo sapiens OX=9606 GN=MLH1 PE=1 SV=1	19.4442	18.9071	19.0228	13	13	13	5	9	1	1	5.5213	0	6.12466
O75683	SURF6	Surfeit locus protein 6 OS=Homo sapiens OX=9606 GN=SURF6 PE=1 SV=3	20.3846	20.3826	20.8211	13	17.2203	13	15	15	2	2	1.90804	0.000416724	6.12265
O95721	SNAP29	Synaptosomal-associated protein 29 OS=Homo sapiens OX=9606 GN=SNAP29 PE=1 SV=1	19.0066	19.0887	19.2602	13	13	13	4	3	1	1	6.8756	0	6.11847
Q9BV86	NTMT1	N-terminal Xaa-Pro-Lys N-methyltransferase 1 OS=Homo sapiens OX=9606 GN=NTMT1 PE=1 SV=3	21.6675	20.7895	21.7397	14.5748	14.7962	16.4719	8	16	2	2	3.09225	0.000143022	6.11792
O60264	SMARCA5	SWI/SNF-related matrix-associated actin-dependent regulator of chromatin subfamily A member 5 OS=Homo sapiens OX=9606 GN=SMARCA5 PE=1 SV=1	23.1209	23.1731	23.3152	15.3535	17.363	18.5402	12	43	11	11	2.5546	0.000311958	6.11751
P33240	CSTF2	Cleavage stimulation factor subunit 2 OS=Homo sapiens OX=9606 GN=CSTF2 PE=1 SV=1	19.0932	18.8383	19.4171	13	13	13	7	29	3	1	5.47401	0	6.1162
Q9NQ92	COPRS	Coordinator of PRMT5 and differentiation stimulator OS=Homo sapiens OX=9606 GN=COPRS PE=1 SV=3	19.042	19.017	19.286	13	13	13	14	4	1	1	6.63396	0	6.11504
Q9NZM1	MYOF	Myoferlin OS=Homo sapiens OX=9606 GN=MYOF PE=1 SV=1	18.6712	19.1446	19.523	13	13	13	4	9	4	4	4.80494	0	6.1129
Q15257	PPP2R4;PTPA	Serine/threonine-protein phosphatase 2A activator OS=Homo sapiens OX=9606 GN=PTPA PE=1 SV=3	18.9981	18.9867	19.3402	13	13	13	8	12	1	1	6.10914	0	6.10832
O14497	ARID1A	AT-rich interactive domain-containing protein 1A OS=Homo sapiens OX=9606 GN=ARID1A PE=1 SV=3	24.4072	23.7265	24.9387	18.0687	17.7122	18.9678	17	136	18	18	3.54684	0	6.10787
Q99497	PARK7	Protein/nucleic acid deglycase DJ-1 OS=Homo sapiens OX=9606 GN=PARK7 PE=1 SV=2	21.2273	21.2385	20.7779	16.3135	15.6075	13	12	8	3	3	2.40916	0.000292921	6.10752
P28066	PSMA5	Proteasome subunit alpha type-5 OS=Homo sapiens OX=9606 GN=PSMA5 PE=1 SV=3	18.9471	19.1074	19.2461	13	13	13	8	1	1	1	6.61779	0	6.10022
Q16656	NRF1	Nuclear respiratory factor 1 OS=Homo sapiens OX=9606 GN=NRF1 PE=1 SV=1	18.9204	19.0648	19.3048	13	13	13	3	4	1	1	6.16461	0	6.09665
Q96IZ7	RSRC1	Serine/Arginine-related protein 53 OS=Homo sapiens OX=9606 GN=RSRC1 PE=1 SV=1	19.1303	18.8133	19.346	13	13	13	5	3	1	1	5.6059	0	6.09652
Q9P2Y4	ZNF219	Zinc finger protein 219 OS=Homo sapiens OX=9606 GN=ZNF219 PE=1 SV=2	19.5004	18.2447	20.3306	13	13.7867	13	7	3	2	2	3.1157	0.000144354	6.09634
P30566	ADSL	Adenylosuccinate lyase OS=Homo sapiens OX=9606 GN=ADSL PE=1 SV=2	19.8074	19.1444	20.0034	13	14.6718	13	5	5	1	1	3.23534	0.000155388	6.09449
P48643	CCT5	T-complex protein 1 subunit epsilon OS=Homo sapiens OX=9606 GN=CCT5 PE=1 SV=1	24.1921	24.2463	23.8729	16.5051	19.0652	18.4574	24	78	8	8	2.83714	0.000122651	6.09448
P24941	CDK2	Cyclin-dependent kinase 2 OS=Homo sapiens OX=9606 GN=CDK2 PE=1 SV=2	19.9204	20.2331	20.297	13	14.7895	14.3838	7	10	1	1	3.41038	0.000171271	6.09241
Q9UKL0	RCOR1	REST corepressor 1 OS=Homo sapiens OX=9606 GN=RCOR1 PE=1 SV=2	19.6155	19.9464	19.9718	13	15.2592	13	4	7	2	2	2.8774	0.000125506	6.09148
Q99426	TBCB	Tubulin-folding cofactor B OS=Homo sapiens OX=9606 GN=TBCB PE=1 SV=2	21.4452	21.5916	21.9075	16.1316	17.5427	13	11	7	1	1	1.97017	0.000424285	6.08999
O60663	LMX1B	LIM homeobox transcription factor 1-beta OS=Homo sapiens OX=9606 GN=LMX1B PE=1 SV=3	19.1189	19.1156	19.0266	13	13	13	4	1	1	1	8.4381	0	6.08704
Q6PK04	CCDC137	Coiled-coil domain-containing protein 137 OS=Homo sapiens OX=9606 GN=CCDC137 PE=1 SV=1	19.0907	18.9444	19.2187	13	13	13	6	3	1	1	6.76341	0	6.08461
P09960	LTA4H	Leukotriene A-4 hydrolase OS=Homo sapiens OX=9606 GN=LTA4H PE=1 SV=2	19.3332	18.9835	19.7855	13	13.8625	13	7	4	3	3	4.09749	0	6.07992
P62495	ETF1	Eukaryotic peptide chain release factor subunit 1 OS=Homo sapiens OX=9606 GN=ETF1 PE=1 SV=3	20.7737	20.3526	21.6148	13	15.2713	16.2334	8	18	5	5	2.38792	0.000291971	6.0788
O15305	PMM2	Phosphomannomutase 2 OS=Homo sapiens OX=9606 GN=PMM2 PE=1 SV=1	19.0982	17.9519	20.1746	13	13	13	14	4	3	3	3.15817	0.000148503	6.07487
Q9NR45	NANS	Sialic acid synthase OS=Homo sapiens OX=9606 GN=NANS PE=1 SV=2	23.9152	23.8987	24.0797	17.4168	18.6132	17.6694	32	73	11	11	4.09731	0	6.06476
Q9H0E3	SAP130	Histone deacetylase complex subunit SAP130 OS=Homo sapiens OX=9606 GN=SAP130 PE=1 SV=1	18.6241	18.5836	19.9823	13	13	13	6	8	2	2	3.71951	0	6.06333
P03372	ESR1	Estrogen receptor OS=Homo sapiens OX=9606 GN=ESR1 PE=1 SV=2	18.816	19.0375	19.3352	13	13	13	2	3	1	1	5.64497	0	6.06289
Q9NUQ6	SPATS2L	SPATS2-like protein OS=Homo sapiens OX=9606 GN=SPATS2L PE=1 SV=2	19.3715	17.8898	19.9158	13	13	13	8	3	2	2	3.25178	0.000158365	6.05905
P13861	PRKAR2A	cAMP-dependent protein kinase type II-alpha regulatory subunit OS=Homo sapiens OX=9606 GN=PRKAR2A PE=1 SV=2	20.0437	19.9209	20.1649	13	13	15.9547	17	10	3	3	2.44649	0.000297275	6.05828
P39748	FEN1	Flap endonuclease 1 OS=Homo sapiens OX=9606 GN=FEN1 PE=1 SV=1	23.397	23.4362	24.0171	16.2225	18.496	17.9638	41	42	12	12	2.97217	0.000132337	6.05602
Q9ULU4	ZMYND8	Protein kinase C-binding protein 1 OS=Homo sapiens OX=9606 GN=ZMYND8 PE=1 SV=2	20.1404	19.5471	20.1371	15.6621	13	13	6	18	6	6	2.57839	0.000315513	6.05415
P08243	ASNS	Asparagine synthetase [glutamine-hydrolyzing] OS=Homo sapiens OX=9606 GN=ASNS PE=1 SV=4	20.5426	20.5527	19.9242	13	16.8668	13	14	21	4	4	2.00997	0.000428773	6.05091
Q13428	TCOF1	Treacle protein OS=Homo sapiens OX=9606 GN=TCOF1 PE=1 SV=3	19.1001	19.1956	18.8235	13	13	13	5	8	4	4	6.15645	0	6.03972
Q16543	CDC37	Hsp90 co-chaperone Cdc37 OS=Homo sapiens OX=9606 GN=CDC37 PE=1 SV=1	23.161	23.1881	23.503	16.8613	18.7148	16.1667	19	47	6	6	2.84821	0.000123752	6.03646
Q08379	GOLGA2	Golgin subfamily A member 2 OS=Homo sapiens OX=9606 GN=GOLGA2 PE=1 SV=3	18.7837	18.9012	19.4057	13	13	13	3	7	2	2	5.22393	0	6.03019
Q9Y2R4	DDX52	Probable ATP-dependent RNA helicase DDX52 OS=Homo sapiens OX=9606 GN=DDX52 PE=1 SV=3	20.2536	19.9335	20.7876	14.4766	15.4173	13	4	6	3	3	2.8937	0.000126531	6.02696
Q15942	ZYX	Zyxin OS=Homo sapiens OX=9606 GN=ZYX PE=1 SV=1	24.9184	24.8681	25.1046	18.4288	19.9901	18.4239	26	155	8	8	3.47637	0.000178674	6.01612
P51116	FXR2	Fragile X mental retardation syndrome-related protein 2 OS=Homo sapiens OX=9606 GN=FXR2 PE=1 SV=2	19.3352	19.6113	19.9843	13	14.8847	13	12	13	4	2	3.10552	0.000143519	6.01538
O60716	CTNND1	Catenin delta-1 OS=Homo sapiens OX=9606 GN=CTNND1 PE=1 SV=1	21.6118	21.1966	22.363	13	17.8352	16.2952	10	18	6	6	1.82852	0.000488326	6.01366
O75400	PRPF40A	Pre-mRNA-processing factor 40 homolog A OS=Homo sapiens OX=9606 GN=PRPF40A PE=1 SV=2	22.3881	22.7392	22.2994	16.8275	16.925	15.6339	11	30	6	6	3.79443	0	6.01342
Q99496	RNF2	E3 ubiquitin-protein ligase RING2 OS=Homo sapiens OX=9606 GN=RNF2 PE=1 SV=1	22.2359	21.9706	22.3636	14.4528	16.3832	17.7189	22	23	5	4	2.48564	0.00030303	6.00506
