# Supplementary material for: Exploring the Spatial Landscape of the Estrogen Receptor Proximal Proteome With Antibody-Based Proximity Labeling
Source: Mol Cell Proteomics. 2023 Dec 19;23(1):100702. doi: 10.1016/j.mcpro.2023.100702 (PMC10831774; doi:10.1016/j.mcpro.2023.100702)
Supplement: Supplemental Table S3 [file mmc4.xlsx]

## Sheet: Sheet1
Supplementary Table 3: Overview of publicly available datasets that investigated ERα protein interactions using different PPI methods.
Dataset	PMID	Method	Method details	Cell line	Interactors identified	Detected in BAR
Ambrosino 2010	20308691	AP-MS	TAP-IP	MCF7	18	4
Tarallo 2011	21182205	AP-MS	TAP-IP	MCF7	245	62
Dhamad 2016	27483141	AP-MS	Flag-IP	MCF7	24	3
Nassa 2019	31527615	AP-MS	TAP-IP/RNA-mediated	MCF7	1489	182
Kim 2021	34591612	AP-MS	Flag-IP	MCF7	38	2
Shin 2021	33731348	AP-MS	Flag-IP	HEK293T	223	59
Mohammed 2013	23403292	RIME	Endogenous	MCF7	113	57
Papachristu 2018	29899353	RIME	Endogenous	MCF7	1178	319
