# Supplementary material for: Exploring the Spatial Landscape of the Estrogen Receptor Proximal Proteome With Antibody-Based Proximity Labeling
Source: Mol Cell Proteomics. 2023 Dec 19;23(1):100702. doi: 10.1016/j.mcpro.2023.100702 (PMC10831774; doi:10.1016/j.mcpro.2023.100702)
Supplement: Supplemental Table S4 [file mmc5.xlsx]

## Sheet: Sheet 1
Supplementary Table 4: List of ERα proximal proteins identified by BAR across MCF7-wt, MCF7-LTEDwt and MCF7-LTEDY537C cell lines.
Accession	Gene	Protein name	MCF7_wt_1_TMT	MCF7_wt_2_TMT	MCF7_wt_LTED_1_TMT	MCF7_wt_LTED_2_TMT	MCF7_wt_LTED_Y537C_1_TMT	MCF7_wt_LTED_Y537C_2_TMT	Coverage [%]	# Peptides	# PSMs	Unique Peptides	Pearson's correlation with ESR1	Known interactor? (qplexrime+biogrid)
Q58FF6	HSP90AB4P	Putative heat shock protein HSP 90-beta 4 OS=Homo sapiens OX=9606 GN=HSP90AB4P PE=5 SV=1	0.86	-0.41	1.09	1.41	0.32	0.3	10	6	18	2	0.696935	FALSE
Q9UEE9	CFDP1	Craniofacial development protein 1 OS=Homo sapiens OX=9606 GN=CFDP1 PE=1 SV=1	0.47	-0.24	1.2	1.4	0.21	0.3	16	3	4	3	0.805843	TRUE
P16104	H2AFX	Histone H2AX OS=Homo sapiens OX=9606 GN=H2AX PE=1 SV=2	-0.34	-0.38	1.38	1.4	0.48	0.92	63	9	37	3	0.956122	TRUE
Q99729	HNRNPAB	Heterogeneous nuclear ribonucleoprotein A/B OS=Homo sapiens OX=9606 GN=HNRNPAB PE=1 SV=2	-0.21	0.23	1.42	1.35	0.15	0.65	26	12	36	10	0.819984	TRUE
Q9H1E3	NUCKS1	Nuclear ubiquitous casein and cyclin-dependent kinase substrate 1 OS=Homo sapiens OX=9606 GN=NUCKS1 PE=1 SV=1	-0.34	-1	1.17	1.33	0.82	1.29	24	4	11	4	0.92151	FALSE
Q96E39	RBMXL1	RNA binding motif protein, X-linked-like-1 OS=Homo sapiens OX=9606 GN=RBMXL1 PE=1 SV=1	-0.07	0.06	1.17	1.31	0.85	1.07	25	10	24	2	0.953168	FALSE
Q86UA1	id	Pre-mRNA-processing factor 39 OS=Homo sapiens OX=9606 GN=PRPF39 PE=1 SV=3	-0.14	-0.29	1.21	1.31	0.92	1.18	5	3	3	3	0.947646	FALSE
P55081	MFAP1	Microfibrillar-associated protein 1 OS=Homo sapiens OX=9606 GN=MFAP1 PE=1 SV=2	0.08	0.05	1.45	1.3	0.7	1.11	9	4	4	3	0.933551	TRUE
P13984	GTF2F2	General transcription factor IIF subunit 2 OS=Homo sapiens OX=9606 GN=GTF2F2 PE=1 SV=2	-0.41	-0.01	1.35	1.28	0.6	1.01	36	9	9	9	0.918705	TRUE
Q53F19	C17orf85;NCBP3	Nuclear cap-binding protein subunit 3 OS=Homo sapiens OX=9606 GN=NCBP3 PE=1 SV=2	0.56	0.25	1.18	1.27	0.69	0.85	7	4	4	4	0.935736	FALSE
Q9NYV4	CDK12	Cyclin-dependent kinase 12 OS=Homo sapiens OX=9606 GN=CDK12 PE=1 SV=2	0.76	-0.03	1.13	1.26	0.65	0.86	7	7	13	5	0.831432	TRUE
Q8WVC0	LEO1	RNA polymerase-associated protein LEO1 OS=Homo sapiens OX=9606 GN=LEO1 PE=1 SV=1	r	-0.18	1.02	1.26	0.61	0.65	5	3	3	3	0.899527	FALSE
Q9Y2W1	THRAP3	Thyroid hormone receptor-associated protein 3 OS=Homo sapiens OX=9606 GN=THRAP3 PE=1 SV=2	0.28	0.13	1.27	1.24	0.97	1.14	29	26	50	25	0.953923	TRUE
Q07666	KHDRBS1	KH domain-containing, RNA-binding, signal transduction-associated protein 1 OS=Homo sapiens OX=9606 GN=KHDRBS1 PE=1 SV=1	-0.33	-0.02	1.17	1.24	0.57	0.92	28	9	57	9	0.933606	TRUE
P38159	RBMX	RNA-binding motif protein, X chromosome OS=Homo sapiens OX=9606 GN=RBMX PE=1 SV=3	-0.18	0	1.27	1.23	0.76	1.08	33	13	39	3	0.936494	TRUE
Q9Y2W2	WBP11	WW domain-binding protein 11 OS=Homo sapiens OX=9606 GN=WBP11 PE=1 SV=1	-0.07	-0.21	1.28	1.19	0.57	0.91	10	7	10	7	0.953503	FALSE
Q8IXQ4	GPALPP1;KIAA1704	GPALPP motifs-containing protein 1 OS=Homo sapiens OX=9606 GN=GPALPP1 PE=1 SV=1	0.1	-0.5	1.14	1.18	0.78	1.08	7	2	2	2	0.927295	FALSE
Q86V81	ALYREF	THO complex subunit 4 OS=Homo sapiens OX=9606 GN=ALYREF PE=1 SV=3	-0.07	-0.23	1.28	1.18	0.36	0.7	32	5	10	5	0.940084	TRUE
P09012	SNRPA	U1 small nuclear ribonucleoprotein A OS=Homo sapiens OX=9606 GN=SNRPA PE=1 SV=3	-0.52	-0.06	1.23	1.18	0.45	0.81	15	4	7	4	0.916343	TRUE
Q13123	IK	Protein Red OS=Homo sapiens OX=9606 GN=IK PE=1 SV=3	0.3	0.38	1.13	1.17	0.75	0.94	27	13	15	13	0.952873	TRUE
P23246	SFPQ	Splicing factor, proline- and glutamine-rich OS=Homo sapiens OX=9606 GN=SFPQ PE=1 SV=2	-0.04	0.14	1.16	1.17	0.68	0.97	37	23	58	22	0.937666	TRUE
P16220	CREB1	Cyclic AMP-responsive element-binding protein 1 OS=Homo sapiens OX=9606 GN=CREB1 PE=1 SV=3	-0.44	-0.04	1.38	1.17	0.65	1.11	5	2	2	2	0.898668	FALSE
Q9NYF8	BCLAF1	Bcl-2-associated transcription factor 1 OS=Homo sapiens OX=9606 GN=BCLAF1 PE=1 SV=2	0.26	0.18	1.26	1.16	0.96	1.06	18	15	26	14	0.956204	TRUE
Q92733	PRCC	Proline-rich protein PRCC OS=Homo sapiens OX=9606 GN=PRCC PE=1 SV=1	-0.12	-0.28	1.09	1.16	0.58	0.95	28	8	14	8	0.951659	TRUE
O75937	DNAJC8	DnaJ homolog subfamily C member 8 OS=Homo sapiens OX=9606 GN=DNAJC8 PE=1 SV=2	-0.36	-0.07	1.24	1.16	0.57	1.01	25	7	7	7	0.916652	TRUE
Q96AE4	FUBP1	Far upstream element-binding protein 1 OS=Homo sapiens OX=9606 GN=FUBP1 PE=1 SV=3	-0.49	-0.09	1.23	1.16	0.75	1.09	43	24	74	21	0.910006	TRUE
P61289	PSME3	Proteasome activator complex subunit 3 OS=Homo sapiens OX=9606 GN=PSME3 PE=1 SV=1	-0.32	0	1.33	1.15	0.21	0.65	37	11	21	11	0.878522	TRUE
P18887	XRCC1	DNA repair protein XRCC1 OS=Homo sapiens OX=9606 GN=XRCC1 PE=1 SV=2	0.41	0.26	1.16	1.14	0.9	0.87	3	2	4	2	0.988392	TRUE
Q9ULR0	ISY1;ISY1-RAB43	Pre-mRNA-splicing factor ISY1 homolog OS=Homo sapiens OX=9606 GN=ISY1 PE=1 SV=3	-0.02	-0.19	1.19	1.14	0.44	0.76	24	5	5	5	0.950865	FALSE
Q9BXP5	SRRT	Serrate RNA effector molecule homolog OS=Homo sapiens OX=9606 GN=SRRT PE=1 SV=1	0.3	0.02	1.04	1.13	0.76	0.92	33	27	65	27	0.963084	TRUE
Q92804	TAF15	TATA-binding protein-associated factor 2N OS=Homo sapiens OX=9606 GN=TAF15 PE=1 SV=1	-0.18	-0.38	0.97	1.13	0.68	1.04	29	10	85	8	0.935079	TRUE
Q01844	EWSR1	RNA-binding protein EWS OS=Homo sapiens OX=9606 GN=EWSR1 PE=1 SV=1	-0.21	0.06	0.97	1.13	0.71	0.98	13	6	35	6	0.92087	TRUE
Q9UGU0	TCF20	Transcription factor 20 OS=Homo sapiens OX=9606 GN=TCF20 PE=1 SV=3	0.77	0.01	1.04	1.12	0.67	0.79	3	3	4	3	0.809401	TRUE
Q9C005	DPY30	Protein dpy-30 homolog OS=Homo sapiens OX=9606 GN=DPY30 PE=1 SV=1	-0.49	-0.64	1.11	1.12	0.29	0.63	36	2	7	2	0.966395	TRUE
Q9UHB7	AFF4	AF4/FMR2 family member 4 OS=Homo sapiens OX=9606 GN=AFF4 PE=1 SV=1	0.61	0.22	1.1	1.1	0.56	0.56	2	2	3	2	0.849408	TRUE
Q9BTA9	WAC	WW domain-containing adapter protein with coiled-coil OS=Homo sapiens OX=9606 GN=WAC PE=1 SV=3	0.52	0.59	0.89	1.1	0.61	0.77	8	3	4	3	0.844424	FALSE
P21127	CDK11B	Cyclin-dependent kinase 11B OS=Homo sapiens OX=9606 GN=CDK11B PE=1 SV=4	0.44	0.37	1.02	1.1	0.92	1.1	11	9	9	2	0.918976	TRUE
P07910	HNRNPC	Heterogeneous nuclear ribonucleoproteins C1/C2 OS=Homo sapiens OX=9606 GN=HNRNPC PE=1 SV=4	0.24	0	1.08	1.1	0.69	0.82	57	20	103	20	0.974001	TRUE
Q8N684	CPSF7	Cleavage and polyadenylation specificity factor subunit 7 OS=Homo sapiens OX=9606 GN=CPSF7 PE=1 SV=1	0.19	0.14	1.01	1.1	0.88	1.18	23	9	15	9	0.894606	TRUE
Q8NEY8	PPHLN1	Periphilin-1 OS=Homo sapiens OX=9606 GN=PPHLN1 PE=1 SV=2	0.17	0.05	1.13	1.1	0.69	0.84	13	6	7	6	0.972199	TRUE
Q9BVC6	TMEM109	Transmembrane protein 109 OS=Homo sapiens OX=9606 GN=TMEM109 PE=1 SV=1	0.14	-0.06	1.03	1.1	0.56	0.74	9	2	4	2	0.972058	FALSE
O60828	PQBP1	Polyglutamine-binding protein 1 OS=Homo sapiens OX=9606 GN=PQBP1 PE=1 SV=1	-0.19	0.17	1.13	1.1	0.59	0.84	15	5	6	5	0.918205	TRUE
Q86U42	PABPN1	Polyadenylate-binding protein 2 OS=Homo sapiens OX=9606 GN=PABPN1 PE=1 SV=3	-0.24	-0.18	1.2	1.09	0.56	0.95	27	6	11	6	0.935518	FALSE
P18583	SON	Protein SON OS=Homo sapiens OX=9606 GN=SON PE=1 SV=4	0.13	0.31	1.2	1.08	0.39	0.6	8	15	31	15	0.859656	TRUE
Q14320	FAM50A	Protein FAM50A OS=Homo sapiens OX=9606 GN=FAM50A PE=1 SV=2	-0.32	-0.21	1.33	1.06	0.04	0.21	14	5	5	5	0.868144	FALSE
Q04726	TLE3	Transducin-like enhancer protein 3 OS=Homo sapiens OX=9606 GN=TLE3 PE=1 SV=2	0.19	0.47	1.03	1.05	0.85	0.94	8	6	6	6	0.909177	TRUE
P17275	JUNB	Transcription factor jun-B OS=Homo sapiens OX=9606 GN=JUNB PE=1 SV=1	-0.43	-0.35	1.4	1.05	0.19	0.6	6	2	2	2	0.911702	TRUE
P35637	FUS	RNA-binding protein FUS OS=Homo sapiens OX=9606 GN=FUS PE=1 SV=1	-0.69	-0.54	0.96	1.04	0.75	1.15	24	12	110	10	0.899454	TRUE
Q96PK6	RBM14;RBM14-RBM4	RNA-binding protein 14 OS=Homo sapiens OX=9606 GN=RBM14 PE=1 SV=2	-0.04	0.31	0.87	1.03	0.92	1.09	36	21	59	21	0.838312	TRUE
Q8WXF1	PSPC1	Paraspeckle component 1 OS=Homo sapiens OX=9606 GN=PSPC1 PE=1 SV=1	-0.29	0.13	1.08	1.03	0.57	0.92	25	12	19	11	0.889823	TRUE
Q14011	CIRBP	Cold-inducible RNA-binding protein OS=Homo sapiens OX=9606 GN=CIRBP PE=1 SV=1	-0.79	-0.78	1.07	1.03	0.17	0.61	27	3	16	3	0.95506	TRUE
Q13151	HNRNPA0	Heterogeneous nuclear ribonucleoprotein A0 OS=Homo sapiens OX=9606 GN=HNRNPA0 PE=1 SV=1	0.06	0.01	1.02	1.02	0.38	0.71	31	8	32	6	0.931503	TRUE
O94842	TOX4	TOX high mobility group box family member 4 OS=Homo sapiens OX=9606 GN=TOX4 PE=1 SV=1	-0.15	0.38	1.03	1.01	0.52	0.8	13	8	10	8	0.843337	FALSE
Q14103	HNRNPD	Heterogeneous nuclear ribonucleoprotein D0 OS=Homo sapiens OX=9606 GN=HNRNPD PE=1 SV=1	-0.16	-0.16	1.06	1.01	0.84	1.19	37	16	55	13	0.88934	TRUE
Q6UN15	FIP1L1	Pre-mRNA 3'-end-processing factor FIP1 OS=Homo sapiens OX=9606 GN=FIP1L1 PE=1 SV=1	-0.24	0.03	1.03	1.01	0.82	1	22	9	17	9	0.908429	TRUE
Q05D32	CTDSPL2	CTD small phosphatase-like protein 2 OS=Homo sapiens OX=9606 GN=CTDSPL2 PE=1 SV=2	-0.5	0.06	1	1.01	0.24	0.58	11	6	6	6	0.872726	FALSE
Q9ULJ6	ZMIZ1	Zinc finger MIZ domain-containing protein 1 OS=Homo sapiens OX=9606 GN=ZMIZ1 PE=1 SV=3	0.62	0.61	0.94	1	0.43	0.6	2	3	3	3	0.588807	FALSE
O95218	ZRANB2	Zinc finger Ran-binding domain-containing protein 2 OS=Homo sapiens OX=9606 GN=ZRANB2 PE=1 SV=2	0.58	0.39	0.95	1	0.24	0.37	23	7	9	7	0.575	TRUE
Q8WUD4	CCDC12	Coiled-coil domain-containing protein 12 OS=Homo sapiens OX=9606 GN=CCDC12 PE=1 SV=1	0.52	-0.04	0.83	1	0.47	0.69	9	2	2	2	0.851762	TRUE
P32519	ELF1	ETS-related transcription factor Elf-1 OS=Homo sapiens OX=9606 GN=ELF1 PE=1 SV=2	-0.13	-0.12	1.02	0.99	0.41	0.57	12	6	8	6	0.964644	FALSE
Q52LJ0	FAM98B	Protein FAM98B OS=Homo sapiens OX=9606 GN=FAM98B PE=1 SV=2	-0.34	0.03	1.17	0.99	0.23	0.48	30	9	17	7	0.881995	TRUE
P22626	HNRNPA2B1	Heterogeneous nuclear ribonucleoproteins A2/B1 OS=Homo sapiens OX=9606 GN=HNRNPA2B1 PE=1 SV=2	-0.51	-0.29	1.04	0.99	0.61	0.92	64	21	153	19	0.926298	TRUE
Q9Y296	TRAPPC4	Trafficking protein particle complex subunit 4 OS=Homo sapiens OX=9606 GN=TRAPPC4 PE=1 SV=1	-0.24	-0.04	0.6	0.98	0.26	0.32	15	3	5	3	0.93083	FALSE
P62995	TRA2B	Transformer-2 protein homolog beta OS=Homo sapiens OX=9606 GN=TRA2B PE=1 SV=1	-0.32	-0.1	0.98	0.98	0.42	0.65	27	6	22	5	0.946629	FALSE
Q01130	SRSF2	Serine/arginine-rich splicing factor 2 OS=Homo sapiens OX=9606 GN=SRSF2 PE=1 SV=4	-0.4	0.4	0.89	0.98	0.51	0.62	14	3	4	3	0.799539	TRUE
P54259	ATN1	Atrophin-1 OS=Homo sapiens OX=9606 GN=ATN1 PE=1 SV=3	0.54	0.44	1	0.97	0.62	0.81	4	3	3	3	0.90455	FALSE
O43823	AKAP8	A-kinase anchor protein 8 OS=Homo sapiens OX=9606 GN=AKAP8 PE=1 SV=1	0.24	0.11	0.91	0.97	0.7	0.88	22	13	20	13	0.949711	TRUE
P08621	SNRNP70	U1 small nuclear ribonucleoprotein 70 kDa OS=Homo sapiens OX=9606 GN=SNRNP70 PE=1 SV=2	-0.14	-0.08	1.1	0.97	0.6	0.9	23	11	14	11	0.932414	TRUE
P25490	YY1	Transcriptional repressor protein YY1 OS=Homo sapiens OX=9606 GN=YY1 PE=1 SV=2	-0.15	0.22	1.06	0.97	0.75	1.02	19	6	9	4	0.87191	FALSE
Q92841	DDX17	Probable ATP-dependent RNA helicase DDX17 OS=Homo sapiens OX=9606 GN=DDX17 PE=1 SV=2	-0.23	0.34	0.95	0.97	0.8	0.93	47	32	94	23	0.839415	TRUE
P61978	HNRNPK	Heterogeneous nuclear ribonucleoprotein K OS=Homo sapiens OX=9606 GN=HNRNPK PE=1 SV=1	-0.29	0	0.95	0.97	0.72	0.94	60	22	174	22	0.906974	TRUE
Q13242	SRSF9	Serine/arginine-rich splicing factor 9 OS=Homo sapiens OX=9606 GN=SRSF9 PE=1 SV=1	-0.36	-0.21	0.98	0.97	0.37	0.71	31	7	16	7	0.941119	TRUE
Q99504	EYA3	Eyes absent homolog 3 OS=Homo sapiens OX=9606 GN=EYA3 PE=1 SV=3	0.53	0.04	0.89	0.96	0.76	0.87	10	4	5	4	0.887317	FALSE
Q9GZU8	FAM192A	PSME3-interacting protein OS=Homo sapiens OX=9606 GN=PSME3IP1 PE=1 SV=1	0.26	0.41	1	0.96	-0.12	-0.04	23	7	8	7	0.451372	TRUE
Q8IX12	CCAR1	Cell division cycle and apoptosis regulator protein 1 OS=Homo sapiens OX=9606 GN=CCAR1 PE=1 SV=2	0.2	-0.04	0.8	0.96	0.83	0.89	13	15	23	15	0.925821	TRUE
Q15637	SF1	Splicing factor 1 OS=Homo sapiens OX=9606 GN=SF1 PE=1 SV=4	0.04	0.28	1.01	0.96	0.74	0.89	19	9	17	9	0.91539	TRUE
Q9UKL0	RCOR1	REST corepressor 1 OS=Homo sapiens OX=9606 GN=RCOR1 PE=1 SV=2	-0.14	0.24	0.98	0.96	0.44	0.69	16	6	11	3	0.887079	FALSE
Q9Y618	NCOR2	Nuclear receptor corepressor 2 OS=Homo sapiens OX=9606 GN=NCOR2 PE=1 SV=3	1.12	0.54	0.85	0.95	0.63	0.51	1	3	4	3	0.120073	TRUE
Q16630	CPSF6	Cleavage and polyadenylation specificity factor subunit 6 OS=Homo sapiens OX=9606 GN=CPSF6 PE=1 SV=2	-0.12	0.18	0.92	0.95	0.45	0.73	24	10	24	10	0.904177	TRUE
Q9BZZ5	API5	Apoptosis inhibitor 5 OS=Homo sapiens OX=9606 GN=API5 PE=1 SV=3	-0.06	-0.01	0.95	0.94	0.59	0.74	23	13	31	13	0.962978	TRUE
Q9NQ29	LUC7L	Putative RNA-binding protein Luc7-like 1 OS=Homo sapiens OX=9606 GN=LUC7L PE=1 SV=1	1.17	0.53	0.85	0.93	0.28	0.28	17	6	13	2	-0.0249787	FALSE
Q8NFC6	BOD1L1	Biorientation of chromosomes in cell division protein 1-like 1 OS=Homo sapiens OX=9606 GN=BOD1L1 PE=1 SV=2	0.85	0.27	0.88	0.92	0.69	0.81	4	12	12	12	0.67049	FALSE
Q92922	SMARCC1	SWI/SNF complex subunit SMARCC1 OS=Homo sapiens OX=9606 GN=SMARCC1 PE=1 SV=3	0.66	0.15	0.71	0.92	0.85	1	7	7	7	3	0.715704	FALSE
Q9H6F5	CCDC86	Coiled-coil domain-containing protein 86 OS=Homo sapiens OX=9606 GN=CCDC86 PE=1 SV=1	-0.18	0.35	1.09	0.92	0.14	0.39	8	3	3	3	0.740663	TRUE
Q56P03	EAPP	E2F-associated phosphoprotein OS=Homo sapiens OX=9606 GN=EAPP PE=1 SV=4	0.2	-0.05	0.83	0.91	0.44	0.89	8	2	2	2	0.881701	FALSE
Q9NXG2	THUMPD1	THUMP domain-containing protein 1 OS=Homo sapiens OX=9606 GN=THUMPD1 PE=1 SV=2	-0.12	0.09	0.91	0.91	0.27	0.4	23	8	8	8	0.907114	FALSE
O00267	SUPT5H	Transcription elongation factor SPT5 OS=Homo sapiens OX=9606 GN=SUPT5H PE=1 SV=1	-0.2	0.2	0.92	0.91	0.62	0.8	39	34	50	34	0.891838	FALSE
Q9NY27	PPP4R2	Serine/threonine-protein phosphatase 4 regulatory subunit 2 OS=Homo sapiens OX=9606 GN=PPP4R2 PE=1 SV=3	0.8	0.29	0.8	0.9	0.71	0.9	12	4	5	4	0.662393	FALSE
P43243	MATR3	Matrin-3 OS=Homo sapiens OX=9606 GN=MATR3 PE=1 SV=2	0.41	0.27	0.82	0.9	0.74	0.77	35	25	78	25	0.97045	TRUE
Q9UKI8	TLK1	Serine/threonine-protein kinase tousled-like 1 OS=Homo sapiens OX=9606 GN=TLK1 PE=1 SV=2	0.22	-0.02	0.8	0.9	0.61	0.69	7	4	5	3	0.970792	FALSE
Q9HCE5	METTL14	N6-adenosine-methyltransferase non-catalytic subunit OS=Homo sapiens OX=9606 GN=METTL14 PE=1 SV=2	0.06	0.15	0.9	0.9	0.55	0.54	18	7	9	7	0.974203	TRUE
Q96I25	RBM17	Splicing factor 45 OS=Homo sapiens OX=9606 GN=RBM17 PE=1 SV=1	-0.07	0.16	0.94	0.9	0.51	0.82	28	12	19	12	0.900653	TRUE
P31942	HNRNPH3	Heterogeneous nuclear ribonucleoprotein H3 OS=Homo sapiens OX=9606 GN=HNRNPH3 PE=1 SV=2	-0.27	-0.31	0.89	0.9	0.34	0.55	55	11	54	10	0.969266	TRUE
O60231	DHX16	Pre-mRNA-splicing factor ATP-dependent RNA helicase DHX16 OS=Homo sapiens OX=9606 GN=DHX16 PE=1 SV=2	0.67	0.37	0.68	0.89	0.6	0.47	2	2	2	2	0.689072	FALSE
Q9BWU0	SLC4A1AP	Kanadaptin OS=Homo sapiens OX=9606 GN=SLC4A1AP PE=1 SV=1	0.33	0.2	0.85	0.89	0.85	1	22	17	26	17	0.872899	TRUE
P49750	YLPM1	YLP motif-containing protein 1 OS=Homo sapiens OX=9606 GN=YLPM1 PE=1 SV=4	0.2	0.35	0.86	0.89	1.22	1.36	12	21	36	21	0.671275	TRUE
Q969G3	SMARCE1	SWI/SNF-related matrix-associated actin-dependent regulator of chromatin subfamily E member 1 OS=Homo sapiens OX=9606 GN=SMARCE1 PE=1 SV=2	0.02	-0.04	1.01	0.89	0.8	1.06	17	5	8	5	0.888961	TRUE
P14866	HNRNPL	Heterogeneous nuclear ribonucleoprotein L OS=Homo sapiens OX=9606 GN=HNRNPL PE=1 SV=2	-0.06	0.11	0.89	0.89	0.7	0.83	69	26	114	25	0.926945	TRUE
P09651	HNRNPA1	Heterogeneous nuclear ribonucleoprotein A1 OS=Homo sapiens OX=9606 GN=HNRNPA1 PE=1 SV=5	-0.09	-0.03	0.99	0.89	0.64	0.9	40	15	74	12	0.921753	TRUE
Q9BTT0	ANP32E	Acidic leucine-rich nuclear phosphoprotein 32 family member E OS=Homo sapiens OX=9606 GN=ANP32E PE=1 SV=1	-0.21	0.25	1.07	0.89	0.23	0.59	40	8	25	8	0.81017	TRUE
P49585	PCYT1A	Choline-phosphate cytidylyltransferase A OS=Homo sapiens OX=9606 GN=PCYT1A PE=1 SV=2	-0.23	-0.17	1.08	0.89	0.42	0.54	36	10	13	10	0.9545	TRUE
Q9H7S9	ZNF703	Zinc finger protein 703 OS=Homo sapiens OX=9606 GN=ZNF703 PE=1 SV=1	1.15	0.68	0.7	0.88	0.33	0.38	8	4	5	4	-0.249547	FALSE
O00442	RTCA	RNA 3'-terminal phosphate cyclase OS=Homo sapiens OX=9606 GN=RTCA PE=1 SV=1	0.26	-0.42	0.68	0.88	0.05	0.05	10	3	4	3	0.79704	FALSE
P98175	RBM10	RNA-binding protein 10 OS=Homo sapiens OX=9606 GN=RBM10 PE=1 SV=3	-0.04	0.31	1.03	0.88	0.89	1.19	22	15	22	14	0.789005	TRUE
P35269	GTF2F1	General transcription factor IIF subunit 1 OS=Homo sapiens OX=9606 GN=GTF2F1 PE=1 SV=2	-0.11	0.1	0.96	0.88	0.56	0.79	8	3	3	3	0.919898	TRUE
Q9Y5B6	GCFC1;PAXBP1	PAX3- and PAX7-binding protein 1 OS=Homo sapiens OX=9606 GN=PAXBP1 PE=1 SV=2	-0.12	0.43	0.88	0.88	0.62	0.76	3	3	4	3	0.81652	TRUE
Q12888	TP53BP1	TP53-binding protein 1 OS=Homo sapiens OX=9606 GN=TP53BP1 PE=1 SV=2	0.69	0.49	0.83	0.87	0.21	0.16	15	21	29	21	0.261124	TRUE
Q15459	SF3A1	Splicing factor 3A subunit 1 OS=Homo sapiens OX=9606 GN=SF3A1 PE=1 SV=1	0.06	0.41	0.91	0.87	0.8	0.97	32	19	33	19	0.822162	FALSE
Q9BUJ2	HNRNPUL1	Heterogeneous nuclear ribonucleoprotein U-like protein 1 OS=Homo sapiens OX=9606 GN=HNRNPUL1 PE=1 SV=2	-0.12	0.19	0.81	0.87	0.74	0.86	36	22	48	21	0.880245	TRUE
P03372	ESR1	Estrogen receptor OS=Homo sapiens OX=9606 GN=ESR1 PE=1 SV=2	-0.26	-0.39	0.71	0.87	0.46	0.3	8	3	3	3	1	TRUE
Q9ULX6	AKAP8L	A-kinase anchor protein 8-like OS=Homo sapiens OX=9606 GN=AKAP8L PE=1 SV=4	-0.1	-0.12	0.82	0.86	0.76	0.96	13	7	11	7	0.896056	TRUE
Q86XP3	DDX42	ATP-dependent RNA helicase DDX42 OS=Homo sapiens OX=9606 GN=DDX42 PE=1 SV=1	-0.13	0.29	0.91	0.86	0.71	0.91	36	28	45	28	0.843362	FALSE
Q13547	HDAC1	Histone deacetylase 1 OS=Homo sapiens OX=9606 GN=HDAC1 PE=1 SV=1	0.77	0.27	0.79	0.85	0.8	0.8	19	9	10	6	0.710675	TRUE
P55317	FOXA1	Hepatocyte nuclear factor 3-alpha OS=Homo sapiens OX=9606 GN=FOXA1 PE=1 SV=2	0.21	-0.08	0.96	0.85	0.66	0.99	7	3	6	3	0.880437	TRUE
O14497	ARID1A	AT-rich interactive domain-containing protein 1A OS=Homo sapiens OX=9606 GN=ARID1A PE=1 SV=3	0.08	-0.05	0.78	0.85	0.99	1.14	15	24	37	22	0.807661	TRUE
Q07955	SRSF1	Serine/arginine-rich splicing factor 1 OS=Homo sapiens OX=9606 GN=SRSF1 PE=1 SV=2	-0.25	-0.14	0.88	0.85	0.34	0.55	40	12	45	12	0.952909	TRUE
O00422	SAP18	Histone deacetylase complex subunit SAP18 OS=Homo sapiens OX=9606 GN=SAP18 PE=1 SV=1	-0.42	-0.3	0.99	0.85	0.34	0.73	48	8	13	8	0.926053	FALSE
Q96EI5	TCEAL4	Transcription elongation factor A protein-like 4 OS=Homo sapiens OX=9606 GN=TCEAL4 PE=1 SV=2	0.49	0.07	0.84	0.84	0.53	0.93	22	4	7	4	0.792214	TRUE
Q7Z6E9	RBBP6	E3 ubiquitin-protein ligase RBBP6 OS=Homo sapiens OX=9606 GN=RBBP6 PE=1 SV=1	0.42	0.36	0.78	0.84	0.53	0.57	8	13	15	13	0.946023	TRUE
P17844	DDX5	Probable ATP-dependent RNA helicase DDX5 OS=Homo sapiens OX=9606 GN=DDX5 PE=1 SV=1	0.09	0.62	0.83	0.84	0.54	0.75	59	31	106	22	0.687413	TRUE
Q13243	SRSF5	Serine/arginine-rich splicing factor 5 OS=Homo sapiens OX=9606 GN=SRSF5 PE=1 SV=1	0.07	0.13	0.91	0.84	0.55	0.76	21	5	9	4	0.934738	TRUE
Q9UHR5	SAP30BP	SAP30-binding protein OS=Homo sapiens OX=9606 GN=SAP30BP PE=1 SV=1	-0.15	0.06	0.92	0.84	0.51	0.9	21	5	6	5	0.878034	TRUE
P12956	XRCC6	X-ray repair cross-complementing protein 6 OS=Homo sapiens OX=9606 GN=XRCC6 PE=1 SV=2	-0.18	0.04	0.95	0.84	0.71	0.82	56	34	107	34	0.915123	TRUE
O15347	HMGB3	High mobility group protein B3 OS=Homo sapiens OX=9606 GN=HMGB3 PE=1 SV=4	-0.41	-0.33	0.95	0.84	0.25	0.47	46	9	15	8	0.953329	FALSE
Q9NW64	RBM22	Pre-mRNA-splicing factor RBM22 OS=Homo sapiens OX=9606 GN=RBM22 PE=1 SV=1	0.42	0.23	0.79	0.83	0.44	0.54	28	10	16	10	0.902512	TRUE
Q96SI9	STRBP	Spermatid perinuclear RNA-binding protein OS=Homo sapiens OX=9606 GN=STRBP PE=1 SV=1	0.16	0.61	0.76	0.83	0.42	0.53	24	17	33	11	0.647189	FALSE
P22670	RFX1	MHC class II regulatory factor RFX1 OS=Homo sapiens OX=9606 GN=RFX1 PE=1 SV=2	-0.09	-0.03	0.68	0.83	0.6	0.77	7	5	6	5	0.923646	FALSE
O75400	PRPF40A	Pre-mRNA-processing factor 40 homolog A OS=Homo sapiens OX=9606 GN=PRPF40A PE=1 SV=2	0.72	0.52	0.81	0.82	0.72	0.77	21	18	27	18	0.828657	FALSE
Q15648	MED1	Mediator of RNA polymerase II transcription subunit 1 OS=Homo sapiens OX=9606 GN=MED1 PE=1 SV=4	0.48	0.13	0.79	0.82	0.71	0.7	3	4	5	4	0.917386	TRUE
O14979	HNRNPDL;HNRPDL	Heterogeneous nuclear ribonucleoprotein D-like OS=Homo sapiens OX=9606 GN=HNRNPDL PE=1 SV=3	-0.38	-0.31	0.8	0.82	0.75	1.07	30	13	36	11	0.861548	TRUE
P84103	SRSF3	Serine/arginine-rich splicing factor 3 OS=Homo sapiens OX=9606 GN=SRSF3 PE=1 SV=1	0.51	0.18	0.92	0.81	0.48	0.67	34	6	16	5	0.844805	TRUE
Q92541	RTF1	RNA polymerase-associated protein RTF1 homolog OS=Homo sapiens OX=9606 GN=RTF1 PE=1 SV=4	0.43	0.27	0.85	0.81	0.53	0.53	10	7	9	7	0.930729	FALSE
O75909	CCNK	Cyclin-K OS=Homo sapiens OX=9606 GN=CCNK PE=1 SV=2	0.08	0.02	0.72	0.81	0.51	0.61	16	6	13	6	0.976854	TRUE
O75533	SF3B1	Splicing factor 3B subunit 1 OS=Homo sapiens OX=9606 GN=SF3B1 PE=1 SV=3	0.03	0.36	0.91	0.81	0.97	1.04	44	44	94	44	0.778952	TRUE
Q96NC0	ZMAT2	Zinc finger matrin-type protein 2 OS=Homo sapiens OX=9606 GN=ZMAT2 PE=1 SV=1	-0.37	-0.13	0.86	0.81	0.26	0.56	15	4	7	4	0.923098	TRUE
Q9NQZ2	UTP3	Something about silencing protein 10 OS=Homo sapiens OX=9606 GN=UTP3 PE=1 SV=1	0.21	0.06	0.89	0.8	0.45	0.54	12	6	10	6	0.952899	TRUE
O43719	HTATSF1	HIV Tat-specific factor 1 OS=Homo sapiens OX=9606 GN=HTATSF1 PE=1 SV=1	0.1	0	0.9	0.8	0.95	1.11	16	12	21	12	0.82313	TRUE
O43390	HNRNPR	Heterogeneous nuclear ribonucleoprotein R OS=Homo sapiens OX=9606 GN=HNRNPR PE=1 SV=1	-0.13	-0.01	0.92	0.8	0.7	0.99	50	30	90	22	0.869624	TRUE
P52597	HNRNPF	Heterogeneous nuclear ribonucleoprotein F OS=Homo sapiens OX=9606 GN=HNRNPF PE=1 SV=3	-0.14	-0.01	0.87	0.8	0.52	0.79	46	12	92	10	0.914805	TRUE
Q5BKZ1	ZNF326	DBIRD complex subunit ZNF326 OS=Homo sapiens OX=9606 GN=ZNF326 PE=1 SV=2	0.62	0.36	0.74	0.79	1.3	1.31	6	3	4	3	0.47339	TRUE
Q9H0E9	BRD8	Bromodomain-containing protein 8 OS=Homo sapiens OX=9606 GN=BRD8 PE=1 SV=2	0.55	0.37	0.79	0.79	0.7	0.8	2	2	2	2	0.892359	TRUE
Q6NZY4	ZCCHC8	Zinc finger CCHC domain-containing protein 8 OS=Homo sapiens OX=9606 GN=ZCCHC8 PE=1 SV=2	0.26	0.55	0.74	0.79	0.32	0.36	9	5	6	5	0.582175	TRUE
Q13247	SRSF6	Serine/arginine-rich splicing factor 6 OS=Homo sapiens OX=9606 GN=SRSF6 PE=1 SV=2	-0.03	0.22	0.93	0.79	0.56	0.71	27	11	17	8	0.902296	TRUE
Q13595	TRA2A	Transformer-2 protein homolog alpha OS=Homo sapiens OX=9606 GN=TRA2A PE=1 SV=1	-0.13	0.18	0.81	0.79	0.57	0.71	24	6	12	5	0.898407	TRUE
O43660	PLRG1	Pleiotropic regulator 1 OS=Homo sapiens OX=9606 GN=PLRG1 PE=1 SV=1	-0.19	0.26	0.81	0.79	0.76	0.86	15	7	11	7	0.823374	TRUE
Q9P2N5	RBM27	RNA-binding protein 27 OS=Homo sapiens OX=9606 GN=RBM27 PE=1 SV=2	0.19	0.37	0.82	0.78	0.5	0.55	17	16	27	14	0.908166	TRUE
Q9H0E3	SAP130	Histone deacetylase complex subunit SAP130 OS=Homo sapiens OX=9606 GN=SAP130 PE=1 SV=1	0.05	0.25	0.71	0.78	0.63	0.62	2	2	3	2	0.935524	TRUE
Q15233	NONO	Non-POU domain-containing octamer-binding protein OS=Homo sapiens OX=9606 GN=NONO PE=1 SV=4	-0.08	0.28	0.88	0.78	0.51	0.79	35	17	55	15	0.840501	TRUE
P51991	HNRNPA3	Heterogeneous nuclear ribonucleoprotein A3 OS=Homo sapiens OX=9606 GN=HNRNPA3 PE=1 SV=2	-0.27	-0.06	0.91	0.78	0.63	0.96	36	15	57	13	0.867492	TRUE
Q9Y3E1	HDGFL3;HDGFRP3	Hepatoma-derived growth factor-related protein 3 OS=Homo sapiens OX=9606 GN=HDGFL3 PE=1 SV=1	-0.67	-0.48	0.93	0.78	0.28	0.61	22	4	4	4	0.934867	FALSE
O60942	RNGTT	mRNA-capping enzyme OS=Homo sapiens OX=9606 GN=RNGTT PE=1 SV=1	0.64	0.39	0.68	0.77	0.55	0.44	6	4	4	4	0.648985	TRUE
Q96T37	RBM15	RNA-binding protein 15 OS=Homo sapiens OX=9606 GN=RBM15 PE=1 SV=2	0.24	0.42	0.66	0.77	0.72	0.72	9	7	7	7	0.862954	TRUE
Q92945	KHSRP	Far upstream element-binding protein 2 OS=Homo sapiens OX=9606 GN=KHSRP PE=1 SV=4	-0.09	0.27	0.72	0.77	0.83	0.97	47	27	76	25	0.769989	TRUE
Q5VWN6	FAM208B	Protein TASOR 2 OS=Homo sapiens OX=9606 GN=TASOR2 PE=1 SV=1	1.12	0.69	0.56	0.76	0.57	0.47	1	3	3	3	-0.459988	TRUE
Q7L014	DDX46	Probable ATP-dependent RNA helicase DDX46 OS=Homo sapiens OX=9606 GN=DDX46 PE=1 SV=2	0.46	0.63	0.74	0.76	0.77	0.74	32	30	46	30	0.788356	TRUE
O15541	RNF113A	E3 ubiquitin-protein ligase RNF113A OS=Homo sapiens OX=9606 GN=RNF113A PE=1 SV=1	0.43	0.65	0.76	0.76	0.42	0.59	13	5	9	5	0.487157	FALSE
O15014	ZNF609	Zinc finger protein 609 OS=Homo sapiens OX=9606 GN=ZNF609 PE=1 SV=2	0.3	0.49	0.67	0.76	0.55	0.51	5	5	6	5	0.862088	FALSE
Q96KR1	ZFR	Zinc finger RNA-binding protein OS=Homo sapiens OX=9606 GN=ZFR PE=1 SV=2	0.23	0.52	0.6	0.76	0.94	0.91	28	23	44	23	0.605429	TRUE
Q9H3P2	NELFA;WHSC2	Negative elongation factor A OS=Homo sapiens OX=9606 GN=NELFA PE=1 SV=3	0.03	0.15	0.85	0.76	0.52	0.75	28	10	15	10	0.907613	TRUE
O60341	KDM1A	Lysine-specific histone demethylase 1A OS=Homo sapiens OX=9606 GN=KDM1A PE=1 SV=2	-0.06	0.33	0.81	0.76	0.73	0.73	19	13	14	13	0.84759	TRUE
Q14241	ELOA;TCEB3	Elongin-A OS=Homo sapiens OX=9606 GN=ELOA PE=1 SV=2	0.72	0.45	0.78	0.75	0.77	0.78	13	8	11	8	0.714194	FALSE
Q86UU0	BCL9L	B-cell CLL/lymphoma 9-like protein OS=Homo sapiens OX=9606 GN=BCL9L PE=1 SV=1	0.59	0.7	0.85	0.75	0.73	0.9	2	3	3	3	0.575153	TRUE
Q08170	SRSF4	Serine/arginine-rich splicing factor 4 OS=Homo sapiens OX=9606 GN=SRSF4 PE=1 SV=2	0.34	0.26	0.84	0.75	0.72	0.77	11	5	6	2	0.925624	FALSE
Q96LA8	PRMT6	Protein arginine N-methyltransferase 6 OS=Homo sapiens OX=9606 GN=PRMT6 PE=1 SV=1	0.28	0.24	0.6	0.75	0.37	0.39	18	5	8	5	0.909226	FALSE
Q9UKM9	RALY	RNA-binding protein Raly OS=Homo sapiens OX=9606 GN=RALY PE=1 SV=1	-0.16	0	0.84	0.75	0.55	0.61	33	11	18	11	0.945992	TRUE
P63272	SUPT4H1	Transcription elongation factor SPT4 OS=Homo sapiens OX=9606 GN=SUPT4H1 PE=1 SV=1	-0.34	-0.15	0.61	0.75	0.1	0.31	21	2	3	2	0.929433	TRUE
Q9UPN6	SCAF8	SR-related and CTD-associated factor 8 OS=Homo sapiens OX=9606 GN=SCAF8 PE=1 SV=1	0.21	0.32	0.69	0.74	0.77	0.65	9	8	8	8	0.90936	TRUE
Q9H5H4	ZNF768	Zinc finger protein 768 OS=Homo sapiens OX=9606 GN=ZNF768 PE=1 SV=2	-0.03	-0.01	0.54	0.74	0.79	0.78	5	3	3	2	0.849741	TRUE
Q96EB6	SIRT1	NAD-dependent protein deacetylase sirtuin-1 OS=Homo sapiens OX=9606 GN=SIRT1 PE=1 SV=2	1.07	0.46	0.61	0.73	0.49	0.51	7	4	5	4	-0.171571	TRUE
Q9UPT8	ZC3H4	Zinc finger CCCH domain-containing protein 4 OS=Homo sapiens OX=9606 GN=ZC3H4 PE=1 SV=3	0.37	0.31	0.79	0.73	0.67	0.9	14	12	19	12	0.818715	FALSE
P26368	U2AF2	Splicing factor U2AF 65 kDa subunit OS=Homo sapiens OX=9606 GN=U2AF2 PE=1 SV=4	0.14	0.38	0.66	0.73	0.54	0.58	27	8	28	8	0.889716	TRUE
Q12906	ILF3	Interleukin enhancer-binding factor 3 OS=Homo sapiens OX=9606 GN=ILF3 PE=1 SV=3	-0.08	0.27	0.73	0.73	0.6	0.75	48	34	114	28	0.841857	TRUE
Q00613	HSF1	Heat shock factor protein 1 OS=Homo sapiens OX=9606 GN=HSF1 PE=1 SV=1	-0.31	0.06	0.74	0.73	0.61	0.84	10	4	5	4	0.844461	FALSE
P14678	SNRPB	Small nuclear ribonucleoprotein-associated proteins B and B' OS=Homo sapiens OX=9606 GN=SNRPB PE=1 SV=2	-0.5	0.22	0.77	0.73	0.32	0.67	18	4	12	4	0.772649	FALSE
Q9UK53	ING1	Inhibitor of growth protein 1 OS=Homo sapiens OX=9606 GN=ING1 PE=1 SV=2	0.8	0.35	0.58	0.72	0.46	0.56	6	2	2	2	0.227831	TRUE
Q06945	SOX4	Transcription factor SOX-4 OS=Homo sapiens OX=9606 GN=SOX4 PE=1 SV=1	0.72	0.08	0.69	0.72	0.35	0.35	15	3	4	3	0.506989	FALSE
Q96MU7	YTHDC1	YTH domain-containing protein 1 OS=Homo sapiens OX=9606 GN=YTHDC1 PE=1 SV=3	0.29	-0.09	0.62	0.72	0.53	0.5	4	3	5	3	0.934305	TRUE
Q13426	XRCC4	DNA repair protein XRCC4 OS=Homo sapiens OX=9606 GN=XRCC4 PE=1 SV=2	0.21	-0.16	0.75	0.72	0.22	0.21	15	4	4	4	0.876113	TRUE
P23193	TCEA1	Transcription elongation factor A protein 1 OS=Homo sapiens OX=9606 GN=TCEA1 PE=1 SV=2	0.08	-0.13	0.78	0.72	0.6	0.73	36	9	13	9	0.928516	FALSE
Q13573	SNW1	SNW domain-containing protein 1 OS=Homo sapiens OX=9606 GN=SNW1 PE=1 SV=1	-0.22	0.34	0.78	0.72	0.9	1.04	21	9	14	9	0.70037	TRUE
O60885	BRD4	Bromodomain-containing protein 4 OS=Homo sapiens OX=9606 GN=BRD4 PE=1 SV=2	0.61	0.25	0.67	0.71	0.72	0.7	7	8	10	7	0.752376	FALSE
Q92504	SLC39A7	Zinc transporter SLC39A7 OS=Homo sapiens OX=9606 GN=SLC39A7 PE=1 SV=2	0.49	-0.32	0.49	0.71	0.28	0.19	3	2	2	2	0.691261	FALSE
P06748	NPM1	Nucleophosmin OS=Homo sapiens OX=9606 GN=NPM1 PE=1 SV=2	0.14	0.3	0.74	0.71	0.07	0.26	56	18	98	18	0.646621	TRUE
Q5T8P6	RBM26	RNA-binding protein 26 OS=Homo sapiens OX=9606 GN=RBM26 PE=1 SV=3	0.12	0.26	0.74	0.71	1.04	1.17	12	13	15	11	0.660781	TRUE
P31943	HNRNPH1	Heterogeneous nuclear ribonucleoprotein H OS=Homo sapiens OX=9606 GN=HNRNPH1 PE=1 SV=4	-0.28	-0.32	0.88	0.71	0.43	0.62	50	14	116	8	0.946035	TRUE
Q15424	SAFB	Scaffold attachment factor B1 OS=Homo sapiens OX=9606 GN=SAFB PE=1 SV=4	0.88	0.42	0.56	0.7	0.82	0.74	17	12	15	8	0.121027	TRUE
O15355	PPM1G	Protein phosphatase 1G OS=Homo sapiens OX=9606 GN=PPM1G PE=1 SV=1	0.85	0.54	0.7	0.7	0.41	0.47	41	15	36	15	-0.0699193	FALSE
Q9Y6I4	USP3	Ubiquitin carboxyl-terminal hydrolase 3 OS=Homo sapiens OX=9606 GN=USP3 PE=1 SV=2	0.44	0.68	0.57	0.7	0.22	0.14	12	5	6	5	0.00450417	TRUE
Q9HC52	CBX8	Chromobox protein homolog 8 OS=Homo sapiens OX=9606 GN=CBX8 PE=1 SV=3	0.38	0.27	0.73	0.7	0.43	0.56	11	3	4	3	0.906011	TRUE
Q14151	SAFB2	Scaffold attachment factor B2 OS=Homo sapiens OX=9606 GN=SAFB2 PE=1 SV=1	0.3	0.32	0.71	0.7	0.88	0.83	17	14	16	10	0.791665	TRUE
O15047	SETD1A	Histone-lysine N-methyltransferase SETD1A OS=Homo sapiens OX=9606 GN=SETD1A PE=1 SV=3	0.16	0.1	0.66	0.7	0.83	0.88	3	5	7	5	0.812334	FALSE
P15923	TCF3	Transcription factor E2-alpha OS=Homo sapiens OX=9606 GN=TCF3 PE=1 SV=1	0.14	0.13	0.75	0.7	1.01	1.31	4	2	2	2	0.644305	TRUE
Q13435	SF3B2	Splicing factor 3B subunit 2 OS=Homo sapiens OX=9606 GN=SF3B2 PE=1 SV=2	0.12	0.42	0.81	0.7	0.76	0.93	26	19	31	19	0.7375	TRUE
Q15029	EFTUD2	116 kDa U5 small nuclear ribonucleoprotein component OS=Homo sapiens OX=9606 GN=EFTUD2 PE=1 SV=1	-0.13	0.13	0.71	0.7	0.56	0.68	44	34	75	34	0.891949	TRUE
Q86VM9	ZC3H18	Zinc finger CCCH domain-containing protein 18 OS=Homo sapiens OX=9606 GN=ZC3H18 PE=1 SV=2	0.55	0.61	0.67	0.69	0.8	0.83	6	5	5	5	0.519814	TRUE
Q15906	VPS72	Vacuolar protein sorting-associated protein 72 homolog OS=Homo sapiens OX=9606 GN=VPS72 PE=1 SV=1	0.53	0.18	0.54	0.69	0.44	0.54	6	2	2	2	0.729498	TRUE
Q9UHF7	TRPS1	Zinc finger transcription factor Trps1 OS=Homo sapiens OX=9606 GN=TRPS1 PE=1 SV=2	0.46	0.34	0.68	0.69	0.99	0.82	9	9	10	9	0.682305	TRUE
Q8N3X1	FNBP4	Formin-binding protein 4 OS=Homo sapiens OX=9606 GN=FNBP4 PE=1 SV=3	0.29	0.29	0.71	0.69	0.68	0.67	6	7	7	7	0.935447	TRUE
O00257	CBX4	E3 SUMO-protein ligase CBX4 OS=Homo sapiens OX=9606 GN=CBX4 PE=1 SV=3	0.2	0.26	0.66	0.69	0.46	0.41	16	7	9	7	0.964244	TRUE
P52756	RBM5	RNA-binding protein 5 OS=Homo sapiens OX=9606 GN=RBM5 PE=1 SV=2	0.14	0.25	0.68	0.69	0.81	0.99	12	9	11	9	0.730461	TRUE
Q15020	SART3	Squamous cell carcinoma antigen recognized by T-cells 3 OS=Homo sapiens OX=9606 GN=SART3 PE=1 SV=1	0.13	0.32	0.8	0.69	1.04	1.04	25	21	29	21	0.695779	TRUE
Q5TA45	CPSF3L;INTS11	Integrator complex subunit 11 OS=Homo sapiens OX=9606 GN=INTS11 PE=1 SV=2	0.06	0.46	0.45	0.69	0.53	0.41	4	2	2	2	0.676141	TRUE
Q9Y6Q9	NCOA3	Nuclear receptor coactivator 3 OS=Homo sapiens OX=9606 GN=NCOA3 PE=1 SV=1	0.04	0.1	0.66	0.69	0.39	0.44	11	12	17	12	0.971886	TRUE
Q9HBM6	TAF9B	Transcription initiation factor TFIID subunit 9B OS=Homo sapiens OX=9606 GN=TAF9B PE=1 SV=1	-0.24	0.23	0.66	0.69	0.55	0.75	7	2	2	2	0.797066	FALSE
Q96T58	SPEN	Msx2-interacting protein OS=Homo sapiens OX=9606 GN=SPEN PE=1 SV=1	0.58	-0.03	0.5	0.68	0.41	0.43	1	3	3	3	0.638912	TRUE
Q9HCG8	CWC22	Pre-mRNA-splicing factor CWC22 homolog OS=Homo sapiens OX=9606 GN=CWC22 PE=1 SV=3	0.36	0.35	0.78	0.68	0.79	0.75	6	4	6	4	0.864607	FALSE
Q7L4I2	RSRC2	Arginine/serine-rich coiled-coil protein 2 OS=Homo sapiens OX=9606 GN=RSRC2 PE=1 SV=1	0.36	0.34	0.87	0.68	0.71	0.83	11	4	4	4	0.837237	TRUE
Q9NWH9	SLTM	SAFB-like transcription modulator OS=Homo sapiens OX=9606 GN=SLTM PE=1 SV=2	0.23	0.48	0.76	0.68	0.54	0.51	12	11	13	11	0.819462	FALSE
Q6ISB3	GRHL2	Grainyhead-like protein 2 homolog OS=Homo sapiens OX=9606 GN=GRHL2 PE=1 SV=1	0.08	0.04	0.71	0.68	0.82	0.91	20	11	13	11	0.818646	TRUE
Q9BUI4	LOC101060460;POLR3C	DNA-directed RNA polymerase III subunit RPC3 OS=Homo sapiens OX=9606 GN=POLR3C PE=1 SV=1	0.06	0.32	0.47	0.68	0.27	0.23	5	2	4	2	0.744062	FALSE
O43809	NUDT21	Cleavage and polyadenylation specificity factor subunit 5 OS=Homo sapiens OX=9606 GN=NUDT21 PE=1 SV=1	-0.45	0	0.71	0.68	0.36	0.62	55	12	20	12	0.866287	TRUE
Q12996	CSTF3	Cleavage stimulation factor subunit 3 OS=Homo sapiens OX=9606 GN=CSTF3 PE=1 SV=1	0.34	0.44	0.71	0.67	0.96	0.9	20	13	17	13	0.648602	TRUE
Q8WWY3	PRPF31	U4/U6 small nuclear ribonucleoprotein Prp31 OS=Homo sapiens OX=9606 GN=PRPF31 PE=1 SV=2	0.14	0.07	0.75	0.67	0.54	0.71	24	10	15	10	0.916298	TRUE
Q92688	ANP32B	Acidic leucine-rich nuclear phosphoprotein 32 family member B OS=Homo sapiens OX=9606 GN=ANP32B PE=1 SV=1	-0.54	-0.17	0.8	0.67	0.64	0.98	22	5	8	3	0.823853	TRUE
Q8N9T8	KRI1	Protein KRI1 homolog OS=Homo sapiens OX=9606 GN=KRI1 PE=1 SV=3	0.68	0.17	0.7	0.66	0.54	0.46	6	4	5	4	0.603049	FALSE
Q92769	HDAC2	Histone deacetylase 2 OS=Homo sapiens OX=9606 GN=HDAC2 PE=1 SV=2	0.67	0.29	0.61	0.66	0.62	0.62	23	9	16	6	0.583812	TRUE
Q13356	PPIL2	RING-type E3 ubiquitin-protein ligase PPIL2 OS=Homo sapiens OX=9606 GN=PPIL2 PE=1 SV=1	0.59	0.17	0.54	0.66	0.6	0.61	13	5	5	5	0.661934	TRUE
Q9H0D6	XRN2	5'-3' exoribonuclease 2 OS=Homo sapiens OX=9606 GN=XRN2 PE=1 SV=1	0.44	0.73	0.61	0.66	0.57	0.49	26	20	35	20	0.115146	TRUE
Q9C0J8	WDR33	pre-mRNA 3' end processing protein WDR33 OS=Homo sapiens OX=9606 GN=WDR33 PE=1 SV=2	0.25	0.65	0.75	0.66	0.92	1	2	3	4	3	0.474985	TRUE
P17706	PTPN2	Tyrosine-protein phosphatase non-receptor type 2 OS=Homo sapiens OX=9606 GN=PTPN2 PE=1 SV=2	-0.01	-0.12	0.36	0.66	0.45	0.4	9	4	4	4	0.947145	FALSE
P18615	NELFE;RDBP	Negative elongation factor E OS=Homo sapiens OX=9606 GN=NELFE PE=1 SV=3	-0.1	0.49	0.72	0.66	0.62	0.62	16	6	6	6	0.699184	TRUE
O95400	CD2BP2	CD2 antigen cytoplasmic tail-binding protein 2 OS=Homo sapiens OX=9606 GN=CD2BP2 PE=1 SV=1	-0.41	-0.4	0.79	0.66	0.53	0.82	23	6	8	6	0.895472	FALSE
Q15427	SF3B4	Splicing factor 3B subunit 4 OS=Homo sapiens OX=9606 GN=SF3B4 PE=1 SV=1	-0.55	-0.14	0.94	0.66	0.28	0.73	17	4	8	4	0.851894	TRUE
Q8NFD5	ARID1B	AT-rich interactive domain-containing protein 1B OS=Homo sapiens OX=9606 GN=ARID1B PE=1 SV=2	0.79	0.1	0.53	0.65	0.7	0.74	4	6	9	4	0.389864	FALSE
O43148	RNMT	mRNA cap guanine-N7 methyltransferase OS=Homo sapiens OX=9606 GN=RNMT PE=1 SV=1	0.27	0.02	0.7	0.65	0.41	0.47	11	6	6	6	0.939974	TRUE
Q9Y5B9	SUPT16H	FACT complex subunit SPT16 OS=Homo sapiens OX=9606 GN=SUPT16H PE=1 SV=1	0.18	0.42	0.7	0.65	0.85	0.87	28	27	41	27	0.689596	TRUE
O43290	SART1	U4/U6.U5 tri-snRNP-associated protein 1 OS=Homo sapiens OX=9606 GN=SART1 PE=1 SV=1	0.08	0.28	0.73	0.65	0.75	0.85	37	22	34	22	0.785785	FALSE
P19338	NCL	Nucleolin OS=Homo sapiens OX=9606 GN=NCL PE=1 SV=3	-0.11	0.38	0.74	0.65	0.69	0.77	39	35	92	35	0.740659	TRUE
P46100	ATRX	Transcriptional regulator ATRX OS=Homo sapiens OX=9606 GN=ATRX PE=1 SV=5	1.08	0.57	0.55	0.64	0.51	0.44	4	9	11	9	-0.437914	TRUE
P38919	EIF4A3	Eukaryotic initiation factor 4A-III OS=Homo sapiens OX=9606 GN=EIF4A3 PE=1 SV=4	-0.06	0.25	0.73	0.64	0.6	0.74	52	19	43	16	0.822566	TRUE
P55795	HNRNPH2	Heterogeneous nuclear ribonucleoprotein H2 OS=Homo sapiens OX=9606 GN=HNRNPH2 PE=1 SV=1	-0.19	-0.12	0.65	0.64	0.59	0.87	29	9	63	4	0.841593	TRUE
Q8NDF8	PAPD5;TENT4B	Terminal nucleotidyltransferase 4B OS=Homo sapiens OX=9606 GN=TENT4B PE=1 SV=2	0.92	0.33	0.56	0.63	0.09	0.12	4	2	2	2	-0.110902	TRUE
Q8TAQ2	SMARCC2	SWI/SNF complex subunit SMARCC2 OS=Homo sapiens OX=9606 GN=SMARCC2 PE=1 SV=1	0.39	0.18	0.63	0.63	0.9	0.85	17	17	22	13	0.692395	FALSE
Q9NWV8	BABAM1	BRISC and BRCA1-A complex member 1 OS=Homo sapiens OX=9606 GN=BABAM1 PE=1 SV=1	0.37	0.03	0.46	0.63	0.12	0.3	6	2	3	2	0.664282	TRUE
O43143	DHX15	Pre-mRNA-splicing factor ATP-dependent RNA helicase DHX15 OS=Homo sapiens OX=9606 GN=DHX15 PE=1 SV=2	0.34	0.68	0.69	0.63	0.67	0.67	38	25	63	25	0.453734	TRUE
Q08211	DHX9	ATP-dependent RNA helicase A OS=Homo sapiens OX=9606 GN=DHX9 PE=1 SV=4	0.31	0.45	0.79	0.63	0.87	0.84	42	46	178	46	0.70241	TRUE
Q8IXH7	NELFCD;TH1L	Negative elongation factor C/D OS=Homo sapiens OX=9606 GN=NELFCD PE=1 SV=2	0.19	0.47	0.71	0.63	0.52	0.69	20	10	16	10	0.731231	FALSE
Q16629	SRSF7	Serine/arginine-rich splicing factor 7 OS=Homo sapiens OX=9606 GN=SRSF7 PE=1 SV=1	0.18	0.47	0.48	0.63	0.21	0.29	24	6	12	5	0.453744	TRUE
O15514	POLR2D	DNA-directed RNA polymerase II subunit RPB4 OS=Homo sapiens OX=9606 GN=POLR2D PE=1 SV=1	-0.2	0.2	0.7	0.63	0.25	0.37	18	2	3	2	0.834289	TRUE
P84090	ERH	Enhancer of rudimentary homolog OS=Homo sapiens OX=9606 GN=ERH PE=1 SV=1	-0.52	-0.35	0.91	0.63	0.39	0.77	40	4	8	4	0.886305	TRUE
P84243	H3F3A;H3F3AP4;H3F3B	Histone H3.3 OS=Homo sapiens OX=9606 GN=H3-3A PE=1 SV=2	0.44	-0.07	0.44	0.62	0.45	0.39	48	5	19	2	0.753396	TRUE
Q00839	HNRNPU	Heterogeneous nuclear ribonucleoprotein U OS=Homo sapiens OX=9606 GN=HNRNPU PE=1 SV=6	0.34	0.42	0.63	0.62	0.96	0.87	45	39	175	38	0.573455	TRUE
Q5VT52	RPRD2	Regulation of nuclear pre-mRNA domain-containing protein 2 OS=Homo sapiens OX=9606 GN=RPRD2 PE=1 SV=1	0.3	0.61	0.61	0.62	0.65	0.7	14	15	20	15	0.502461	TRUE
Q6UX04	CWC27	Spliceosome-associated protein CWC27 homolog OS=Homo sapiens OX=9606 GN=CWC27 PE=1 SV=1	0.26	-0.32	0.55	0.62	0.36	0.52	9	4	4	4	0.847314	TRUE
Q15717	ELAVL1	ELAV-like protein 1 OS=Homo sapiens OX=9606 GN=ELAVL1 PE=1 SV=2	-0.02	0.03	0.57	0.62	0.31	0.45	45	12	23	12	0.955231	TRUE
Q99459	CDC5L	Cell division cycle 5-like protein OS=Homo sapiens OX=9606 GN=CDC5L PE=1 SV=2	-0.06	0.28	0.74	0.62	0.87	0.96	37	21	28	21	0.704015	TRUE
Q9Y221	NIP7	60S ribosome subunit biogenesis protein NIP7 homolog OS=Homo sapiens OX=9606 GN=NIP7 PE=1 SV=1	-0.08	0.24	0.59	0.62	0.1	0.25	22	3	3	3	0.744945	TRUE
Q9BTD8	RBM42	RNA-binding protein 42 OS=Homo sapiens OX=9606 GN=RBM42 PE=1 SV=1	-0.43	0.73	0.4	0.62	0.52	0.55	3	2	2	2	0.355217	TRUE
Q86UE8	TLK2	Serine/threonine-protein kinase tousled-like 2 OS=Homo sapiens OX=9606 GN=TLK2 PE=1 SV=2	0.62	0.56	0.6	0.61	0.63	0.65	9	7	10	6	0.360327	FALSE
Q5VT06	CEP350	Centrosome-associated protein 350 OS=Homo sapiens OX=9606 GN=CEP350 PE=1 SV=1	0.53	-0.07	-0.08	0.61	0.23	0	1	2	2	2	0.160401	FALSE
Q9NPG3	UBN1	Ubinuclein-1 OS=Homo sapiens OX=9606 GN=UBN1 PE=1 SV=2	0.38	0.43	0.45	0.61	0.64	0.7	2	2	2	2	0.548344	FALSE
Q9UKV3	ACIN1	Apoptotic chromatin condensation inducer in the nucleus OS=Homo sapiens OX=9606 GN=ACIN1 PE=1 SV=2	0.25	0.52	0.67	0.61	0.78	0.83	16	18	27	18	0.590413	FALSE
Q9UQ35	SRRM2	Serine/arginine repetitive matrix protein 2 OS=Homo sapiens OX=9606 GN=SRRM2 PE=1 SV=2	0.13	0.36	0.74	0.61	0.36	0.43	13	24	37	24	0.7986	TRUE
Q13569	TDG	G/T mismatch-specific thymine DNA glycosylase OS=Homo sapiens OX=9606 GN=TDG PE=1 SV=2	-0.1	0.08	0.79	0.61	0.32	0.28	4	2	2	2	0.904776	TRUE
P45973	CBX5	Chromobox protein homolog 5 OS=Homo sapiens OX=9606 GN=CBX5 PE=1 SV=1	-0.13	-0.08	0.74	0.61	0.69	0.91	46	8	11	7	0.823893	TRUE
Q96EV2	RBM33	RNA-binding protein 33 OS=Homo sapiens OX=9606 GN=RBM33 PE=1 SV=3	-0.28	0.07	0.81	0.61	0.65	1.03	3	3	3	3	0.754105	TRUE
Q8NFW8	CMAS	N-acylneuraminate cytidylyltransferase OS=Homo sapiens OX=9606 GN=CMAS PE=1 SV=2	-0.52	-0.3	0.67	0.61	0.81	0.82	18	7	7	7	0.844562	TRUE
P17010	ZFX	Zinc finger X-chromosomal protein OS=Homo sapiens OX=9606 GN=ZFX PE=2 SV=2	1.59	0.57	0.27	0.6	0.26	0.42	3	2	2	2	-0.567752	FALSE
P08047	SP1	Transcription factor Sp1 OS=Homo sapiens OX=9606 GN=SP1 PE=1 SV=3	0.43	0.76	0.4	0.6	0.66	0.69	7	2	4	2	-0.238821	TRUE
P0DPB5	POLR1D	Protein POLR1D, isoform 2 OS=Homo sapiens OX=9606 GN=POLR1D PE=1 SV=1	0.37	-0.27	0.43	0.6	0.2	0.21	18	2	2	2	0.7326	FALSE
Q1ED39	C16orf88;KNOP1	Lysine-rich nucleolar protein 1 OS=Homo sapiens OX=9606 GN=KNOP1 PE=1 SV=1	0.31	0.2	0.69	0.6	0.27	0.35	22	8	9	8	0.801418	TRUE
Q6PJT7	ZC3H14	Zinc finger CCCH domain-containing protein 14 OS=Homo sapiens OX=9606 GN=ZC3H14 PE=1 SV=1	0.31	0.45	0.61	0.6	0.61	0.65	26	12	17	12	0.787881	TRUE
P17676	CEBPB	CCAAT/enhancer-binding protein beta OS=Homo sapiens OX=9606 GN=CEBPB PE=1 SV=2	0.14	0.33	0.53	0.6	0.11	0.2	18	5	6	5	0.579109	TRUE
Q6IN85	PPP4R3A;SMEK1	Serine/threonine-protein phosphatase 4 regulatory subunit 3A OS=Homo sapiens OX=9606 GN=PPP4R3A PE=1 SV=1	0.1	0.31	0.61	0.6	1.05	1.04	15	13	20	13	0.572313	FALSE
Q9NVU7	SDAD1	Protein SDA1 homolog OS=Homo sapiens OX=9606 GN=SDAD1 PE=1 SV=3	0.07	0.41	0.72	0.6	0.54	0.55	10	7	8	7	0.789814	TRUE
Q14004	CDK13	Cyclin-dependent kinase 13 OS=Homo sapiens OX=9606 GN=CDK13 PE=1 SV=2	-0.07	0.26	0.64	0.6	0.53	0.58	8	8	11	6	0.840757	TRUE
Q13838	DDX39B	Spliceosome RNA helicase DDX39B OS=Homo sapiens OX=9606 GN=DDX39B PE=1 SV=1	-0.23	0.09	0.65	0.6	0.67	0.71	42	15	42	4	0.829341	FALSE
Q9UJV9	DDX41	Probable ATP-dependent RNA helicase DDX41 OS=Homo sapiens OX=9606 GN=DDX41 PE=1 SV=2	0.4	0.67	0.59	0.59	0.53	0.52	15	8	10	8	0.159964	FALSE
Q96QC0	PPP1R10	Serine/threonine-protein phosphatase 1 regulatory subunit 10 OS=Homo sapiens OX=9606 GN=PPP1R10 PE=1 SV=1	0.32	0.69	0.71	0.59	0.71	0.81	8	7	11	7	0.356922	TRUE
P32780	GTF2H1	General transcription factor IIH subunit 1 OS=Homo sapiens OX=9606 GN=GTF2H1 PE=1 SV=1	0.11	0.22	0.52	0.59	0.52	0.57	12	6	8	6	0.8945	TRUE
P25205	MCM3	DNA replication licensing factor MCM3 OS=Homo sapiens OX=9606 GN=MCM3 PE=1 SV=3	0.01	0.14	0.72	0.59	0.81	0.93	39	23	60	23	0.750117	TRUE
Q6P1J9	CDC73	Parafibromin OS=Homo sapiens OX=9606 GN=CDC73 PE=1 SV=1	-0.04	0.39	0.6	0.59	0.63	0.62	18	9	10	9	0.72547	FALSE
P15927	RPA2	Replication protein A 32 kDa subunit OS=Homo sapiens OX=9606 GN=RPA2 PE=1 SV=1	-0.07	-0.19	0.54	0.59	0.21	0.47	30	5	5	5	0.936066	FALSE
P51858	HDGF	Hepatoma-derived growth factor OS=Homo sapiens OX=9606 GN=HDGF PE=1 SV=1	-0.12	-0.04	0.65	0.59	0.27	0.62	42	9	16	9	0.879707	FALSE
Q12972	PPP1R8	Nuclear inhibitor of protein phosphatase 1 OS=Homo sapiens OX=9606 GN=PPP1R8 PE=1 SV=2	-0.17	0.04	0.74	0.59	0.65	0.8	31	8	13	8	0.831704	FALSE
Q9NQG5	RPRD1B	Regulation of nuclear pre-mRNA domain-containing protein 1B OS=Homo sapiens OX=9606 GN=RPRD1B PE=1 SV=1	-0.21	-0.17	0.66	0.59	0.45	0.61	31	9	19	7	0.922485	FALSE
Q5TFE4	NT5DC1	5'-nucleotidase domain-containing protein 1 OS=Homo sapiens OX=9606 GN=NT5DC1 PE=1 SV=1	-0.28	0.19	0.55	0.59	0.37	0.15	7	3	3	3	0.824609	FALSE
P17029	ZKSCAN1	Zinc finger protein with KRAB and SCAN domains 1 OS=Homo sapiens OX=9606 GN=ZKSCAN1 PE=1 SV=3	0.94	0.66	0.62	0.58	0.51	0.53	9	4	5	4	-0.610225	TRUE
O95453	PARN	Poly(A)-specific ribonuclease PARN OS=Homo sapiens OX=9606 GN=PARN PE=1 SV=1	0.21	0.4	0.69	0.58	0.42	0.32	17	11	13	11	0.753757	TRUE
O43172	PRPF4	U4/U6 small nuclear ribonucleoprotein Prp4 OS=Homo sapiens OX=9606 GN=PRPF4 PE=1 SV=2	0.13	0.21	0.57	0.58	0.65	0.74	24	9	10	9	0.791068	TRUE
Q99633	PRPF18	Pre-mRNA-splicing factor 18 OS=Homo sapiens OX=9606 GN=PRPF18 PE=1 SV=1	-0.02	-0.24	0.69	0.58	0.2	0.25	12	3	3	3	0.945198	FALSE
Q9H814	PHAX	Phosphorylated adapter RNA export protein OS=Homo sapiens OX=9606 GN=PHAX PE=1 SV=1	-0.03	0.02	0.64	0.58	0.29	0.36	19	7	7	7	0.954679	FALSE
O75494	LOC100996657;SRSF10	Serine/arginine-rich splicing factor 10 OS=Homo sapiens OX=9606 GN=SRSF10 PE=1 SV=1	-0.27	-0.07	0.63	0.58	0.41	0.52	19	4	8	4	0.921294	TRUE
Q9UQR1	ZNF148	Zinc finger protein 148 OS=Homo sapiens OX=9606 GN=ZNF148 PE=1 SV=2	0.43	0.6	0.57	0.57	0.56	0.63	6	4	5	4	0.313248	TRUE
P11387	TOP1	DNA topoisomerase 1 OS=Homo sapiens OX=9606 GN=TOP1 PE=1 SV=2	0.41	0.37	0.58	0.57	0.69	0.61	36	30	66	30	0.786883	TRUE
Q9BY77	POLDIP3	Polymerase delta-interacting protein 3 OS=Homo sapiens OX=9606 GN=POLDIP3 PE=1 SV=2	0.25	0.11	0.61	0.57	0.59	0.65	19	6	7	6	0.875554	FALSE
Q9NYZ3	GTSE1	G2 and S phase-expressed protein 1 OS=Homo sapiens OX=9606 GN=GTSE1 PE=1 SV=3	0.18	0.22	0.59	0.57	0.63	0.73	3	2	2	2	0.800073	FALSE
Q9NZ63	C9orf78	Telomere length and silencing protein 1 homolog OS=Homo sapiens OX=9606 GN=C9orf78 PE=1 SV=1	0.09	-0.25	0.72	0.57	0.36	0.57	8	2	2	2	0.901273	FALSE
P21675	TAF1	Transcription initiation factor TFIID subunit 1 OS=Homo sapiens OX=9606 GN=TAF1 PE=1 SV=2	0.7	0.08	0.51	0.56	0.47	0.67	3	3	3	3	0.369518	FALSE
Q06587	RING1	E3 ubiquitin-protein ligase RING1 OS=Homo sapiens OX=9606 GN=RING1 PE=1 SV=2	0.54	0.07	0.69	0.56	0.26	0.34	14	3	6	2	0.579259	FALSE
P19447	ERCC3	General transcription and DNA repair factor IIH helicase subunit XPB OS=Homo sapiens OX=9606 GN=ERCC3 PE=1 SV=1	0.38	0.29	0.51	0.56	0.78	0.62	5	4	4	4	0.668832	TRUE
P29401	TKT	Transketolase OS=Homo sapiens OX=9606 GN=TKT PE=1 SV=3	0.35	0.81	0.61	0.56	0.35	0.31	57	28	87	28	-0.148984	FALSE
Q96T60	PNKP	Bifunctional polynucleotide phosphatase/kinase OS=Homo sapiens OX=9606 GN=PNKP PE=1 SV=1	0.29	0.31	0.68	0.56	0.6	0.43	9	4	4	4	0.904627	TRUE
P24928	POLR2A	DNA-directed RNA polymerase II subunit RPB1 OS=Homo sapiens OX=9606 GN=POLR2A PE=1 SV=2	0.2	0.68	0.49	0.56	0.52	0.66	22	35	53	35	0.178683	TRUE
O95359	TACC2	Transforming acidic coiled-coil-containing protein 2 OS=Homo sapiens OX=9606 GN=TACC2 PE=1 SV=3	0.1	-0.36	0.58	0.56	0.12	0.36	3	8	11	6	0.877992	FALSE
O00148	DDX39A	ATP-dependent RNA helicase DDX39A OS=Homo sapiens OX=9606 GN=DDX39A PE=1 SV=2	-0.01	0.37	0.55	0.56	0.36	0.42	49	17	38	6	0.742574	FALSE
Q8WVV9	HNRNPLL;HNRPLL	Heterogeneous nuclear ribonucleoprotein L-like OS=Homo sapiens OX=9606 GN=HNRNPLL PE=1 SV=1	-0.02	0.09	0.6	0.56	0.63	0.63	37	15	24	14	0.869035	TRUE
Q9UKJ3	GPATCH8	G patch domain-containing protein 8 OS=Homo sapiens OX=9606 GN=GPATCH8 PE=1 SV=2	0.65	0.15	0.49	0.55	0.58	0.57	5	5	11	5	0.426972	TRUE
Q93074	MED12	Mediator of RNA polymerase II transcription subunit 12 OS=Homo sapiens OX=9606 GN=MED12 PE=1 SV=4	0.61	0.54	0.51	0.55	0.68	0.61	3	6	6	6	-0.117863	TRUE
P85037	FOXK1	Forkhead box protein K1 OS=Homo sapiens OX=9606 GN=FOXK1 PE=1 SV=1	0.53	0.45	0.47	0.55	0.59	0.68	9	6	8	6	0.248507	TRUE
Q14966	ZNF638	Zinc finger protein 638 OS=Homo sapiens OX=9606 GN=ZNF638 PE=1 SV=2	0.52	0.32	0.59	0.55	0.56	0.52	8	12	15	12	0.764804	FALSE
Q7Z5L9	IRF2BP2	Interferon regulatory factor 2-binding protein 2 OS=Homo sapiens OX=9606 GN=IRF2BP2 PE=1 SV=2	0.44	0.66	0.66	0.55	0.16	0.26	11	5	6	5	-0.0787355	TRUE
Q02880	TOP2B	DNA topoisomerase 2-beta OS=Homo sapiens OX=9606 GN=TOP2B PE=1 SV=3	0.42	0.18	0.54	0.55	1.08	0.96	30	46	66	37	0.482012	TRUE
Q9BZJ0	CRNKL1	Crooked neck-like protein 1 OS=Homo sapiens OX=9606 GN=CRNKL1 PE=1 SV=4	0.39	0.19	0.57	0.55	0.56	0.5	9	7	11	7	0.893026	TRUE
Q93009	USP7	Ubiquitin carboxyl-terminal hydrolase 7 OS=Homo sapiens OX=9606 GN=USP7 PE=1 SV=2	0.16	0.38	0.62	0.55	0.5	0.38	31	28	46	28	0.822948	TRUE
Q12824	SMARCB1	SWI/SNF-related matrix-associated actin-dependent regulator of chromatin subfamily B member 1 OS=Homo sapiens OX=9606 GN=SMARCB1 PE=1 SV=2	0.16	0.07	0.46	0.55	0.63	0.6	11	3	3	3	0.836781	FALSE
Q9Y5Q8	GTF3C5	General transcription factor 3C polypeptide 5 OS=Homo sapiens OX=9606 GN=GTF3C5 PE=1 SV=2	0.01	0.25	0.48	0.55	0.48	0.5	13	7	8	7	0.846204	TRUE
Q8IWZ8	SUGP1	SURP and G-patch domain-containing protein 1 OS=Homo sapiens OX=9606 GN=SUGP1 PE=1 SV=2	-0.11	0.12	0.67	0.55	0.55	0.77	8	4	7	4	0.799656	TRUE
O43920	NDUFS5	NADH dehydrogenase [ubiquinone] iron-sulfur protein 5 OS=Homo sapiens OX=9606 GN=NDUFS5 PE=1 SV=3	-0.23	0.21	0.31	0.55	0.39	0.28	18	2	3	2	0.765326	TRUE
Q13416	ORC2	Origin recognition complex subunit 2 OS=Homo sapiens OX=9606 GN=ORC2 PE=1 SV=2	-0.3	-0.23	0.62	0.55	0.2	0.35	7	3	4	3	0.953996	TRUE
Q9UBU8	MORF4L1	Mortality factor 4-like protein 1 OS=Homo sapiens OX=9606 GN=MORF4L1 PE=1 SV=2	-0.4	0.19	0.64	0.55	0.51	0.78	10	3	3	2	0.723306	TRUE
Q9Y2X9	ZNF281	Zinc finger protein 281 OS=Homo sapiens OX=9606 GN=ZNF281 PE=1 SV=1	0.6	0.88	0.49	0.54	0.5	0.35	8	6	6	6	-0.646771	TRUE
Q6P6C2	ALKBH5	RNA demethylase ALKBH5 OS=Homo sapiens OX=9606 GN=ALKBH5 PE=1 SV=2	0.57	0.18	0.54	0.54	0.62	0.66	25	6	7	6	0.549525	TRUE
P08651	NFIC	Nuclear factor 1 C-type OS=Homo sapiens OX=9606 GN=NFIC PE=1 SV=2	0.37	0.45	0.82	0.54	0.26	0.62	13	7	9	5	0.444053	TRUE
O60508	CDC40	Pre-mRNA-processing factor 17 OS=Homo sapiens OX=9606 GN=CDC40 PE=1 SV=1	0.24	0.53	0.53	0.54	0.65	0.66	9	5	6	5	0.481098	FALSE
P52272	HNRNPM	Heterogeneous nuclear ribonucleoprotein M OS=Homo sapiens OX=9606 GN=HNRNPM PE=1 SV=3	0.14	0.4	0.56	0.54	0.64	0.68	35	24	61	24	0.670372	TRUE
Q8N7H5	PAF1	RNA polymerase II-associated factor 1 homolog OS=Homo sapiens OX=9606 GN=PAF1 PE=1 SV=2	-0.01	0.23	0.62	0.54	0.54	0.7	11	5	5	5	0.785219	FALSE
Q96EP5	DAZAP1	DAZ-associated protein 1 OS=Homo sapiens OX=9606 GN=DAZAP1 PE=1 SV=1	-0.42	-0.25	0.45	0.54	0.33	0.41	22	6	15	6	0.937826	TRUE
Q9NXF1	TEX10	Testis-expressed protein 10 OS=Homo sapiens OX=9606 GN=TEX10 PE=1 SV=2	0.94	0.79	0.44	0.53	0.42	0.28	14	10	13	10	-0.721641	TRUE
Q9ULU4	ZMYND8	Protein kinase C-binding protein 1 OS=Homo sapiens OX=9606 GN=ZMYND8 PE=1 SV=2	0.84	0.89	0.6	0.53	0.48	0.42	9	8	14	8	-0.785966	TRUE
O15042	U2SURP	U2 snRNP-associated SURP motif-containing protein OS=Homo sapiens OX=9606 GN=U2SURP PE=1 SV=2	0.83	0.68	0.55	0.53	0.73	0.69	15	13	19	13	-0.749186	TRUE
Q9NR45	NANS	Sialic acid synthase OS=Homo sapiens OX=9606 GN=NANS PE=1 SV=2	0.39	0.73	0.6	0.53	0	0.12	11	3	5	3	-0.179675	FALSE
Q8WVY7	UBLCP1	Ubiquitin-like domain-containing CTD phosphatase 1 OS=Homo sapiens OX=9606 GN=UBLCP1 PE=1 SV=2	0.33	0.08	0.59	0.53	0.01	0.22	10	3	3	3	0.562151	FALSE
O60934	NBN	Nibrin OS=Homo sapiens OX=9606 GN=NBN PE=1 SV=1	0.31	0.11	0.43	0.53	0.81	0.75	9	6	6	6	0.608175	TRUE
P18858	LIG1	DNA ligase 1 OS=Homo sapiens OX=9606 GN=LIG1 PE=1 SV=1	0.19	0.25	0.47	0.53	0.68	0.66	5	5	5	5	0.716688	FALSE
Q15007	WTAP	Pre-mRNA-splicing regulator WTAP OS=Homo sapiens OX=9606 GN=WTAP PE=1 SV=2	0.06	-0.01	0.57	0.53	0.34	0.32	23	7	7	7	0.984009	FALSE
Q6P2Q9	PRPF8	Pre-mRNA-processing-splicing factor 8 OS=Homo sapiens OX=9606 GN=PRPF8 PE=1 SV=2	0.05	0.56	0.59	0.53	0.81	0.73	32	66	92	66	0.470691	TRUE
Q9UBP6	METTL1	tRNA (guanine-N(7)-)-methyltransferase OS=Homo sapiens OX=9606 GN=METTL1 PE=1 SV=1	-0.01	-0.08	0.4	0.53	0.38	0.37	22	5	6	5	0.973519	FALSE
P29084	GTF2E2	Transcription initiation factor IIE subunit beta OS=Homo sapiens OX=9606 GN=GTF2E2 PE=1 SV=1	-0.18	0.24	0.53	0.53	0.29	0.11	10	2	2	2	0.768093	TRUE
Q8N806	UBR7	Putative E3 ubiquitin-protein ligase UBR7 OS=Homo sapiens OX=9606 GN=UBR7 PE=1 SV=2	0.4	0.3	0.48	0.52	0.82	0.95	22	8	11	8	0.398223	TRUE
Q15024	EXOSC7	Exosome complex component RRP42 OS=Homo sapiens OX=9606 GN=EXOSC7 PE=1 SV=3	0.22	-0.13	0.53	0.52	0.23	0.41	20	5	5	5	0.864372	TRUE
Q92925	SMARCD2	SWI/SNF-related matrix-associated actin-dependent regulator of chromatin subfamily D member 2 OS=Homo sapiens OX=9606 GN=SMARCD2 PE=1 SV=3	0.15	0.17	0.58	0.52	0.65	0.67	18	8	9	7	0.807879	TRUE
Q9UBE0	SAE1	SUMO-activating enzyme subunit 1 OS=Homo sapiens OX=9606 GN=SAE1 PE=1 SV=1	-0.06	0.09	0.62	0.52	0.69	0.77	31	11	15	11	0.780246	FALSE
Q8WYA6	CTNNBL1	Beta-catenin-like protein 1 OS=Homo sapiens OX=9606 GN=CTNNBL1 PE=1 SV=1	-0.13	0.27	0.62	0.52	0.61	0.62	10	5	6	5	0.756514	TRUE
Q8IY67	RAVER1	Ribonucleoprotein PTB-binding 1 OS=Homo sapiens OX=9606 GN=RAVER1 PE=1 SV=1	-0.23	0.29	0.43	0.52	0.53	0.6	26	8	13	8	0.670627	TRUE
Q12874	SF3A3	Splicing factor 3A subunit 3 OS=Homo sapiens OX=9606 GN=SF3A3 PE=1 SV=1	-0.37	0.45	0.67	0.52	0.65	0.85	18	8	12	8	0.566416	FALSE
Q15428	SF3A2	Splicing factor 3A subunit 2 OS=Homo sapiens OX=9606 GN=SF3A2 PE=1 SV=2	0.87	0.06	0.54	0.51	0.23	0.24	9	4	7	4	0.0878088	TRUE
P42166	TMPO	Lamina-associated polypeptide 2, isoform alpha OS=Homo sapiens OX=9606 GN=TMPO PE=1 SV=2	0.44	0.76	0.54	0.51	0.43	0.37	55	27	58	17	-0.381781	TRUE
O43252	PAPSS1	Bifunctional 3'-phosphoadenosine 5'-phosphosulfate synthase 1 OS=Homo sapiens OX=9606 GN=PAPSS1 PE=1 SV=2	0.24	0.45	0.51	0.51	0.75	0.71	31	15	25	14	0.491472	FALSE
Q8WUA2	PPIL4	Peptidyl-prolyl cis-trans isomerase-like 4 OS=Homo sapiens OX=9606 GN=PPIL4 PE=1 SV=1	0.22	0.18	0.5	0.51	0.28	0.23	19	7	10	7	0.874869	FALSE
Q9UJA5	TRMT6	tRNA (adenine(58)-N(1))-methyltransferase non-catalytic subunit TRM6 OS=Homo sapiens OX=9606 GN=TRMT6 PE=1 SV=1	0.19	0.26	0.55	0.51	0.85	0.85	3	2	2	2	0.592796	FALSE
O14776	TCERG1	Transcription elongation regulator 1 OS=Homo sapiens OX=9606 GN=TCERG1 PE=1 SV=2	0.11	0.41	0.51	0.51	0.57	0.53	14	15	15	15	0.678535	TRUE
P51608	MECP2	Methyl-CpG-binding protein 2 OS=Homo sapiens OX=9606 GN=MECP2 PE=1 SV=1	-0.13	0.21	0.61	0.51	-0.06	0.15	8	3	3	3	0.635356	TRUE
Q2TAL8	QRICH1	Glutamine-rich protein 1 OS=Homo sapiens OX=9606 GN=QRICH1 PE=1 SV=1	-0.17	0.03	0.49	0.51	0.5	0.5	10	6	7	6	0.883847	TRUE
O75940	SMNDC1	Survival of motor neuron-related-splicing factor 30 OS=Homo sapiens OX=9606 GN=SMNDC1 PE=1 SV=1	-0.18	-0.32	0.63	0.51	0.43	0.59	27	6	10	6	0.912088	FALSE
Q8N163	CCAR2;KIAA1967	Cell cycle and apoptosis regulator protein 2 OS=Homo sapiens OX=9606 GN=CCAR2 PE=1 SV=2	-0.21	0.14	0.49	0.51	0.96	0.57	27	20	28	20	0.695026	TRUE
Q9NYB0	TERF2IP	Telomeric repeat-binding factor 2-interacting protein 1 OS=Homo sapiens OX=9606 GN=TERF2IP PE=1 SV=1	-0.31	-0.11	0.53	0.51	0.4	0.54	8	2	2	2	0.892065	TRUE
Q15532	SS18	Protein SSXT OS=Homo sapiens OX=9606 GN=SS18 PE=1 SV=3	-0.92	-0.48	0.67	0.51	0.32	0.79	3	2	3	2	0.838935	FALSE
O75362	ZNF217	Zinc finger protein 217 OS=Homo sapiens OX=9606 GN=ZNF217 PE=1 SV=1	1.02	1.08	0.49	0.5	0.33	0.2	17	15	19	15	-0.765091	TRUE
O75152	ZC3H11A	Zinc finger CCCH domain-containing protein 11A OS=Homo sapiens OX=9606 GN=ZC3H11A PE=1 SV=3	0.78	0.67	0.47	0.5	0.36	0.28	7	5	6	5	-0.642461	TRUE
Q8N543	OGFOD1	Prolyl 3-hydroxylase OGFOD1 OS=Homo sapiens OX=9606 GN=OGFOD1 PE=1 SV=1	0.67	1.2	0.54	0.5	-0.07	-0.08	6	3	3	3	-0.531264	FALSE
P42285	MTREX;SKIV2L2	Exosome RNA helicase MTR4 OS=Homo sapiens OX=9606 GN=MTREX PE=1 SV=3	0.56	0.57	0.54	0.5	0.7	0.55	15	14	20	14	-0.148203	TRUE
Q5T200	ZC3H13	Zinc finger CCCH domain-containing protein 13 OS=Homo sapiens OX=9606 GN=ZC3H13 PE=1 SV=1	0.51	0.47	0.47	0.5	0.51	0.49	3	5	5	5	0.0742834	TRUE
Q8IWX8	CHERP	Calcium homeostasis endoplasmic reticulum protein OS=Homo sapiens OX=9606 GN=CHERP PE=1 SV=3	0.3	0.87	0.51	0.5	0.69	0.66	15	12	16	12	-0.197908	TRUE
O75376	NCOR1	Nuclear receptor corepressor 1 OS=Homo sapiens OX=9606 GN=NCOR1 PE=1 SV=2	0.21	0.14	0.46	0.5	0.65	0.72	3	6	6	6	0.695755	TRUE
Q96DI7	SNRNP40	U5 small nuclear ribonucleoprotein 40 kDa protein OS=Homo sapiens OX=9606 GN=SNRNP40 PE=1 SV=1	-0.16	0.46	0.48	0.5	0.42	0.52	40	8	11	8	0.540658	FALSE
P62304	SNRPE	Small nuclear ribonucleoprotein E OS=Homo sapiens OX=9606 GN=SNRPE PE=1 SV=1	-0.36	0.18	0.53	0.5	-0.01	0.26	38	3	11	3	0.700158	TRUE
Q9NU22	MDN1	Midasin OS=Homo sapiens OX=9606 GN=MDN1 PE=1 SV=2	0.64	0.46	0.42	0.49	0.51	0.4	1	7	9	7	-0.407056	TRUE
Q14978	NOLC1	Nucleolar and coiled-body phosphoprotein 1 OS=Homo sapiens OX=9606 GN=NOLC1 PE=1 SV=2	0.52	0.82	0.58	0.49	0.45	0.45	20	14	21	14	-0.578317	FALSE
Q13451	FKBP5	Peptidyl-prolyl cis-trans isomerase FKBP5 OS=Homo sapiens OX=9606 GN=FKBP5 PE=1 SV=2	0.41	0.47	0.45	0.49	0.66	0.61	17	7	7	7	0.288286	TRUE
Q9UBL3	ASH2L	Set1/Ash2 histone methyltransferase complex subunit ASH2 OS=Homo sapiens OX=9606 GN=ASH2L PE=1 SV=1	0.41	0.45	0.57	0.49	1.01	0.99	10	5	5	5	0.294958	TRUE
Q15291	RBBP5	Retinoblastoma-binding protein 5 OS=Homo sapiens OX=9606 GN=RBBP5 PE=1 SV=2	-0.01	0.21	0.57	0.49	0.53	0.61	18	7	7	7	0.799779	TRUE
O15381	NVL	Nuclear valosin-containing protein-like OS=Homo sapiens OX=9606 GN=NVL PE=1 SV=1	0.26	0.09	0.35	0.48	0.31	0.19	7	4	4	4	0.843326	FALSE
Q9BXS6	NUSAP1	Nucleolar and spindle-associated protein 1 OS=Homo sapiens OX=9606 GN=NUSAP1 PE=1 SV=1	0.12	0.56	0.6	0.48	0.32	0.42	4	2	2	2	0.361698	TRUE
P33992	MCM5	DNA replication licensing factor MCM5 OS=Homo sapiens OX=9606 GN=MCM5 PE=1 SV=5	0.05	0.37	0.47	0.48	0.74	0.74	41	24	35	24	0.536893	TRUE
O43684	BUB3	Mitotic checkpoint protein BUB3 OS=Homo sapiens OX=9606 GN=BUB3 PE=1 SV=1	0.05	0.44	0.5	0.48	0.62	0.61	33	9	20	9	0.554121	TRUE
Q1KMD3	HNRNPUL2	Heterogeneous nuclear ribonucleoprotein U-like protein 2 OS=Homo sapiens OX=9606 GN=HNRNPUL2 PE=1 SV=1	0.01	0.22	0.48	0.48	0.71	0.73	37	25	41	25	0.662284	TRUE
P49736	MCM2	DNA replication licensing factor MCM2 OS=Homo sapiens OX=9606 GN=MCM2 PE=1 SV=4	-0.01	0.39	0.55	0.48	0.71	0.77	36	26	45	26	0.563413	TRUE
Q53GS9	USP39	U4/U6.U5 tri-snRNP-associated protein 2 OS=Homo sapiens OX=9606 GN=USP39 PE=1 SV=2	-0.11	0.17	0.56	0.48	0.69	0.67	20	10	14	10	0.745086	FALSE
Q7KZ85	SUPT6H	Transcription elongation factor SPT6 OS=Homo sapiens OX=9606 GN=SUPT6H PE=1 SV=2	-0.12	0.23	0.47	0.48	0.75	0.7	14	21	24	21	0.655508	TRUE
Q6UXG2	KIAA1324	Endosome/lysosome-associated apoptosis and autophagy regulator 1 OS=Homo sapiens OX=9606 GN=ELAPOR1 PE=1 SV=2	-0.18	-0.13	0.56	0.48	-0.09	-0.06	10	9	9	9	0.814758	TRUE
Q96PU8	QKI	Protein quaking OS=Homo sapiens OX=9606 GN=QKI PE=1 SV=1	-0.19	-0.23	0.5	0.48	0.7	0.91	19	5	8	5	0.746128	TRUE
Q9BWF3	RBM4	RNA-binding protein 4 OS=Homo sapiens OX=9606 GN=RBM4 PE=1 SV=1	-0.35	0.47	0.51	0.48	0.39	0.66	59	16	32	5	0.497604	TRUE
Q8IZ83	ALDH16A1	Aldehyde dehydrogenase family 16 member A1 OS=Homo sapiens OX=9606 GN=ALDH16A1 PE=1 SV=2	-0.52	-0.22	0.45	0.48	0.35	0.21	3	2	2	2	0.935459	TRUE
Q9Y5S9	LOC101060541;RBM8A	RNA-binding protein 8A OS=Homo sapiens OX=9606 GN=RBM8A PE=1 SV=1	-0.75	-0.19	0.65	0.48	0.26	0.66	25	3	3	3	0.810573	TRUE
O75151	PHF2	Lysine-specific demethylase PHF2 OS=Homo sapiens OX=9606 GN=PHF2 PE=1 SV=4	0.5	0.32	0.44	0.47	0.46	0.55	4	4	4	4	0.361953	TRUE
Q9BTC0	DIDO1	Death-inducer obliterator 1 OS=Homo sapiens OX=9606 GN=DIDO1 PE=1 SV=5	0.47	0.68	0.47	0.47	0.72	0.66	12	23	29	23	-0.302599	TRUE
A8CG34	POM121C	Nuclear envelope pore membrane protein POM 121C OS=Homo sapiens OX=9606 GN=POM121C PE=1 SV=3	0.45	0.17	0.3	0.47	0.46	0.4	3	3	4	3	0.450756	FALSE
P13010	XRCC5	X-ray repair cross-complementing protein 5 OS=Homo sapiens OX=9606 GN=XRCC5 PE=1 SV=3	0.35	0.43	0.58	0.47	0.79	0.69	50	33	78	33	0.46975	TRUE
P51665	PSMD7	26S proteasome non-ATPase regulatory subunit 7 OS=Homo sapiens OX=9606 GN=PSMD7 PE=1 SV=2	0.12	-0.11	0.31	0.47	0.21	0.32	28	8	11	8	0.903801	FALSE
P83916	CBX1	Chromobox protein homolog 1 OS=Homo sapiens OX=9606 GN=CBX1 PE=1 SV=1	-0.25	-0.08	0.63	0.47	0.6	0.82	35	5	10	4	0.782359	TRUE
Q15072	ZNF146	Zinc finger protein OZF OS=Homo sapiens OX=9606 GN=ZNF146 PE=1 SV=2	0.71	0.38	0.24	0.46	0.41	0.44	11	2	2	2	-0.472117	TRUE
Q6KC79	NIPBL	Nipped-B-like protein OS=Homo sapiens OX=9606 GN=NIPBL PE=1 SV=2	0.6	0.21	0.45	0.46	0.83	0.85	5	11	12	11	0.255831	TRUE
O14524	NEMP1;TMEM194A	Nuclear envelope integral membrane protein 1 OS=Homo sapiens OX=9606 GN=NEMP1 PE=1 SV=2	0.55	0.01	0.43	0.46	0.21	0.08	10	4	5	4	0.334264	FALSE
P55265	ADAR	Double-stranded RNA-specific adenosine deaminase OS=Homo sapiens OX=9606 GN=ADAR PE=1 SV=4	0.53	1.01	0.47	0.46	0.59	0.5	30	32	50	32	-0.708306	FALSE
Q12872	SFSWAP	Splicing factor, suppressor of white-apricot homolog OS=Homo sapiens OX=9606 GN=SFSWAP PE=1 SV=3	0.25	0.27	0.29	0.46	0.43	0.48	6	5	5	5	0.613964	TRUE
Q9H0C8	ILKAP	Integrin-linked kinase-associated serine/threonine phosphatase 2C OS=Homo sapiens OX=9606 GN=ILKAP PE=1 SV=1	-0.03	0.36	0.35	0.46	0.25	0.09	7	2	3	2	0.51171	TRUE
Q9Y3B9	RRP15	RRP15-like protein OS=Homo sapiens OX=9606 GN=RRP15 PE=1 SV=2	-0.09	0.55	0.46	0.46	0.12	0.28	13	4	6	4	0.277887	TRUE
Q96ER3	SAAL1	Protein SAAL1 OS=Homo sapiens OX=9606 GN=SAAL1 PE=1 SV=2	1.27	0.3	0.23	0.45	0.27	0.39	5	3	4	3	-0.468888	TRUE
Q14692	BMS1	Ribosome biogenesis protein BMS1 homolog OS=Homo sapiens OX=9606 GN=BMS1 PE=1 SV=1	0.75	0.42	0.44	0.45	0.46	0.36	12	13	14	13	-0.418521	TRUE
Q96T23	RSF1	Remodeling and spacing factor 1 OS=Homo sapiens OX=9606 GN=RSF1 PE=1 SV=2	0.5	0.35	0.53	0.45	0.64	0.68	10	13	15	13	0.361314	TRUE
Q9NVR2	INTS10	Integrator complex subunit 10 OS=Homo sapiens OX=9606 GN=INTS10 PE=1 SV=2	0.44	0.55	0.39	0.45	0.69	0.54	5	3	3	3	-0.15649	TRUE
P51532	SMARCA4	Transcription activator BRG1 OS=Homo sapiens OX=9606 GN=SMARCA4 PE=1 SV=2	0.38	0.24	0.57	0.45	0.81	0.8	14	19	20	11	0.511485	TRUE
P49756	RBM25	RNA-binding protein 25 OS=Homo sapiens OX=9606 GN=RBM25 PE=1 SV=3	0.32	0.57	0.48	0.45	0.82	0.76	14	13	19	13	0.151812	FALSE
Q9NR56	MBNL1	Muscleblind-like protein 1 OS=Homo sapiens OX=9606 GN=MBNL1 PE=1 SV=2	-0.06	0.58	0.39	0.45	0.17	0.3	16	6	9	6	0.191413	TRUE
P63208	SKP1	S-phase kinase-associated protein 1 OS=Homo sapiens OX=9606 GN=SKP1 PE=1 SV=2	-0.21	-0.12	0.42	0.45	0.37	0.46	31	5	8	5	0.907519	TRUE
P37837	TALDO1	Transaldolase OS=Homo sapiens OX=9606 GN=TALDO1 PE=1 SV=2	-0.46	0.1	0.54	0.45	0.26	0.33	23	9	11	9	0.796331	FALSE
Q5UIP0	RIF1	Telomere-associated protein RIF1 OS=Homo sapiens OX=9606 GN=RIF1 PE=1 SV=2	1.05	0.89	0.36	0.44	0.43	0.26	8	18	20	18	-0.823752	TRUE
Q92610	ZNF592	Zinc finger protein 592 OS=Homo sapiens OX=9606 GN=ZNF592 PE=1 SV=2	1.01	0.67	0.2	0.44	0.36	0.08	2	2	2	2	-0.680753	TRUE
Q7Z4V5	HDGFL2;HDGFRP2	Hepatoma-derived growth factor-related protein 2 OS=Homo sapiens OX=9606 GN=HDGFL2 PE=1 SV=1	0.95	0.46	0.39	0.44	0.5	0.64	10	6	7	6	-0.55949	TRUE
Q96JM3	CHAMP1	Chromosome alignment-maintaining phosphoprotein 1 OS=Homo sapiens OX=9606 GN=CHAMP1 PE=1 SV=2	0.83	1.01	0.41	0.44	-0.13	-0.15	11	7	8	7	-0.588997	TRUE
Q9Y4B6	DCAF1;VPRBP	DDB1- and CUL4-associated factor 1 OS=Homo sapiens OX=9606 GN=DCAF1 PE=1 SV=3	0.52	0.36	0.4	0.44	0.69	0.49	5	7	7	7	0.129945	TRUE
Q14566	MCM6	DNA replication licensing factor MCM6 OS=Homo sapiens OX=9606 GN=MCM6 PE=1 SV=1	0.34	0.24	0.51	0.44	0.67	0.72	43	29	59	29	0.556462	FALSE
Q15059	BRD3	Bromodomain-containing protein 3 OS=Homo sapiens OX=9606 GN=BRD3 PE=1 SV=1	0.28	0.23	0.29	0.44	0.69	0.43	5	3	3	2	0.483092	TRUE
Q9BUQ8	DDX23	Probable ATP-dependent RNA helicase DDX23 OS=Homo sapiens OX=9606 GN=DDX23 PE=1 SV=3	0.27	0.35	0.49	0.44	1.01	0.88	20	14	18	14	0.369437	FALSE
Q9P258	RCC2	Protein RCC2 OS=Homo sapiens OX=9606 GN=RCC2 PE=1 SV=2	0.26	0.19	0.4	0.44	0.54	0.48	38	15	28	15	0.778481	TRUE
O95983	MBD3	Methyl-CpG-binding domain protein 3 OS=Homo sapiens OX=9606 GN=MBD3 PE=1 SV=1	0.22	0.23	0.43	0.44	0.62	0.79	18	5	6	4	0.51927	TRUE
O94906	PRPF6	Pre-mRNA-processing factor 6 OS=Homo sapiens OX=9606 GN=PRPF6 PE=1 SV=1	0.15	0.28	0.49	0.44	0.76	0.72	22	20	29	20	0.569289	TRUE
O94992	HEXIM1	Protein HEXIM1 OS=Homo sapiens OX=9606 GN=HEXIM1 PE=1 SV=1	0.1	0.27	0.58	0.44	0.45	0.53	13	4	4	4	0.790909	TRUE
P35226	BMI1;COMMD3-BMI1	Polycomb complex protein BMI-1 OS=Homo sapiens OX=9606 GN=BMI1 PE=1 SV=2	0.02	0.66	0.36	0.44	0.22	0.3	7	3	3	3	0.00667587	FALSE
O75934	BCAS2	Pre-mRNA-splicing factor SPF27 OS=Homo sapiens OX=9606 GN=BCAS2 PE=1 SV=1	-0.3	-0.07	0.61	0.44	0.07	0.35	25	8	10	8	0.855341	TRUE
Q12830	BPTF	Nucleosome-remodeling factor subunit BPTF OS=Homo sapiens OX=9606 GN=BPTF PE=1 SV=3	0.8	0.75	0.36	0.43	0.62	0.5	6	16	17	16	-0.908226	FALSE
Q96RE7	NACC1	Nucleus accumbens-associated protein 1 OS=Homo sapiens OX=9606 GN=NACC1 PE=1 SV=1	0.66	0.64	0.47	0.43	0.68	0.71	17	7	13	7	-0.659813	TRUE
P02545	LMNA	Prelamin-A/C OS=Homo sapiens OX=9606 GN=LMNA PE=1 SV=1	0.53	0.65	0.54	0.43	-0.18	-0.01	61	40	113	38	-0.314245	TRUE
Q8IY81	FTSJ3	pre-rRNA 2'-O-ribose RNA methyltransferase FTSJ3 OS=Homo sapiens OX=9606 GN=FTSJ3 PE=1 SV=2	0.49	0.51	0.52	0.43	0.34	0.27	21	14	39	14	-0.256451	TRUE
Q9Y6X8	ZHX2	Zinc fingers and homeoboxes protein 2 OS=Homo sapiens OX=9606 GN=ZHX2 PE=1 SV=1	0.47	0.49	0.36	0.43	0.7	0.77	8	5	5	5	-0.091045	TRUE
Q9BV36	MLPH	Melanophilin OS=Homo sapiens OX=9606 GN=MLPH PE=1 SV=1	0.37	-0.17	0.26	0.43	-0.06	-0.01	4	2	6	2	0.419989	FALSE
O00255	MEN1	Menin OS=Homo sapiens OX=9606 GN=MEN1 PE=1 SV=4	0.31	0.02	0.32	0.43	0.42	0.36	6	3	3	3	0.754667	TRUE
O14929	HAT1	Histone acetyltransferase type B catalytic subunit OS=Homo sapiens OX=9606 GN=HAT1 PE=1 SV=1	0.27	0.48	0.47	0.43	0.34	0.34	22	7	13	7	0.243931	TRUE
Q06546	GABPA	GA-binding protein alpha chain OS=Homo sapiens OX=9606 GN=GABPA PE=1 SV=1	0.14	0.23	0.44	0.43	0.36	0.57	12	5	5	5	0.719771	TRUE
P49458	SRP9;SRP9P1	Signal recognition particle 9 kDa protein OS=Homo sapiens OX=9606 GN=SRP9 PE=1 SV=2	0.11	-0.15	0.39	0.43	0.13	0.32	22	2	5	2	0.877864	TRUE
Q86U86	PBRM1	Protein polybromo-1 OS=Homo sapiens OX=9606 GN=PBRM1 PE=1 SV=1	0.09	0.24	0.33	0.43	0.78	0.65	8	14	16	14	0.509302	TRUE
P26599	PTBP1	Polypyrimidine tract-binding protein 1 OS=Homo sapiens OX=9606 GN=PTBP1 PE=1 SV=1	-0.16	0.25	0.37	0.43	0.51	0.44	37	14	58	11	0.686432	TRUE
Q8N201	INTS1	Integrator complex subunit 1 OS=Homo sapiens OX=9606 GN=INTS1 PE=1 SV=2	0.69	0.35	0.42	0.42	0.78	0.51	3	5	5	5	-0.0766836	TRUE
Q8TD26	CHD6	Chromodomain-helicase-DNA-binding protein 6 OS=Homo sapiens OX=9606 GN=CHD6 PE=1 SV=4	0.69	0.89	0.27	0.42	0.59	0.48	2	4	4	4	-0.889717	TRUE
Q8N1G2	CMTR1;FTSJD2	Cap-specific mRNA (nucleoside-2'-O-)-methyltransferase 1 OS=Homo sapiens OX=9606 GN=CMTR1 PE=1 SV=1	0.55	0.22	0.3	0.42	0.82	0.69	13	9	12	9	0.150701	FALSE
O60244	MED14	Mediator of RNA polymerase II transcription subunit 14 OS=Homo sapiens OX=9606 GN=MED14 PE=1 SV=2	0.45	0.35	0.4	0.42	0.69	0.57	4	5	5	5	0.226128	TRUE
Q01780	EXOSC10	Exosome component 10 OS=Homo sapiens OX=9606 GN=EXOSC10 PE=1 SV=2	0.35	0.61	0.43	0.42	0.8	0.64	19	15	17	15	-0.0312783	TRUE
P35249	RFC4	Replication factor C subunit 4 OS=Homo sapiens OX=9606 GN=RFC4 PE=1 SV=2	0.35	0.39	0.27	0.42	0.38	0.38	27	8	11	8	-0.106394	FALSE
P12270	TPR	Nucleoprotein TPR OS=Homo sapiens OX=9606 GN=TPR PE=1 SV=3	0.25	0.29	0.47	0.42	0.22	0.37	17	33	47	33	0.648268	FALSE
Q5SSJ5	HP1BP3	Heterochromatin protein 1-binding protein 3 OS=Homo sapiens OX=9606 GN=HP1BP3 PE=1 SV=1	0.21	0.06	0.41	0.42	0.59	0.54	25	14	24	14	0.745127	TRUE
Q96ST3	SIN3A	Paired amphipathic helix protein Sin3a OS=Homo sapiens OX=9606 GN=SIN3A PE=1 SV=2	0.02	0.24	0.45	0.42	0.56	0.58	19	22	28	22	0.693091	TRUE
Q92994	BRF1	Transcription factor IIIB 90 kDa subunit OS=Homo sapiens OX=9606 GN=BRF1 PE=1 SV=1	-0.02	0.39	0.41	0.42	0.51	0.64	6	5	5	5	0.483574	FALSE
Q8NCF5	NFATC2IP	NFATC2-interacting protein OS=Homo sapiens OX=9606 GN=NFATC2IP PE=1 SV=1	-0.06	-0.1	0.36	0.42	0.38	0.49	11	3	3	3	0.874518	FALSE
Q9UK58	CCNL1	Cyclin-L1 OS=Homo sapiens OX=9606 GN=CCNL1 PE=1 SV=1	-0.14	0	0.34	0.42	0.71	0.66	2	2	2	2	0.690995	TRUE
A2RRP1	NBAS	Neuroblastoma-amplified sequence OS=Homo sapiens OX=9606 GN=NBAS PE=1 SV=2	-0.2	0.09	0.45	0.42	0.23	0.49	2	5	7	5	0.789723	FALSE
Q99986	VRK1	Serine/threonine-protein kinase VRK1 OS=Homo sapiens OX=9606 GN=VRK1 PE=1 SV=1	-0.24	0.25	0.57	0.42	0.75	0.68	31	11	20	11	0.644657	FALSE
P09661	SNRPA1	U2 small nuclear ribonucleoprotein A' OS=Homo sapiens OX=9606 GN=SNRPA1 PE=1 SV=2	-0.55	0.17	0.45	0.42	0.38	0.48	42	7	11	7	0.693026	FALSE
O95239	KIF4A	Chromosome-associated kinesin KIF4A OS=Homo sapiens OX=9606 GN=KIF4A PE=1 SV=3	1.21	0.78	0.44	0.41	0.42	0.25	8	10	12	10	-0.744809	TRUE
P38432	COIL	Coilin OS=Homo sapiens OX=9606 GN=COIL PE=1 SV=1	0.91	0.75	0.35	0.41	0.74	0.55	20	8	8	8	-0.832495	FALSE
Q8WUB8	PHF10	PHD finger protein 10 OS=Homo sapiens OX=9606 GN=PHF10 PE=1 SV=3	0.52	0.41	0.33	0.41	0.7	0.6	6	2	2	2	-0.109514	FALSE
P17028	ZNF24	Zinc finger protein 24 OS=Homo sapiens OX=9606 GN=ZNF24 PE=1 SV=4	0.39	0.25	0.33	0.41	0.33	0.3	11	3	3	3	0.452646	TRUE
O43913	ORC5	Origin recognition complex subunit 5 OS=Homo sapiens OX=9606 GN=ORC5 PE=1 SV=1	0.31	0.32	0.48	0.41	0.64	0.6	13	6	8	6	0.531235	TRUE
Q9BW85	CCDC94;YJU2	Splicing factor YJU2 OS=Homo sapiens OX=9606 GN=YJU2 PE=1 SV=1	0.24	0	0.58	0.41	0.47	0.55	18	4	8	4	0.807092	TRUE
Q9Y2R4	DDX52	Probable ATP-dependent RNA helicase DDX52 OS=Homo sapiens OX=9606 GN=DDX52 PE=1 SV=3	0.14	0.01	0.36	0.41	0.61	0.4	11	5	6	5	0.784882	TRUE
Q14331	FRG1	Protein FRG1 OS=Homo sapiens OX=9606 GN=FRG1 PE=1 SV=1	-0.01	0.07	0.29	0.41	0.26	0.26	11	2	3	2	0.949715	TRUE
O75521	ECI2	Enoyl-CoA delta isomerase 2 OS=Homo sapiens OX=9606 GN=ECI2 PE=1 SV=4	-0.05	-0.49	0.36	0.41	-0.06	0.06	6	2	2	2	0.884562	FALSE
Q92905	COPS5	COP9 signalosome complex subunit 5 OS=Homo sapiens OX=9606 GN=COPS5 PE=1 SV=4	-0.58	-0.27	0.43	0.41	0.35	0.41	24	6	8	6	0.885209	TRUE
O75446	SAP30	Histone deacetylase complex subunit SAP30 OS=Homo sapiens OX=9606 GN=SAP30 PE=1 SV=1	0.85	0.1	0.21	0.4	0.08	0.25	9	2	2	2	-0.250627	FALSE
O95232	LUC7L3	Luc7-like protein 3 OS=Homo sapiens OX=9606 GN=LUC7L3 PE=1 SV=2	0.79	0.84	0.45	0.4	0.48	0.46	25	10	16	10	-0.956595	TRUE
Q10570	CPSF1	Cleavage and polyadenylation specificity factor subunit 1 OS=Homo sapiens OX=9606 GN=CPSF1 PE=1 SV=2	0.72	0.6	0.4	0.4	0.82	0.64	16	21	29	21	-0.525933	TRUE
P78332	RBM6	RNA-binding protein 6 OS=Homo sapiens OX=9606 GN=RBM6 PE=1 SV=5	0.46	0.36	0.41	0.4	0.61	0.31	3	3	4	2	0.130011	TRUE
P46063	RECQL	ATP-dependent DNA helicase Q1 OS=Homo sapiens OX=9606 GN=RECQL PE=1 SV=3	0.37	0.45	0.45	0.4	1.03	0.88	14	10	10	10	0.173004	FALSE
Q8WXI9	GATAD2B	Transcriptional repressor p66-beta OS=Homo sapiens OX=9606 GN=GATAD2B PE=1 SV=1	0.29	0.33	0.25	0.4	0.23	0.2	12	5	7	4	0.0447721	TRUE
Q5TAQ9	DCAF8	DDB1- and CUL4-associated factor 8 OS=Homo sapiens OX=9606 GN=DCAF8 PE=1 SV=1	0.24	0.08	0.32	0.4	0.22	0.1	6	3	4	3	0.726574	FALSE
Q9BVP2	GNL3	Guanine nucleotide-binding protein-like 3 OS=Homo sapiens OX=9606 GN=GNL3 PE=1 SV=2	0.17	0.34	0.56	0.4	0.17	0.24	31	13	20	13	0.487709	TRUE
Q96EY4	TMA16	Translation machinery-associated protein 16 OS=Homo sapiens OX=9606 GN=TMA16 PE=1 SV=2	0.11	0.4	0.56	0.4	0.27	0.54	21	4	5	4	0.472994	TRUE
Q06265	EXOSC9	Exosome complex component RRP45 OS=Homo sapiens OX=9606 GN=EXOSC9 PE=1 SV=3	0.07	0.11	0.54	0.4	0.41	0.52	8	3	4	3	0.841957	TRUE
P62316	SNRPD2	Small nuclear ribonucleoprotein Sm D2 OS=Homo sapiens OX=9606 GN=SNRPD2 PE=1 SV=1	-0.02	0.02	0.6	0.4	0.25	0.51	53	7	20	7	0.831671	TRUE
P05455	SSB	Lupus La protein OS=Homo sapiens OX=9606 GN=SSB PE=1 SV=2	-0.07	-0.06	0.47	0.4	0.57	0.63	36	15	29	15	0.78994	TRUE
Q08945	SSRP1	FACT complex subunit SSRP1 OS=Homo sapiens OX=9606 GN=SSRP1 PE=1 SV=1	-0.18	0.44	0.54	0.4	0.55	0.65	23	15	31	15	0.497916	TRUE
Q2M2I5	KRT24	SWISS-PROT:Q2M2I5 Tax_Id=9606 Gene_Symbol=KRT24 Keratin, type I cytoskeletal 24	-0.93	0.27	0.27	0.4	0.76	0.87	7	4	17	2	0.503217	FALSE
Q9NUW8	TDP1	Tyrosyl-DNA phosphodiesterase 1 OS=Homo sapiens OX=9606 GN=TDP1 PE=1 SV=2	0.56	0.48	0.4	0.39	0.84	0.79	7	4	4	4	-0.121603	FALSE
Q13427	PPIG	Peptidyl-prolyl cis-trans isomerase G OS=Homo sapiens OX=9606 GN=PPIG PE=1 SV=2	0.47	0.61	0.48	0.39	0.56	0.4	7	5	7	5	-0.549618	FALSE
Q9Y4C8	RBM19	Probable RNA-binding protein 19 OS=Homo sapiens OX=9606 GN=RBM19 PE=1 SV=3	0.37	0.45	0.39	0.39	0.48	0.27	2	2	2	2	-0.0839622	TRUE
Q15054	POLD3	DNA polymerase delta subunit 3 OS=Homo sapiens OX=9606 GN=POLD3 PE=1 SV=2	0.27	0.64	0.58	0.39	0.63	0.78	12	5	5	5	0.0599008	TRUE
P78316	NOP14	Nucleolar protein 14 OS=Homo sapiens OX=9606 GN=NOP14 PE=1 SV=3	0.26	0.53	0.52	0.39	0.49	0.39	11	9	9	9	0.188231	TRUE
O75643	SNRNP200	U5 small nuclear ribonucleoprotein 200 kDa helicase OS=Homo sapiens OX=9606 GN=SNRNP200 PE=1 SV=2	0.26	0.45	0.48	0.39	0.81	0.67	34	61	112	61	0.293129	FALSE
Q8WYP5	AHCTF1	Protein ELYS OS=Homo sapiens OX=9606 GN=AHCTF1 PE=1 SV=3	0.26	0.44	0.39	0.39	0.38	0.33	10	18	19	18	0.213541	TRUE
Q96GM8	TOE1	Target of EGR1 protein 1 OS=Homo sapiens OX=9606 GN=TOE1 PE=1 SV=1	0.22	0.83	0.35	0.39	0.45	0.23	3	2	2	2	-0.372047	TRUE
Q92620	DHX38	Pre-mRNA-splicing factor ATP-dependent RNA helicase PRP16 OS=Homo sapiens OX=9606 GN=DHX38 PE=1 SV=2	0.16	0.32	0.48	0.39	0.7	0.57	10	10	12	10	0.552159	TRUE
P35250	RFC2	Replication factor C subunit 2 OS=Homo sapiens OX=9606 GN=RFC2 PE=1 SV=3	0.07	0.46	0.39	0.39	0.43	0.49	20	6	8	6	0.346218	TRUE
Q8NAV1	PRPF38A	Pre-mRNA-splicing factor 38A OS=Homo sapiens OX=9606 GN=PRPF38A PE=1 SV=1	-0.11	0.3	0.43	0.39	0.3	0.4	9	3	4	3	0.647786	TRUE
P07919	UQCRH	Cytochrome b-c1 complex subunit 6, mitochondrial OS=Homo sapiens OX=9606 GN=UQCRH PE=1 SV=2	-0.22	-0.58	0.42	0.39	0.23	0.44	16	2	3	2	0.900674	FALSE
O75828	CBR3	Carbonyl reductase [NADPH] 3 OS=Homo sapiens OX=9606 GN=CBR3 PE=1 SV=3	-0.52	-0.02	0.16	0.39	0.45	0.52	19	4	6	2	0.684746	FALSE
O95625	ZBTB11	Zinc finger and BTB domain-containing protein 11 OS=Homo sapiens OX=9606 GN=ZBTB11 PE=1 SV=2	1.66	0.63	0.22	0.38	0.57	0.3	3	3	8	3	-0.662641	TRUE
Q9NS87	KIF15	Kinesin-like protein KIF15 OS=Homo sapiens OX=9606 GN=KIF15 PE=1 SV=1	0.89	0.35	0.27	0.38	0.38	0.18	2	2	2	2	-0.483593	FALSE
Q92766	RREB1	Ras-responsive element-binding protein 1 OS=Homo sapiens OX=9606 GN=RREB1 PE=1 SV=3	0.85	0.97	0.34	0.38	0.42	0.15	3	3	3	3	-0.814614	TRUE
Q29RF7	PDS5A	Sister chromatid cohesion protein PDS5 homolog A OS=Homo sapiens OX=9606 GN=PDS5A PE=1 SV=1	0.73	0.83	0.38	0.38	0.78	0.56	16	20	28	16	-0.816226	TRUE
Q9Y6X9	MORC2	ATPase MORC2 OS=Homo sapiens OX=9606 GN=MORC2 PE=1 SV=2	0.63	0.61	0.23	0.38	0.37	0.21	5	4	4	4	-0.777755	TRUE
O60563	CCNT1	Cyclin-T1 OS=Homo sapiens OX=9606 GN=CCNT1 PE=1 SV=1	0.51	0.39	0.42	0.38	0.6	0.61	3	2	2	2	-0.0624582	TRUE
Q8IU81	IRF2BP1	Interferon regulatory factor 2-binding protein 1 OS=Homo sapiens OX=9606 GN=IRF2BP1 PE=1 SV=1	0.42	0.82	0.33	0.38	0.39	0.4	10	5	6	5	-0.72932	TRUE
Q7RTV0	PHF5A	PHD finger-like domain-containing protein 5A OS=Homo sapiens OX=9606 GN=PHF5A PE=1 SV=1	0.4	0.82	0.47	0.38	0.33	0.46	25	3	4	3	-0.611875	FALSE
Q69YN4	KIAA1429;VIRMA	Protein virilizer homolog OS=Homo sapiens OX=9606 GN=VIRMA PE=1 SV=2	0.29	0.4	0.37	0.38	0.55	0.53	7	11	14	11	0.249818	TRUE
Q9UBT2	UBA2	SUMO-activating enzyme subunit 2 OS=Homo sapiens OX=9606 GN=UBA2 PE=1 SV=2	0.25	0.3	0.32	0.38	0.7	0.66	23	12	17	12	0.322849	FALSE
Q8N5C6	SRBD1	S1 RNA-binding domain-containing protein 1 OS=Homo sapiens OX=9606 GN=SRBD1 PE=1 SV=2	0.21	0.13	0.19	0.38	0.28	0.07	6	5	5	5	0.553089	TRUE
Q12857	NFIA	Nuclear factor 1 A-type OS=Homo sapiens OX=9606 GN=NFIA PE=1 SV=2	0.18	-0.09	0.46	0.38	0.39	0.57	9	4	7	2	0.769021	FALSE
Q2KHR3	QSER1	Glutamine and serine-rich protein 1 OS=Homo sapiens OX=9606 GN=QSER1 PE=1 SV=3	0.17	0.28	0.37	0.38	0.48	0.5	3	3	3	3	0.620376	FALSE
Q5QJE6	DNTTIP2	Deoxynucleotidyltransferase terminal-interacting protein 2 OS=Homo sapiens OX=9606 GN=DNTTIP2 PE=1 SV=2	0.13	0.21	0.46	0.38	0.29	0.35	14	7	10	7	0.874323	TRUE
O43670	ZNF207	BUB3-interacting and GLEBS motif-containing protein ZNF207 OS=Homo sapiens OX=9606 GN=ZNF207 PE=1 SV=1	-0.41	-0.39	0.41	0.38	0.07	0.36	5	2	10	2	0.9191	TRUE
Q7Z3K3	POGZ	Pogo transposable element with ZNF domain OS=Homo sapiens OX=9606 GN=POGZ PE=1 SV=2	0.76	0.88	0.39	0.37	0.31	0.19	11	12	20	12	-0.802741	TRUE
Q15022	SUZ12	Polycomb protein SUZ12 OS=Homo sapiens OX=9606 GN=SUZ12 PE=1 SV=3	0.67	0.49	0.32	0.37	0.36	0.27	3	2	2	2	-0.721483	TRUE
Q9NVM9	ASUN;INTS13	Integrator complex subunit 13 OS=Homo sapiens OX=9606 GN=INTS13 PE=1 SV=2	0.66	0.81	0.24	0.37	0.51	0.36	4	2	2	2	-0.890913	TRUE
Q8IX01	SUGP2	SURP and G-patch domain-containing protein 2 OS=Homo sapiens OX=9606 GN=SUGP2 PE=1 SV=2	0.4	0.55	0.27	0.37	0.43	0.31	19	14	14	14	-0.677037	TRUE
P33991	MCM4	DNA replication licensing factor MCM4 OS=Homo sapiens OX=9606 GN=MCM4 PE=1 SV=5	0.19	0.48	0.46	0.37	0.85	0.83	37	26	48	26	0.234037	TRUE
P52948	NUP98	Nuclear pore complex protein Nup98-Nup96 OS=Homo sapiens OX=9606 GN=NUP98 PE=1 SV=4	0.13	0.27	0.35	0.37	0.21	0.2	6	10	11	10	0.661077	FALSE
Q92793	CREBBP	CREB-binding protein OS=Homo sapiens OX=9606 GN=CREBBP PE=1 SV=3	0.02	0.7	0.34	0.37	0.37	0.38	2	3	3	3	-0.0812351	TRUE
P29372	MPG	DNA-3-methyladenine glycosylase OS=Homo sapiens OX=9606 GN=MPG PE=1 SV=3	-0.01	0.16	0.23	0.37	0.04	0.21	37	8	21	8	0.640662	TRUE
Q8WXX5	DNAJC9	DnaJ homolog subfamily C member 9 OS=Homo sapiens OX=9606 GN=DNAJC9 PE=1 SV=1	-0.08	-0.23	0.46	0.37	0.47	0.62	41	10	18	10	0.81231	TRUE
P62487	POLR2G	DNA-directed RNA polymerase II subunit RPB7 OS=Homo sapiens OX=9606 GN=POLR2G PE=1 SV=1	-0.1	0.24	0.25	0.37	0.27	0.23	24	4	5	4	0.660027	TRUE
O96019	ACTL6A	Actin-like protein 6A OS=Homo sapiens OX=9606 GN=ACTL6A PE=1 SV=1	-0.27	-0.02	0.49	0.37	0.4	0.52	18	8	10	8	0.818008	TRUE
Q9Y3B4	SF3B14;SF3B6	Splicing factor 3B subunit 6 OS=Homo sapiens OX=9606 GN=SF3B6 PE=1 SV=1	-0.3	0	0.52	0.37	0.38	0.65	28	3	5	3	0.754368	TRUE
Q05519	SRSF11	Serine/arginine-rich splicing factor 11 OS=Homo sapiens OX=9606 GN=SRSF11 PE=1 SV=1	-0.43	0.48	0.42	0.37	0.42	0.46	11	4	5	4	0.43372	FALSE
O00193	C11orf58;SMAP	Small acidic protein OS=Homo sapiens OX=9606 GN=SMAP PE=1 SV=1	-1.36	-0.03	1.03	0.37	0.31	0.9	13	2	2	2	0.676015	TRUE
Q9H1B7	IRF2BPL	Probable E3 ubiquitin-protein ligase IRF2BPL OS=Homo sapiens OX=9606 GN=IRF2BPL PE=1 SV=1	0.86	0.8	0.39	0.36	0.56	0.63	9	5	5	5	-0.975104	FALSE
O43395	PRPF3	U4/U6 small nuclear ribonucleoprotein Prp3 OS=Homo sapiens OX=9606 GN=PRPF3 PE=1 SV=2	0.23	0.32	0.52	0.36	0.73	0.7	13	7	8	7	0.449228	TRUE
Q96EL3	MRPL53	39S ribosomal protein L53, mitochondrial OS=Homo sapiens OX=9606 GN=MRPL53 PE=1 SV=1	0.16	-0.33	0.31	0.36	-0.08	0.22	29	3	4	3	0.697373	FALSE
Q9Y6A4	C16orf80;CFAP20	Cilia- and flagella-associated protein 20 OS=Homo sapiens OX=9606 GN=CFAP20 PE=1 SV=1	-0.01	-0.07	0.36	0.36	0	0.11	19	3	5	3	0.861003	TRUE
Q00403	GTF2B	Transcription initiation factor IIB OS=Homo sapiens OX=9606 GN=GTF2B PE=1 SV=1	-0.08	0.31	0.19	0.36	0.39	0.22	6	2	2	2	0.461202	TRUE
P33240	CSTF2	Cleavage stimulation factor subunit 2 OS=Homo sapiens OX=9606 GN=CSTF2 PE=1 SV=1	-0.43	0.02	0.38	0.36	0.27	0.45	19	8	11	4	0.766724	TRUE
Q8WUA4	GTF3C2	General transcription factor 3C polypeptide 2 OS=Homo sapiens OX=9606 GN=GTF3C2 PE=1 SV=2	0.78	0.38	0.38	0.35	0.5	0.35	6	4	5	4	-0.497513	TRUE
O95714	HERC2	E3 ubiquitin-protein ligase HERC2 OS=Homo sapiens OX=9606 GN=HERC2 PE=1 SV=2	0.68	0	0.29	0.35	-0.09	-0.2	0	2	2	2	-0.0689405	TRUE
Q8TF68	ZNF384	Zinc finger protein 384 OS=Homo sapiens OX=9606 GN=ZNF384 PE=1 SV=2	0.27	0.56	0.3	0.35	0.69	0.67	6	2	2	2	-0.108625	TRUE
Q86WJ1	CHD1L;LOC101060601	Chromodomain-helicase-DNA-binding protein 1-like OS=Homo sapiens OX=9606 GN=CHD1L PE=1 SV=3	0.24	0.47	0.34	0.35	0.67	0.56	9	7	9	7	0.0876923	FALSE
O60264	SMARCA5	SWI/SNF-related matrix-associated actin-dependent regulator of chromatin subfamily A member 5 OS=Homo sapiens OX=9606 GN=SMARCA5 PE=1 SV=1	0.15	0.28	0.47	0.35	0.79	0.68	25	26	40	26	0.467045	TRUE
Q92989	CLP1	Polyribonucleotide 5'-hydroxyl-kinase Clp1 OS=Homo sapiens OX=9606 GN=CLP1 PE=1 SV=1	0.05	0.23	0.23	0.35	0.31	0.29	4	2	2	2	0.679956	TRUE
Q9UBU9	NXF1	Nuclear RNA export factor 1 OS=Homo sapiens OX=9606 GN=NXF1 PE=1 SV=1	-0.04	-0.05	0.37	0.35	0.44	0.42	25	12	21	12	0.86218	TRUE
Q9UNP9	PPIE	Peptidyl-prolyl cis-trans isomerase E OS=Homo sapiens OX=9606 GN=PPIE PE=1 SV=1	-0.1	-0.11	0.52	0.35	0.1	0.34	27	6	7	5	0.872822	TRUE
P26583	HMGB2	High mobility group protein B2 OS=Homo sapiens OX=9606 GN=HMGB2 PE=1 SV=2	-0.13	-0.39	0.37	0.35	0.86	0.95	49	10	25	8	0.642176	FALSE
Q9P275	USP36	Ubiquitin carboxyl-terminal hydrolase 36 OS=Homo sapiens OX=9606 GN=USP36 PE=1 SV=4	0.72	0.76	0.19	0.34	0.28	0.16	5	3	4	3	-0.835814	TRUE
Q9H4L4	SENP3	Sentrin-specific protease 3 OS=Homo sapiens OX=9606 GN=SENP3 PE=1 SV=2	0.4	1.18	0.43	0.34	0.5	0.56	4	3	3	3	-0.664798	TRUE
Q9UJY4	GGA2	ADP-ribosylation factor-binding protein GGA2 OS=Homo sapiens OX=9606 GN=GGA2 PE=1 SV=3	0.35	0.03	0.1	0.34	-0.04	0.03	5	2	2	2	0.061613	FALSE
Q6PJG2	ELMSAN1	Mitotic deacetylase-associated SANT domain protein OS=Homo sapiens OX=9606 GN=MIDEAS PE=1 SV=2	0.19	0.32	0.3	0.34	0.57	0.54	14	12	16	12	0.323441	TRUE
P78527	PRKDC	DNA-dependent protein kinase catalytic subunit OS=Homo sapiens OX=9606 GN=PRKDC PE=1 SV=3	0.13	0.54	0.4	0.34	1.06	0.74	43	152	289	152	0.168022	TRUE
Q9UKF6	CPSF3	Cleavage and polyadenylation specificity factor subunit 3 OS=Homo sapiens OX=9606 GN=CPSF3 PE=1 SV=1	-0.07	0.51	0.37	0.34	0.68	0.5	13	9	13	9	0.282845	FALSE
P50750	CDK9	Cyclin-dependent kinase 9 OS=Homo sapiens OX=9606 GN=CDK9 PE=1 SV=3	-0.19	0.53	0.42	0.34	0.35	0.34	7	3	3	2	0.305728	FALSE
P40692	MLH1	DNA mismatch repair protein Mlh1 OS=Homo sapiens OX=9606 GN=MLH1 PE=1 SV=1	0.73	0.41	0.25	0.33	0.3	0.33	7	4	5	4	-0.698306	TRUE
Q86U44	METTL3	N6-adenosine-methyltransferase catalytic subunit OS=Homo sapiens OX=9606 GN=METTL3 PE=1 SV=2	0.62	0.85	0.3	0.33	0.35	0.25	16	8	8	8	-0.861507	TRUE
Q96CB8	INTS12	Integrator complex subunit 12 OS=Homo sapiens OX=9606 GN=INTS12 PE=1 SV=1	0.49	0.49	0.23	0.33	0.38	0.27	10	4	4	4	-0.818854	TRUE
Q8WXA9	SREK1	Splicing regulatory glutamine/lysine-rich protein 1 OS=Homo sapiens OX=9606 GN=SREK1 PE=1 SV=1	0.42	0.03	0.25	0.33	0.42	0.34	13	5	9	5	0.360873	TRUE
P25440	BRD2	Bromodomain-containing protein 2 OS=Homo sapiens OX=9606 GN=BRD2 PE=1 SV=2	0.05	0.18	0.38	0.33	0.41	0.28	6	4	5	4	0.828938	TRUE
Q13895	BYSL	Bystin OS=Homo sapiens OX=9606 GN=BYSL PE=1 SV=3	-0.02	0.63	0.45	0.33	0.19	0.28	6	3	3	3	0.023962	TRUE
Q92896	GLG1	Golgi apparatus protein 1 OS=Homo sapiens OX=9606 GN=GLG1 PE=1 SV=2	-0.04	0.12	0.15	0.33	0.28	0.12	2	2	2	2	0.748054	TRUE
O94888	UBXN7	UBX domain-containing protein 7 OS=Homo sapiens OX=9606 GN=UBXN7 PE=1 SV=2	-0.07	0.17	0.37	0.33	0.6	0.53	9	4	5	4	0.628253	FALSE
P49643	PRIM2	DNA primase large subunit OS=Homo sapiens OX=9606 GN=PRIM2 PE=1 SV=2	-0.11	0.31	0.32	0.33	0.3	0.38	12	5	6	5	0.525516	FALSE
Q9UFW8	CGGBP1	CGG triplet repeat-binding protein 1 OS=Homo sapiens OX=9606 GN=CGGBP1 PE=1 SV=2	-0.12	0.14	0.47	0.33	0.41	0.66	25	4	4	4	0.647775	TRUE
Q13185	C15orf57;CBX3;CCDC32	Chromobox protein homolog 3 OS=Homo sapiens OX=9606 GN=CBX3 PE=1 SV=4	0.42	0.31	0.54	0.32	0.13	0.37	63	10	26	8	0.0397945	TRUE
Q92522	H1FX	Histone H1.10 OS=Homo sapiens OX=9606 GN=H1-10 PE=1 SV=1	0.4	0.26	0.23	0.32	0.01	-0.03	32	7	17	7	-0.234991	TRUE
Q13888	GTF2H2;GTF2H2C	General transcription factor IIH subunit 2 OS=Homo sapiens OX=9606 GN=GTF2H2 PE=1 SV=1	0.33	0.69	0.19	0.32	0.51	0.36	4	2	2	2	-0.61473	FALSE
Q15061	WDR43	WD repeat-containing protein 43 OS=Homo sapiens OX=9606 GN=WDR43 PE=1 SV=3	0.22	0.74	0.29	0.32	0.63	0.46	6	4	5	4	-0.34784	TRUE
Q9NVC6	MED17	Mediator of RNA polymerase II transcription subunit 17 OS=Homo sapiens OX=9606 GN=MED17 PE=1 SV=2	0.17	0.15	0.21	0.32	0.4	0.26	5	3	4	3	0.662495	TRUE
Q9NQT5	EXOSC3	Exosome complex component RRP40 OS=Homo sapiens OX=9606 GN=EXOSC3 PE=1 SV=3	0.08	0.39	0.3	0.32	0.2	0.38	10	2	2	2	0.178348	TRUE
P46087	NOP2	Probable 28S rRNA (cytosine(4447)-C(5))-methyltransferase OS=Homo sapiens OX=9606 GN=NOP2 PE=1 SV=2	0	0.57	0.46	0.32	0.38	0.41	21	14	18	14	0.156803	TRUE
Q9GZT4	SRR	Serine racemase OS=Homo sapiens OX=9606 GN=SRR PE=1 SV=1	-0.42	-0.02	0.22	0.32	0.23	0.32	6	2	2	2	0.776952	FALSE
Q02040	AKAP17A	A-kinase anchor protein 17A OS=Homo sapiens OX=9606 GN=AKAP17A PE=1 SV=2	0.67	0.59	0.37	0.31	0.62	0.47	3	3	3	3	-0.807171	TRUE
Q99590	SCAF11	Protein SCAF11 OS=Homo sapiens OX=9606 GN=SCAF11 PE=1 SV=2	0.63	0.62	0.36	0.31	0.66	0.78	12	14	20	14	-0.614572	TRUE
Q8N5G2	MACO1;TMEM57	Macoilin OS=Homo sapiens OX=9606 GN=MACO1 PE=1 SV=1	0.3	-0.17	0.22	0.31	0.26	0.16	4	2	2	2	0.603081	TRUE
P0C7T5	ATXN1L	Ataxin-1-like OS=Homo sapiens OX=9606 GN=ATXN1L PE=1 SV=1	-0.02	-0.17	0.29	0.31	0.14	0.09	3	2	3	2	0.975462	FALSE
Q9Y3C1	NOP16	Nucleolar protein 16 OS=Homo sapiens OX=9606 GN=NOP16 PE=1 SV=2	-0.04	0.21	0.38	0.31	-0.22	-0.09	41	7	12	7	0.299211	TRUE
O60825	PFKFB2	6-phosphofructo-2-kinase/fructose-2,6-bisphosphatase 2 OS=Homo sapiens OX=9606 GN=PFKFB2 PE=1 SV=2	-0.06	0.31	0.22	0.31	0.01	-0.02	6	3	3	3	0.234382	TRUE
P63165	SUMO1	Small ubiquitin-related modifier 1 OS=Homo sapiens OX=9606 GN=SUMO1 PE=1 SV=1	-0.49	0.55	0.5	0.31	0.48	0.37	19	2	2	2	0.385588	TRUE
Q9BRU9	UTP23	rRNA-processing protein UTP23 homolog OS=Homo sapiens OX=9606 GN=UTP23 PE=1 SV=2	0.79	0.4	0.25	0.3	0.41	0.44	17	3	3	3	-0.683757	TRUE
Q14839	CHD4	Chromodomain-helicase-DNA-binding protein 4 OS=Homo sapiens OX=9606 GN=CHD4 PE=1 SV=2	0.64	0.89	0.4	0.3	0.76	0.67	21	36	58	30	-0.792355	TRUE
Q8WX92	COBRA1;NELFB	Negative elongation factor B OS=Homo sapiens OX=9606 GN=NELFB PE=1 SV=1	0.52	0.67	0.33	0.3	0.69	0.6	16	9	11	9	-0.648972	TRUE
O94776	MTA2	Metastasis-associated protein MTA2 OS=Homo sapiens OX=9606 GN=MTA2 PE=1 SV=1	0.47	0.58	0.25	0.3	0.57	0.4	26	14	17	11	-0.718404	TRUE
Q9H6W3	C14orf169;RIOX1	Ribosomal oxygenase 1 OS=Homo sapiens OX=9606 GN=RIOX1 PE=1 SV=2	0.45	0.53	0.18	0.3	0.37	0.32	8	4	5	4	-0.87815	FALSE
Q01081	LOC102724594;U2AF1;U2AF1L5	Splicing factor U2AF 35 kDa subunit OS=Homo sapiens OX=9606 GN=U2AF1 PE=1 SV=3	0.42	0.65	0.2	0.3	0.01	0.07	30	5	14	5	-0.659319	FALSE
Q7LBC6	KDM3B	Lysine-specific demethylase 3B OS=Homo sapiens OX=9606 GN=KDM3B PE=1 SV=2	0.31	0.68	0.25	0.3	0.48	0.27	7	10	14	10	-0.585214	FALSE
P30876	POLR2B	DNA-directed RNA polymerase II subunit RPB2 OS=Homo sapiens OX=9606 GN=POLR2B PE=1 SV=1	0.26	0.66	0.31	0.3	0.39	0.36	18	18	21	18	-0.537543	TRUE
Q96FV9	THOC1	THO complex subunit 1 OS=Homo sapiens OX=9606 GN=THOC1 PE=1 SV=1	0.23	0.49	0.25	0.3	0.86	0.76	6	3	4	3	-0.00404775	FALSE
P51610	HCFC1	Host cell factor 1 OS=Homo sapiens OX=9606 GN=HCFC1 PE=1 SV=2	0	0.32	0.36	0.3	0.57	0.55	16	23	36	23	0.429883	FALSE
Q92879	CELF1	CUGBP Elav-like family member 1 OS=Homo sapiens OX=9606 GN=CELF1 PE=1 SV=2	-0.09	0.01	0.26	0.3	0.21	0.19	9	4	7	4	0.948835	TRUE
Q13148	TARDBP	TAR DNA-binding protein 43 OS=Homo sapiens OX=9606 GN=TARDBP PE=1 SV=1	-0.15	0.23	0.48	0.3	0.54	0.6	39	10	27	10	0.590117	TRUE
Q9NX07	TRNAU1AP	tRNA selenocysteine 1-associated protein 1 OS=Homo sapiens OX=9606 GN=TRNAU1AP PE=1 SV=1	-0.4	0.04	0.46	0.3	0.14	0.45	11	2	2	2	0.72246	FALSE
O00541	PES1	Pescadillo homolog OS=Homo sapiens OX=9606 GN=PES1 PE=1 SV=1	0.53	0.57	0.43	0.29	0.41	0.38	15	10	12	10	-0.902295	TRUE
Q9BQ61	C19orf43;TRIR	Telomerase RNA component interacting RNase OS=Homo sapiens OX=9606 GN=TRIR PE=1 SV=1	0.35	0.02	0.45	0.29	0.1	0.3	26	3	3	3	0.446626	FALSE
Q96L91	EP400	E1A-binding protein p400 OS=Homo sapiens OX=9606 GN=EP400 PE=1 SV=4	0.3	0.17	0.26	0.29	0.59	0.27	3	5	6	5	0.315504	TRUE
Q96S55	WRNIP1	ATPase WRNIP1 OS=Homo sapiens OX=9606 GN=WRNIP1 PE=1 SV=2	0.3	0.35	0.2	0.29	0.38	0.3	12	6	7	6	-0.432603	TRUE
Q9BZE4	GTPBP4	Nucleolar GTP-binding protein 1 OS=Homo sapiens OX=9606 GN=GTPBP4 PE=1 SV=3	0.24	0.46	0.4	0.29	0.38	0.29	35	21	30	21	-0.112685	TRUE
Q13523	PRPF4B	Serine/threonine-protein kinase PRP4 homolog OS=Homo sapiens OX=9606 GN=PRPF4B PE=1 SV=3	0.13	0.23	0.44	0.29	0.85	0.77	12	11	15	11	0.396058	TRUE
Q16531	DDB1	DNA damage-binding protein 1 OS=Homo sapiens OX=9606 GN=DDB1 PE=1 SV=1	-0.01	0.35	0.38	0.29	0.77	0.62	30	30	42	30	0.36384	TRUE
P52701	MSH6	DNA mismatch repair protein Msh6 OS=Homo sapiens OX=9606 GN=MSH6 PE=1 SV=2	0.59	0.9	0.33	0.28	0.83	0.63	20	25	33	25	-0.710244	TRUE
Q03701	CEBPZ	CCAAT/enhancer-binding protein zeta OS=Homo sapiens OX=9606 GN=CEBPZ PE=1 SV=3	0.56	0.49	0.44	0.28	0.44	0.42	9	9	9	9	-0.815796	TRUE
Q99549	MPHOSPH8	M-phase phosphoprotein 8 OS=Homo sapiens OX=9606 GN=MPHOSPH8 PE=1 SV=2	0.51	0.6	0.29	0.28	0.49	0.25	2	2	2	2	-0.790141	TRUE
Q9NXW2	DNAJB12	DnaJ homolog subfamily B member 12 OS=Homo sapiens OX=9606 GN=DNAJB12 PE=1 SV=5	0.42	-0.06	0.16	0.28	-0.14	-0.08	15	4	5	4	0.0340891	TRUE
P43246	MSH2	DNA mismatch repair protein Msh2 OS=Homo sapiens OX=9606 GN=MSH2 PE=1 SV=1	0.38	0.66	0.32	0.28	0.75	0.61	25	20	37	20	-0.400617	TRUE
P27694	RPA1	Replication protein A 70 kDa DNA-binding subunit OS=Homo sapiens OX=9606 GN=RPA1 PE=1 SV=2	0.36	0.64	0.36	0.28	0.87	0.77	34	18	30	18	-0.216898	TRUE
P35251	RFC1	Replication factor C subunit 1 OS=Homo sapiens OX=9606 GN=RFC1 PE=1 SV=4	0.18	0.45	0.25	0.28	0.86	0.73	11	11	14	11	0.0545317	TRUE
Q9UKX7	NUP50	Nuclear pore complex protein Nup50 OS=Homo sapiens OX=9606 GN=NUP50 PE=1 SV=2	0.17	0.27	0.24	0.28	0.25	0.17	20	6	6	6	0.336679	FALSE
Q9BVI4	NOC4L	Nucleolar complex protein 4 homolog OS=Homo sapiens OX=9606 GN=NOC4L PE=1 SV=1	0.13	0.4	0.31	0.28	0.35	0.24	21	8	13	8	0.105142	TRUE
P45984	MAPK9	Mitogen-activated protein kinase 9 OS=Homo sapiens OX=9606 GN=MAPK9 PE=1 SV=2	-0.11	-0.13	0.2	0.28	-0.04	0.03	8	3	3	3	0.910134	FALSE
P62805	HIST1H4A;HIST1H4B;HIST1H4C;HIST1H4D;HIST1H4E;HIST1H4F;HIST1H4H;HIST1H4I;HIST1H4J;HIST1H4K;HIST1H4L;HIST2H4A;HIST2H4B;HIST4H4	Histone H4 OS=Homo sapiens OX=9606 GN=H4C1 PE=1 SV=2	-0.37	0.23	0.33	0.28	0.17	0.39	51	6	45	6	0.551882	FALSE
Q7Z5K2	WAPAL;WAPL	Wings apart-like protein homolog OS=Homo sapiens OX=9606 GN=WAPL PE=1 SV=1	0.82	0.75	0.29	0.27	0.62	0.44	7	8	10	7	-0.913195	FALSE
O43818	RRP9	U3 small nucleolar RNA-interacting protein 2 OS=Homo sapiens OX=9606 GN=RRP9 PE=1 SV=1	0.81	0.43	0.49	0.27	0.19	0.28	7	3	4	3	-0.55777	TRUE
Q6P9B9	INTS5	Integrator complex subunit 5 OS=Homo sapiens OX=9606 GN=INTS5 PE=1 SV=1	0.46	0.75	0.18	0.27	0.75	0.38	2	2	3	2	-0.612416	TRUE
Q6PD62	CTR9	RNA polymerase-associated protein CTR9 homolog OS=Homo sapiens OX=9606 GN=CTR9 PE=1 SV=1	0.28	0.43	0.29	0.27	0.68	0.45	5	6	6	6	-0.0689896	TRUE
Q9H2P0	ADNP	Activity-dependent neuroprotector homeobox protein OS=Homo sapiens OX=9606 GN=ADNP PE=1 SV=1	0.17	0.52	0.51	0.27	0.99	0.96	14	12	14	12	0.148878	TRUE
O14646	CHD1	Chromodomain-helicase-DNA-binding protein 1 OS=Homo sapiens OX=9606 GN=CHD1 PE=1 SV=2	0.16	0.37	0.12	0.27	0.22	0.27	2	3	3	2	-0.354369	TRUE
O43592	XPOT	Exportin-T OS=Homo sapiens OX=9606 GN=XPOT PE=1 SV=2	-0.04	0.29	0.32	0.27	0.52	0.35	41	27	56	27	0.475844	FALSE
P82979	SARNP	SAP domain-containing ribonucleoprotein OS=Homo sapiens OX=9606 GN=SARNP PE=1 SV=3	-0.34	0.07	0.54	0.27	0.29	0.59	24	5	5	5	0.676975	TRUE
Q7Z2T5	TRMT1L	TRMT1-like protein OS=Homo sapiens OX=9606 GN=TRMT1L PE=1 SV=2	0.86	0.88	0.31	0.26	0.46	0.13	11	7	7	7	-0.845911	TRUE
O95613	PCNT	Pericentrin OS=Homo sapiens OX=9606 GN=PCNT PE=1 SV=4	0.73	-0.14	0.07	0.26	0.2	-0.05	1	3	3	3	-0.106049	FALSE
P49915	GMPS	GMP synthase [glutamine-hydrolyzing] OS=Homo sapiens OX=9606 GN=GMPS PE=1 SV=1	0.5	0.67	0.28	0.26	0.31	0.18	44	22	37	22	-0.834313	TRUE
Q9C0E2	XPO4	Exportin-4 OS=Homo sapiens OX=9606 GN=XPO4 PE=1 SV=2	0.37	0.38	0.36	0.26	0.67	0.42	3	3	3	3	-0.0604007	FALSE
Q05048	CSTF1	Cleavage stimulation factor subunit 1 OS=Homo sapiens OX=9606 GN=CSTF1 PE=1 SV=1	0.31	0.58	0.27	0.26	0.32	0.31	14	5	7	5	-0.742045	TRUE
P33993	MCM7	DNA replication licensing factor MCM7 OS=Homo sapiens OX=9606 GN=MCM7 PE=1 SV=4	0.28	0.45	0.3	0.26	0.72	0.64	45	23	38	23	-0.0638539	TRUE
Q9BQ39	DDX50	ATP-dependent RNA helicase DDX50 OS=Homo sapiens OX=9606 GN=DDX50 PE=1 SV=1	0.23	0.53	0.25	0.26	0.76	0.64	15	11	17	9	-0.124983	TRUE
Q13620	CUL4B	Cullin-4B OS=Homo sapiens OX=9606 GN=CUL4B PE=1 SV=4	0.22	0.34	0.27	0.26	0.71	0.62	16	15	17	9	0.110959	TRUE
Q13601	KRR1	KRR1 small subunit processome component homolog OS=Homo sapiens OX=9606 GN=KRR1 PE=1 SV=4	0.11	0.31	0.36	0.26	0.38	0.39	13	5	5	5	0.422983	TRUE
Q6QNY0	BLOC1S3	Biogenesis of lysosome-related organelles complex 1 subunit 3 OS=Homo sapiens OX=9606 GN=BLOC1S3 PE=1 SV=1	0.06	-0.13	0.2	0.26	0.05	0.08	18	3	3	3	0.876759	FALSE
Q9P287	BCCIP	BRCA2 and CDKN1A-interacting protein OS=Homo sapiens OX=9606 GN=BCCIP PE=1 SV=1	0.04	0.68	0.11	0.26	0.4	0.41	8	2	2	2	-0.335786	FALSE
P39748	FEN1	Flap endonuclease 1 OS=Homo sapiens OX=9606 GN=FEN1 PE=1 SV=1	0.01	0.53	0.4	0.26	0.62	0.73	31	11	18	11	0.12991	FALSE
P49959	MRE11;MRE11A	Double-strand break repair protein MRE11 OS=Homo sapiens OX=9606 GN=MRE11 PE=1 SV=3	-0.26	0.54	0.46	0.26	0.56	0.67	10	7	8	7	0.277956	TRUE
Q9UBW7	ZMYM2	Zinc finger MYM-type protein 2 OS=Homo sapiens OX=9606 GN=ZMYM2 PE=1 SV=1	0.9	0.81	0.22	0.25	0.46	0.28	9	10	13	10	-0.921176	TRUE
Q5VTR2	RNF20	E3 ubiquitin-protein ligase BRE1A OS=Homo sapiens OX=9606 GN=RNF20 PE=1 SV=2	0.81	0.8	0.16	0.25	0.4	0.23	8	8	10	6	-0.917416	FALSE
Q8IZL8	PELP1	Proline-, glutamic acid- and leucine-rich protein 1 OS=Homo sapiens OX=9606 GN=PELP1 PE=1 SV=2	0.64	0.83	0.19	0.25	0.5	0.22	7	6	8	6	-0.870599	TRUE
O95235	KIF20A	Kinesin-like protein KIF20A OS=Homo sapiens OX=9606 GN=KIF20A PE=1 SV=1	0.55	0.38	0.1	0.25	0.06	0.05	3	2	2	2	-0.682003	FALSE
P49848	TAF6	Transcription initiation factor TFIID subunit 6 OS=Homo sapiens OX=9606 GN=TAF6 PE=1 SV=1	0.49	0.64	0.21	0.25	0.7	0.56	4	3	3	3	-0.622721	TRUE
Q9GZR7	DDX24	ATP-dependent RNA helicase DDX24 OS=Homo sapiens OX=9606 GN=DDX24 PE=1 SV=1	0.36	0.62	0.34	0.25	0.4	0.35	21	17	30	17	-0.757171	FALSE
Q9BU76	C1orf35;MMTAG2	Multiple myeloma tumor-associated protein 2 OS=Homo sapiens OX=9606 GN=MMTAG2 PE=1 SV=1	0.29	0.4	0.22	0.25	0.86	0.64	15	4	4	4	-0.029675	TRUE
Q9Y5Q9	GTF3C3	General transcription factor 3C polypeptide 3 OS=Homo sapiens OX=9606 GN=GTF3C3 PE=1 SV=1	0.28	0.32	0.21	0.25	0.52	0.32	13	9	10	9	-0.111989	TRUE
Q9UJX3	ANAPC7	Anaphase-promoting complex subunit 7 OS=Homo sapiens OX=9606 GN=ANAPC7 PE=1 SV=4	0.23	0.08	0.08	0.25	0.25	0.21	13	5	6	5	0.247386	TRUE
Q13428	TCOF1	Treacle protein OS=Homo sapiens OX=9606 GN=TCOF1 PE=1 SV=3	0.23	0.61	0.33	0.25	-0.02	-0.02	22	28	36	28	-0.41319	TRUE
Q9UK59	DBR1	Lariat debranching enzyme OS=Homo sapiens OX=9606 GN=DBR1 PE=1 SV=2	0.22	0.1	0.34	0.25	0.38	0.22	8	3	3	3	0.702261	TRUE
O76021	RSL1D1	Ribosomal L1 domain-containing protein 1 OS=Homo sapiens OX=9606 GN=RSL1D1 PE=1 SV=3	0.2	0.33	0.29	0.25	0.25	0.14	44	22	46	22	-0.0675243	TRUE
Q9ULH7	MKL2;MRTFB	Myocardin-related transcription factor B OS=Homo sapiens OX=9606 GN=MRTFB PE=1 SV=3	0.2	0.04	0.16	0.25	0.01	0.05	6	5	6	5	0.330956	TRUE
O75367	H2AFY	Core histone macro-H2A.1 OS=Homo sapiens OX=9606 GN=MACROH2A1 PE=1 SV=4	0.13	0.31	0.34	0.25	0.23	0.25	69	21	51	19	0.320884	FALSE
O14647	CHD2	Chromodomain-helicase-DNA-binding protein 2 OS=Homo sapiens OX=9606 GN=CHD2 PE=1 SV=2	0.12	0.21	0.42	0.25	0.54	0.37	2	3	3	2	0.570868	TRUE
Q01831	XPC	DNA repair protein complementing XP-C cells OS=Homo sapiens OX=9606 GN=XPC PE=1 SV=4	0.04	0.35	0.17	0.25	0.74	0.53	7	5	7	5	0.161408	TRUE
P51003	PAPOLA	Poly(A) polymerase alpha OS=Homo sapiens OX=9606 GN=PAPOLA PE=1 SV=4	-0.09	0.33	0.13	0.25	0.57	0.43	5	3	3	3	0.23525	FALSE
Q8WWH5	TRUB1	Probable tRNA pseudouridine synthase 1 OS=Homo sapiens OX=9606 GN=TRUB1 PE=1 SV=1	-0.15	0.44	0.28	0.25	0.12	0.13	6	2	3	2	0.150651	FALSE
Q9ULA0	DNPEP	Aspartyl aminopeptidase OS=Homo sapiens OX=9606 GN=DNPEP PE=1 SV=2	-0.25	-0.19	0.39	0.25	-0.01	0.06	34	10	16	10	0.911097	FALSE
Q9UKD2	MRTO4	mRNA turnover protein 4 homolog OS=Homo sapiens OX=9606 GN=MRTO4 PE=1 SV=2	-0.3	0.19	0.29	0.25	0.38	0.4	18	4	7	4	0.578033	FALSE
Q9Y224	C14orf166;RTRAF	RNA transcription, translation and transport factor protein OS=Homo sapiens OX=9606 GN=RTRAF PE=1 SV=1	-0.3	-0.15	0.43	0.25	-0.12	0.1	55	11	24	11	0.81935	TRUE
O75150	RNF40	E3 ubiquitin-protein ligase BRE1B OS=Homo sapiens OX=9606 GN=RNF40 PE=1 SV=5	0.91	0.84	0.2	0.24	0.52	0.39	15	13	15	11	-0.950362	TRUE
O75475	PSIP1	PC4 and SFRS1-interacting protein OS=Homo sapiens OX=9606 GN=PSIP1 PE=1 SV=1	0.8	0.39	0.18	0.24	0.53	0.62	22	11	17	11	-0.616036	TRUE
Q5JVF3	PCID2	PCI domain-containing protein 2 OS=Homo sapiens OX=9606 GN=PCID2 PE=1 SV=2	0.7	0.6	0.2	0.24	0.1	-0.05	7	3	3	3	-0.721648	TRUE
Q9ULW0	TPX2	Targeting protein for Xklp2 OS=Homo sapiens OX=9606 GN=TPX2 PE=1 SV=2	0.52	0.61	0.19	0.24	0.41	0.35	28	16	21	16	-0.94559	TRUE
Q8WVB6	CHTF18	Chromosome transmission fidelity protein 18 homolog OS=Homo sapiens OX=9606 GN=CHTF18 PE=1 SV=1	0.51	0.45	0.26	0.24	0.24	0.13	5	3	4	3	-0.761152	FALSE
Q99661	KIF2C	Kinesin-like protein KIF2C OS=Homo sapiens OX=9606 GN=KIF2C PE=1 SV=2	0.34	0.49	0.2	0.24	0.36	0.4	5	4	4	4	-0.793902	TRUE
Q9UK61	FAM208A	Protein TASOR OS=Homo sapiens OX=9606 GN=TASOR PE=1 SV=3	0.29	0.38	0.18	0.24	0.58	0.41	3	5	6	5	-0.227641	TRUE
Q9H0S4	DDX47	Probable ATP-dependent RNA helicase DDX47 OS=Homo sapiens OX=9606 GN=DDX47 PE=1 SV=1	0.19	0.56	0.21	0.24	0.33	0.33	10	4	5	4	-0.526171	FALSE
P42696	RBM34	RNA-binding protein 34 OS=Homo sapiens OX=9606 GN=RBM34 PE=1 SV=2	0.18	0.04	0.33	0.24	0.51	0.4	20	8	8	8	0.602017	FALSE
P20585	MSH3	DNA mismatch repair protein Msh3 OS=Homo sapiens OX=9606 GN=MSH3 PE=1 SV=4	0.16	0.38	0.12	0.24	0.51	0.19	6	4	5	4	-0.143743	FALSE
Q96GX9	APIP	Methylthioribulose-1-phosphate dehydratase OS=Homo sapiens OX=9606 GN=APIP PE=1 SV=1	0.15	0.11	0.19	0.24	0.38	0.26	15	3	5	3	0.57429	FALSE
Q9Y294	ASF1A	Histone chaperone ASF1A OS=Homo sapiens OX=9606 GN=ASF1A PE=1 SV=1	0.15	0.02	0.03	0.24	0.5	0.14	25	3	4	3	0.33408	TRUE
Q49A26	GLYR1	Putative oxidoreductase GLYR1 OS=Homo sapiens OX=9606 GN=GLYR1 PE=1 SV=4	0.03	0.39	0.31	0.24	0.46	0.5	10	5	6	5	0.198174	TRUE
Q9UMS4	PRPF19	Pre-mRNA-processing factor 19 OS=Homo sapiens OX=9606 GN=PRPF19 PE=1 SV=1	-0.08	0.46	0.4	0.24	0.62	0.59	41	14	28	14	0.252779	TRUE
P62136	PPP1CA	Serine/threonine-protein phosphatase PP1-alpha catalytic subunit OS=Homo sapiens OX=9606 GN=PPP1CA PE=1 SV=1	-0.2	0.23	0.3	0.24	0.34	0.4	57	14	42	4	0.531743	TRUE
Q12905	ILF2	Interleukin enhancer-binding factor 2 OS=Homo sapiens OX=9606 GN=ILF2 PE=1 SV=2	-0.27	0.1	0.38	0.24	0.51	0.55	49	13	51	13	0.619467	TRUE
Q7L5N1	COPS6	COP9 signalosome complex subunit 6 OS=Homo sapiens OX=9606 GN=COPS6 PE=1 SV=1	-0.33	0.05	0.25	0.24	0.08	0.2	17	5	6	5	0.737982	FALSE
Q92576	PHF3	PHD finger protein 3 OS=Homo sapiens OX=9606 GN=PHF3 PE=1 SV=3	1.32	1.17	0.18	0.23	0.25	0.11	2	4	4	4	-0.887174	TRUE
Q8IX18	DHX40	Probable ATP-dependent RNA helicase DHX40 OS=Homo sapiens OX=9606 GN=DHX40 PE=1 SV=2	0.58	0.49	0.29	0.23	0.6	0.34	12	7	7	7	-0.676849	TRUE
Q93100	PHKB	Phosphorylase b kinase regulatory subunit beta OS=Homo sapiens OX=9606 GN=PHKB PE=1 SV=3	0.53	-0.11	0.28	0.23	-0.03	0.02	2	2	2	2	0.0607993	FALSE
Q08379	GOLGA2	Golgin subfamily A member 2 OS=Homo sapiens OX=9606 GN=GOLGA2 PE=1 SV=3	0.53	0.26	0.15	0.23	-0.16	-0.14	9	7	9	7	-0.438131	TRUE
Q9H0A0	NAT10	RNA cytidine acetyltransferase OS=Homo sapiens OX=9606 GN=NAT10 PE=1 SV=2	0.51	0.45	0.3	0.23	0.72	0.58	28	23	37	23	-0.380717	TRUE
Q12789	GTF3C1	General transcription factor 3C polypeptide 1 OS=Homo sapiens OX=9606 GN=GTF3C1 PE=1 SV=4	0.43	0.71	0.24	0.23	0.64	0.39	8	14	18	14	-0.686223	TRUE
P09874	PARP1	Poly [ADP-ribose] polymerase 1 OS=Homo sapiens OX=9606 GN=PARP1 PE=1 SV=4	0.32	0.34	0.22	0.23	1.12	0.96	47	40	81	40	0.044219	TRUE
Q99873	PRMT1	Protein arginine N-methyltransferase 1 OS=Homo sapiens OX=9606 GN=PRMT1 PE=1 SV=3	0.31	0.69	0.37	0.23	0.25	0.27	48	17	44	17	-0.654342	TRUE
Q13769	THOC5	THO complex subunit 5 homolog OS=Homo sapiens OX=9606 GN=THOC5 PE=1 SV=2	0.3	0.61	0.33	0.23	0.91	0.69	8	5	6	5	-0.176556	FALSE
Q9UBB5	MBD2	Methyl-CpG-binding domain protein 2 OS=Homo sapiens OX=9606 GN=MBD2 PE=1 SV=1	0.27	0.53	0.19	0.23	0.34	0.17	14	5	5	4	-0.652348	TRUE
Q13112	CHAF1B	Chromatin assembly factor 1 subunit B OS=Homo sapiens OX=9606 GN=CHAF1B PE=1 SV=1	0.23	0.39	0.04	0.23	0.51	0.36	4	2	2	2	-0.327645	TRUE
Q8WVM7	STAG1	Cohesin subunit SA-1 OS=Homo sapiens OX=9606 GN=STAG1 PE=1 SV=3	0.16	0.22	0.16	0.23	0.44	0.3	9	10	11	5	0.197229	FALSE
Q69YN2	CWF19L1	CWF19-like protein 1 OS=Homo sapiens OX=9606 GN=CWF19L1 PE=1 SV=2	0.1	0.54	0.28	0.23	0.62	0.57	27	11	12	11	-0.0741347	TRUE
O60684	KPNA6	Importin subunit alpha-7 OS=Homo sapiens OX=9606 GN=KPNA6 PE=1 SV=1	-0.03	0.19	0.17	0.23	0.17	0.19	32	13	19	7	0.552625	FALSE
Q9NX24	NHP2	H/ACA ribonucleoprotein complex subunit 2 OS=Homo sapiens OX=9606 GN=NHP2 PE=1 SV=1	-0.03	0.29	0.36	0.23	0.22	0.44	38	4	6	4	0.384866	TRUE
Q2TAY7	SMU1	WD40 repeat-containing protein SMU1 OS=Homo sapiens OX=9606 GN=SMU1 PE=1 SV=2	0.51	0.51	0.23	0.22	0.43	0.3	19	8	16	8	-0.901559	TRUE
Q6ZRS2	SRCAP	Helicase SRCAP OS=Homo sapiens OX=9606 GN=SRCAP PE=1 SV=3	0.47	0.26	0.06	0.22	0.51	0.4	1	3	5	3	-0.402278	FALSE
Q2NL82	TSR1	Pre-rRNA-processing protein TSR1 homolog OS=Homo sapiens OX=9606 GN=TSR1 PE=1 SV=1	0.47	0.2	0.16	0.22	-0.09	0.05	9	7	9	7	-0.430434	TRUE
Q8TF74	WIPF2	WAS/WASL-interacting protein family member 2 OS=Homo sapiens OX=9606 GN=WIPF2 PE=1 SV=1	0.38	-0.31	0.09	0.22	-0.04	-0.12	9	3	7	3	0.255149	FALSE
Q92499	DDX1	ATP-dependent RNA helicase DDX1 OS=Homo sapiens OX=9606 GN=DDX1 PE=1 SV=2	0.11	0.44	0.28	0.22	0.2	0.15	46	27	51	27	-0.225369	TRUE
Q6NXG1	ESRP1	Epithelial splicing regulatory protein 1 OS=Homo sapiens OX=9606 GN=ESRP1 PE=1 SV=2	-0.11	-0.04	0.17	0.22	0.35	0.22	24	11	21	10	0.795586	TRUE
Q9H1P3	OSBPL2	Oxysterol-binding protein-related protein 2 OS=Homo sapiens OX=9606 GN=OSBPL2 PE=1 SV=1	0.3	-0.2	0.14	0.21	0.33	0.46	5	2	2	2	0.383546	FALSE
P52434	POLR2H	DNA-directed RNA polymerases I, II, and III subunit RPABC3 OS=Homo sapiens OX=9606 GN=POLR2H PE=1 SV=4	0.28	-0.13	0.24	0.21	0.09	0.19	39	4	4	4	0.474319	TRUE
Q9BSC4	NOL10	Nucleolar protein 10 OS=Homo sapiens OX=9606 GN=NOL10 PE=1 SV=1	0.27	0.41	0.36	0.21	0.41	0.33	7	5	5	5	-0.318113	TRUE
O00567	NOP56	Nucleolar protein 56 OS=Homo sapiens OX=9606 GN=NOP56 PE=1 SV=4	0.26	0.44	0.24	0.21	0.26	0.21	33	15	23	15	-0.724914	TRUE
O60832	DKC1	H/ACA ribonucleoprotein complex subunit DKC1 OS=Homo sapiens OX=9606 GN=DKC1 PE=1 SV=3	0.26	0.5	0.25	0.21	0.59	0.54	26	13	23	13	-0.302396	TRUE
Q96EE3	SEH1L	Nucleoporin SEH1 OS=Homo sapiens OX=9606 GN=SEH1L PE=1 SV=3	0.14	0.36	0.25	0.21	0.05	0.07	11	4	5	4	-0.256182	FALSE
Q8TED0	UTP15	U3 small nucleolar RNA-associated protein 15 homolog OS=Homo sapiens OX=9606 GN=UTP15 PE=1 SV=3	-0.03	0.35	0.28	0.21	0.4	0.4	16	9	12	9	0.247052	TRUE
P37108	SRP14	Signal recognition particle 14 kDa protein OS=Homo sapiens OX=9606 GN=SRP14 PE=1 SV=2	-0.36	0.09	0.46	0.21	0.24	0.43	23	4	4	4	0.663367	TRUE
Q14980	NUMA1	Nuclear mitotic apparatus protein 1 OS=Homo sapiens OX=9606 GN=NUMA1 PE=1 SV=2	0.39	0.49	0.33	0.2	0.8	0.61	38	63	111	63	-0.23373	TRUE
A6NHR9	SMCHD1	Structural maintenance of chromosomes flexible hinge domain-containing protein 1 OS=Homo sapiens OX=9606 GN=SMCHD1 PE=1 SV=2	0.32	0.48	0.17	0.2	0.66	0.45	4	7	8	7	-0.376736	TRUE
Q96GQ7	DDX27	Probable ATP-dependent RNA helicase DDX27 OS=Homo sapiens OX=9606 GN=DDX27 PE=1 SV=2	0.27	0.56	0.32	0.2	0.4	0.28	26	19	30	19	-0.589628	TRUE
Q14690	PDCD11	Protein RRP5 homolog OS=Homo sapiens OX=9606 GN=PDCD11 PE=1 SV=3	0.24	0.36	0.25	0.2	0.5	0.37	14	22	27	22	-0.17927	TRUE
Q4G0J3	LARP7	La-related protein 7 OS=Homo sapiens OX=9606 GN=LARP7 PE=1 SV=1	0.2	0.24	0.23	0.2	0.51	0.4	18	7	8	7	0.136847	TRUE
Q9BYG3	MKI67IP;NIFK	MKI67 FHA domain-interacting nucleolar phosphoprotein OS=Homo sapiens OX=9606 GN=NIFK PE=1 SV=1	0.08	0.27	0.34	0.2	0.23	0.1	38	11	14	11	0.319623	TRUE
P67870	CSNK2B	Casein kinase II subunit beta OS=Homo sapiens OX=9606 GN=CSNK2B PE=1 SV=1	-0.01	0.24	0.26	0.2	-0.05	0	15	3	3	3	0.178416	FALSE
Q8NEM2	SHCBP1	SHC SH2 domain-binding protein 1 OS=Homo sapiens OX=9606 GN=SHCBP1 PE=1 SV=3	0.58	0.63	0.15	0.19	-0.07	-0.18	3	2	2	2	-0.682342	FALSE
O95251	KAT7	Histone acetyltransferase KAT7 OS=Homo sapiens OX=9606 GN=KAT7 PE=1 SV=1	0.42	0.77	0.17	0.19	0.7	0.62	6	3	6	3	-0.639931	FALSE
O15226	NKRF	NF-kappa-B-repressing factor OS=Homo sapiens OX=9606 GN=NKRF PE=1 SV=2	0.33	0.77	0.24	0.19	0.72	0.68	23	15	18	15	-0.506831	TRUE
P17480	UBTF	Nucleolar transcription factor 1 OS=Homo sapiens OX=9606 GN=UBTF PE=1 SV=1	0.32	0.34	0.26	0.19	0.77	0.66	22	16	19	16	-0.0486136	TRUE
Q5JTH9	RRP12	RRP12-like protein OS=Homo sapiens OX=9606 GN=RRP12 PE=1 SV=2	0.26	0.6	0.3	0.19	0.35	0.15	21	22	29	22	-0.582334	TRUE
Q96PZ0	PUS7	Pseudouridylate synthase 7 homolog OS=Homo sapiens OX=9606 GN=PUS7 PE=1 SV=2	0.25	0.56	0.1	0.19	0.34	0.25	22	11	16	11	-0.723996	FALSE
Q15345	LRRC41	Leucine-rich repeat-containing protein 41 OS=Homo sapiens OX=9606 GN=LRRC41 PE=1 SV=3	0.24	0.12	0.16	0.19	0.49	0.44	5	3	3	3	0.165192	FALSE
Q99848	EBNA1BP2	Probable rRNA-processing protein EBP2 OS=Homo sapiens OX=9606 GN=EBNA1BP2 PE=1 SV=2	0.14	0.24	0.25	0.19	0.24	0.3	28	7	10	7	0.214319	FALSE
Q9H5V9	CXorf56	UPF0428 protein CXorf56 OS=Homo sapiens OX=9606 GN=CXorf56 PE=1 SV=1	0.11	0.2	0.3	0.19	0.48	0.52	26	6	8	6	0.332071	TRUE
Q5VTB9	RNF220	E3 ubiquitin-protein ligase RNF220 OS=Homo sapiens OX=9606 GN=RNF220 PE=1 SV=1	0.08	0.29	0.18	0.19	0.33	0.32	6	3	3	3	0.061652	FALSE
Q9NZL9	MAT2B	Methionine adenosyltransferase 2 subunit beta OS=Homo sapiens OX=9606 GN=MAT2B PE=1 SV=1	0.04	0.18	0.11	0.19	0.22	0.15	18	4	4	4	0.351402	FALSE
Q92466	DDB2	DNA damage-binding protein 2 OS=Homo sapiens OX=9606 GN=DDB2 PE=1 SV=1	0.03	0.61	0.1	0.19	0.94	0.71	6	3	3	3	-0.0950271	FALSE
Q68CP9	ARID2	AT-rich interactive domain-containing protein 2 OS=Homo sapiens OX=9606 GN=ARID2 PE=1 SV=2	-0.08	0.23	0.16	0.19	0.49	0.27	2	3	3	3	0.343318	TRUE
P23771	GATA3	Trans-acting T-cell-specific transcription factor GATA-3 OS=Homo sapiens OX=9606 GN=GATA3 PE=1 SV=1	0.51	0.57	0.05	0.18	0.32	0.25	12	4	7	4	-0.929758	TRUE
Q9UQE7	SMC3	Structural maintenance of chromosomes protein 3 OS=Homo sapiens OX=9606 GN=SMC3 PE=1 SV=2	0.49	0.45	0.22	0.18	0.95	0.82	26	28	42	28	-0.229713	TRUE
P49711	CTCF	Transcriptional repressor CTCF OS=Homo sapiens OX=9606 GN=CTCF PE=1 SV=1	0.44	0.81	0.38	0.18	0.66	0.7	22	10	13	10	-0.636687	TRUE
P40937	RFC5	Replication factor C subunit 5 OS=Homo sapiens OX=9606 GN=RFC5 PE=1 SV=1	0.37	0.31	0.24	0.18	0.41	0.33	6	2	2	2	-0.558974	TRUE
P61964	WDR5	WD repeat-containing protein 5 OS=Homo sapiens OX=9606 GN=WDR5 PE=1 SV=1	0.01	0.46	0.3	0.18	0.47	0.46	22	6	7	6	0.0254723	TRUE
Q9Y314	NOSIP	Nitric oxide synthase-interacting protein OS=Homo sapiens OX=9606 GN=NOSIP PE=1 SV=1	-0.01	0.42	0.31	0.18	-0.01	-0.06	27	6	7	6	-0.0812376	TRUE
Q9H307	PNN	Pinin OS=Homo sapiens OX=9606 GN=PNN PE=1 SV=5	0.91	0.62	0.23	0.17	0.58	0.39	10	6	6	6	-0.850674	FALSE
Q969N2	PIGT	GPI transamidase component PIG-T OS=Homo sapiens OX=9606 GN=PIGT PE=1 SV=1	0.47	0.12	0.06	0.17	0.08	-0.07	8	4	5	4	-0.424141	TRUE
Q5T1V6	DDX59	Probable ATP-dependent RNA helicase DDX59 OS=Homo sapiens OX=9606 GN=DDX59 PE=1 SV=1	0.45	0.09	0.14	0.17	0	0.24	5	2	2	2	-0.355096	FALSE
Q9H0H5	RACGAP1	Rac GTPase-activating protein 1 OS=Homo sapiens OX=9606 GN=RACGAP1 PE=1 SV=1	0.44	0.47	0.08	0.17	0.25	0.18	5	4	4	4	-0.926359	FALSE
Q8IWA0	WDR75	WD repeat-containing protein 75 OS=Homo sapiens OX=9606 GN=WDR75 PE=1 SV=1	0.31	0.37	0.22	0.17	0.57	0.4	11	8	11	8	-0.310728	TRUE
Q8WWQ0	PHIP	PH-interacting protein OS=Homo sapiens OX=9606 GN=PHIP PE=1 SV=2	0.26	0.22	0.12	0.17	0.43	0.18	5	7	8	7	-0.205692	FALSE
P05114	HMGN1	Non-histone chromosomal protein HMG-14 OS=Homo sapiens OX=9606 GN=HMGN1 PE=1 SV=3	0.25	0.2	0.23	0.17	0.27	0.31	28	4	7	4	-0.136128	FALSE
P50613	CDK7	Cyclin-dependent kinase 7 OS=Homo sapiens OX=9606 GN=CDK7 PE=1 SV=1	0.23	0.67	0.11	0.17	0.26	0.29	12	4	4	4	-0.743262	TRUE
Q96RT7	TUBGCP6	Gamma-tubulin complex component 6 OS=Homo sapiens OX=9606 GN=TUBGCP6 PE=1 SV=3	0.19	-0.01	0.15	0.17	0.27	0.15	3	2	3	2	0.508308	FALSE
Q99584	S100A13	Protein S100-A13 OS=Homo sapiens OX=9606 GN=S100A13 PE=1 SV=1	0.18	0.24	0.27	0.17	0.32	0.36	19	2	2	2	0.106875	FALSE
Q9Y333	LSM2	U6 snRNA-associated Sm-like protein LSm2 OS=Homo sapiens OX=9606 GN=LSM2 PE=1 SV=1	-0.06	-0.28	0.22	0.17	0.14	0.32	46	4	7	4	0.799341	FALSE
Q14498	RBM39	RNA-binding protein 39 OS=Homo sapiens OX=9606 GN=RBM39 PE=1 SV=2	-0.21	0.53	0.38	0.17	0.71	0.71	28	12	20	12	0.176228	TRUE
P09234	SNRPC	U1 small nuclear ribonucleoprotein C OS=Homo sapiens OX=9606 GN=SNRPC PE=1 SV=1	-0.21	0.27	0.36	0.17	0.2	0.38	13	2	6	2	0.416659	TRUE
Q96I24	FUBP3	Far upstream element-binding protein 3 OS=Homo sapiens OX=9606 GN=FUBP3 PE=1 SV=2	-0.29	0.27	0.25	0.17	0.29	0.43	37	16	21	14	0.382	TRUE
Q09028	RBBP4	Histone-binding protein RBBP4 OS=Homo sapiens OX=9606 GN=RBBP4 PE=1 SV=3	-0.3	0.37	0.3	0.17	0.59	0.52	21	7	10	3	0.315005	TRUE
Q9P219	CCDC88C	Protein Daple OS=Homo sapiens OX=9606 GN=CCDC88C PE=1 SV=3	0.4	0.14	0.12	0.16	0.3	0.22	2	3	3	3	-0.388585	FALSE
Q8NHQ9	DDX55	ATP-dependent RNA helicase DDX55 OS=Homo sapiens OX=9606 GN=DDX55 PE=1 SV=3	0.38	0.34	0.25	0.16	0.43	0.4	7	5	6	5	-0.567581	TRUE
P82912	MRPS11	28S ribosomal protein S11, mitochondrial OS=Homo sapiens OX=9606 GN=MRPS11 PE=1 SV=2	0.31	0.27	0.14	0.16	0.22	0.27	12	2	2	2	-0.877116	FALSE
O60524	NEMF	Nuclear export mediator factor NEMF OS=Homo sapiens OX=9606 GN=NEMF PE=1 SV=4	0.27	-0.19	0.07	0.16	0.38	0.25	18	17	25	17	0.348676	FALSE
Q9UNX4	WDR3	WD repeat-containing protein 3 OS=Homo sapiens OX=9606 GN=WDR3 PE=1 SV=1	0.23	0.66	0.21	0.16	0.28	0.11	21	18	19	18	-0.6576	TRUE
P06703	S100A6	Protein S100-A6 OS=Homo sapiens OX=9606 GN=S100A6 PE=1 SV=1	0.23	0.18	0.14	0.16	0.1	0.18	27	3	4	3	-0.628964	FALSE
P29374	ARID4A	AT-rich interactive domain-containing protein 4A OS=Homo sapiens OX=9606 GN=ARID4A PE=1 SV=3	-0.07	0.41	0.06	0.16	0.51	0.31	3	4	4	4	-0.0374276	FALSE
Q13330	MTA1	Metastasis-associated protein MTA1 OS=Homo sapiens OX=9606 GN=MTA1 PE=1 SV=2	-0.15	0.45	0.18	0.16	0.95	0.84	18	10	16	7	0.124075	TRUE
Q9GZS1	POLR1E	DNA-directed RNA polymerase I subunit RPA49 OS=Homo sapiens OX=9606 GN=POLR1E PE=1 SV=3	0.58	0.63	0.21	0.15	0.45	0.4	26	9	10	9	-0.955759	TRUE
Q9Y2X3	NOP58	Nucleolar protein 58 OS=Homo sapiens OX=9606 GN=NOP58 PE=1 SV=1	0.28	0.44	0.36	0.15	0.26	0.24	30	14	24	14	-0.599627	TRUE
Q9BV38	WDR18	WD repeat-containing protein 18 OS=Homo sapiens OX=9606 GN=WDR18 PE=1 SV=2	0.12	0.46	0.16	0.15	0.4	0.22	13	5	7	5	-0.387598	TRUE
Q86WX3	RPS19BP1	Active regulator of SIRT1 OS=Homo sapiens OX=9606 GN=RPS19BP1 PE=1 SV=1	-0.05	0.22	0.2	0.15	0.11	-0.01	18	2	2	2	0.256308	FALSE
Q9BT78	COPS4	COP9 signalosome complex subunit 4 OS=Homo sapiens OX=9606 GN=COPS4 PE=1 SV=1	-0.16	-0.04	0.17	0.15	0.13	0.1	36	11	19	11	0.898721	FALSE
Q9NTZ6	RBM12	RNA-binding protein 12 OS=Homo sapiens OX=9606 GN=RBM12 PE=1 SV=1	-0.22	0.54	0.49	0.15	0.65	0.78	6	5	5	5	0.195882	TRUE
P49761	CLK3	Dual specificity protein kinase CLK3 OS=Homo sapiens OX=9606 GN=CLK3 PE=1 SV=3	0.64	0.88	0.22	0.14	0.32	0.21	9	5	5	5	-0.933761	TRUE
O14981	BTAF1	TATA-binding protein-associated factor 172 OS=Homo sapiens OX=9606 GN=BTAF1 PE=1 SV=2	0.41	0.54	0.05	0.14	0.54	0.29	4	6	7	6	-0.723177	FALSE
Q9BVJ6	UTP14A	U3 small nucleolar RNA-associated protein 14 homolog A OS=Homo sapiens OX=9606 GN=UTP14A PE=1 SV=1	0.41	0.35	0.24	0.14	0.45	0.26	16	9	14	9	-0.629776	TRUE
P49916	LIG3	DNA ligase 3 OS=Homo sapiens OX=9606 GN=LIG3 PE=1 SV=2	0.4	0.46	0.12	0.14	0.49	0.35	10	9	11	9	-0.729126	TRUE
Q9H6T0	ESRP2	Epithelial splicing regulatory protein 2 OS=Homo sapiens OX=9606 GN=ESRP2 PE=1 SV=1	0.35	0.38	0.15	0.14	0.95	0.77	15	8	10	7	-0.134897	TRUE
Q8NEM7	FAM48A;SUPT20H	Transcription factor SPT20 homolog OS=Homo sapiens OX=9606 GN=SUPT20H PE=1 SV=2	0.28	0.38	0.1	0.14	0.37	0.22	3	2	3	2	-0.711913	TRUE
Q9H583	HEATR1	HEAT repeat-containing protein 1 OS=Homo sapiens OX=9606 GN=HEATR1 PE=1 SV=3	0.24	0.49	0.23	0.14	0.53	0.34	10	22	27	22	-0.448497	TRUE
Q96QU8	XPO6	Exportin-6 OS=Homo sapiens OX=9606 GN=XPO6 PE=1 SV=1	0.11	0.42	0	0.14	0.09	-0.16	2	2	2	2	-0.505211	FALSE
Q9ULK4	MED23	Mediator of RNA polymerase II transcription subunit 23 OS=Homo sapiens OX=9606 GN=MED23 PE=1 SV=2	0.05	0.58	0.11	0.14	0.61	0.25	6	6	7	6	-0.277355	TRUE
Q96RL1	UIMC1	BRCA1-A complex subunit RAP80 OS=Homo sapiens OX=9606 GN=UIMC1 PE=1 SV=2	1.99	0.96	-0.02	0.13	0.06	-0.1	4	3	3	3	-0.781864	TRUE
Q9BY42	RTFDC1	Replication termination factor 2 OS=Homo sapiens OX=9606 GN=RTF2 PE=1 SV=3	1.14	0.9	0.21	0.13	0.06	0.07	30	7	10	7	-0.859301	TRUE
O43502	RAD51C	DNA repair protein RAD51 homolog 3 OS=Homo sapiens OX=9606 GN=RAD51C PE=1 SV=1	0.57	0.57	-0.03	0.13	0.35	0.13	8	3	3	3	-0.879426	FALSE
Q92785	DPF2	Zinc finger protein ubi-d4 OS=Homo sapiens OX=9606 GN=DPF2 PE=1 SV=2	0.36	0.36	0.19	0.13	0.39	0.34	22	6	8	6	-0.739643	TRUE
Q9NV06	DCAF13	DDB1- and CUL4-associated factor 13 OS=Homo sapiens OX=9606 GN=DCAF13 PE=1 SV=2	0.26	0.24	0.14	0.13	0.36	0.24	9	4	5	4	-0.446709	TRUE
Q9P2I0	CPSF2	Cleavage and polyadenylation specificity factor subunit 2 OS=Homo sapiens OX=9606 GN=CPSF2 PE=1 SV=2	0.25	0.59	0.24	0.13	0.64	0.5	11	8	9	8	-0.423291	TRUE
Q86W42	THOC6	THO complex subunit 6 homolog OS=Homo sapiens OX=9606 GN=THOC6 PE=1 SV=1	0.23	0.43	-0.02	0.13	0.41	0.38	19	5	8	5	-0.576932	TRUE
Q9NXE4	SMPD4	Sphingomyelin phosphodiesterase 4 OS=Homo sapiens OX=9606 GN=SMPD4 PE=1 SV=3	0.07	0.39	0.2	0.13	0.2	0.01	5	5	5	5	-0.301594	FALSE
P06400	RB1	Retinoblastoma-associated protein OS=Homo sapiens OX=9606 GN=RB1 PE=1 SV=2	-0.08	0.19	0.26	0.13	1.02	0.81	5	5	6	5	0.274143	FALSE
P07199	CENPB	Major centromere autoantigen B OS=Homo sapiens OX=9606 GN=CENPB PE=1 SV=2	-0.14	0.34	0.05	0.13	0.49	0.43	3	2	2	2	0.0651335	FALSE
Q9NRZ9	HELLS	Lymphoid-specific helicase OS=Homo sapiens OX=9606 GN=HELLS PE=1 SV=1	0.85	1.08	0.12	0.12	0.19	-0.02	8	5	6	5	-0.883272	FALSE
P11388	TOP2A	DNA topoisomerase 2-alpha OS=Homo sapiens OX=9606 GN=TOP2A PE=1 SV=3	0.6	0.71	0.16	0.12	0.71	0.54	18	27	41	18	-0.772182	TRUE
Q9BXW9	FANCD2	Fanconi anemia group D2 protein OS=Homo sapiens OX=9606 GN=FANCD2 PE=1 SV=2	0.56	0.87	0.06	0.12	0.48	0.21	4	4	4	4	-0.885226	TRUE
P28340	POLD1	DNA polymerase delta catalytic subunit OS=Homo sapiens OX=9606 GN=POLD1 PE=1 SV=2	0.44	0.62	0.09	0.12	0.69	0.52	15	17	20	16	-0.636918	TRUE
Q8WUM0	NUP133	Nuclear pore complex protein Nup133 OS=Homo sapiens OX=9606 GN=NUP133 PE=1 SV=2	0.38	0.3	0.13	0.12	0.25	0.11	15	12	15	12	-0.817586	FALSE
P20700	LMNB1	Lamin-B1 OS=Homo sapiens OX=9606 GN=LMNB1 PE=1 SV=2	0.18	0.42	0.31	0.12	0.39	0.4	51	28	58	26	-0.308566	TRUE
Q9Y2P8	RCL1	RNA 3'-terminal phosphate cyclase-like protein OS=Homo sapiens OX=9606 GN=RCL1 PE=1 SV=3	0.13	0.06	0.04	0.12	0.12	0.09	12	4	5	4	0.000710871	TRUE
P55060	CSE1L	Exportin-2 OS=Homo sapiens OX=9606 GN=CSE1L PE=1 SV=3	-0.11	0.24	0.25	0.12	0.79	0.68	46	37	88	37	0.262152	TRUE
Q13618	CUL3	Cullin-3 OS=Homo sapiens OX=9606 GN=CUL3 PE=1 SV=2	-0.14	0.03	0.3	0.12	0.21	0.11	16	12	20	12	0.759352	TRUE
P68400	CSNK2A1	Casein kinase II subunit alpha OS=Homo sapiens OX=9606 GN=CSNK2A1 PE=1 SV=1	-0.21	0.09	0.22	0.12	0.18	0.3	29	8	12	8	0.566993	TRUE
Q14683	SMC1A	Structural maintenance of chromosomes protein 1A OS=Homo sapiens OX=9606 GN=SMC1A PE=1 SV=2	0.62	0.58	0.1	0.11	0.95	0.72	21	26	32	26	-0.498848	TRUE
P18754	RCC1	Regulator of chromosome condensation OS=Homo sapiens OX=9606 GN=RCC1 PE=1 SV=1	0.45	0.61	0.21	0.11	0.34	0.37	31	11	22	11	-0.957816	FALSE
Q05086	UBE3A	Ubiquitin-protein ligase E3A OS=Homo sapiens OX=9606 GN=UBE3A PE=1 SV=4	0.38	0.03	0.06	0.11	0.14	-0.02	11	8	9	8	-0.308054	TRUE
Q9NVP1	DDX18	ATP-dependent RNA helicase DDX18 OS=Homo sapiens OX=9606 GN=DDX18 PE=1 SV=2	0.37	0.32	0.27	0.11	0.48	0.43	24	13	23	13	-0.421681	TRUE
P56182	RRP1	Ribosomal RNA processing protein 1 homolog A OS=Homo sapiens OX=9606 GN=RRP1 PE=1 SV=1	0.33	0.4	0.24	0.11	0.23	0.18	23	9	11	9	-0.887971	TRUE
Q9BW19	KIFC1	Kinesin-like protein KIFC1 OS=Homo sapiens OX=9606 GN=KIFC1 PE=1 SV=2	0.26	0.34	-0.01	0.11	0.51	0.31	5	2	3	2	-0.45482	TRUE
Q9BTE3	MCMBP	Mini-chromosome maintenance complex-binding protein OS=Homo sapiens OX=9606 GN=MCMBP PE=1 SV=2	0.26	0.62	0.02	0.11	0.58	0.41	13	7	8	7	-0.593589	FALSE
Q96FZ2	C3orf37;HMCES	Abasic site processing protein HMCES OS=Homo sapiens OX=9606 GN=HMCES PE=1 SV=1	0.21	0.45	0.13	0.11	0.39	0.34	23	7	8	7	-0.606729	TRUE
Q8NF91	SYNE1	Nesprin-1 OS=Homo sapiens OX=9606 GN=SYNE1 PE=1 SV=4	0.17	-0.04	0.15	0.11	-0.11	-0.05	0	2	2	2	0.142024	TRUE
Q9NTI5	PDS5B	Sister chromatid cohesion protein PDS5 homolog B OS=Homo sapiens OX=9606 GN=PDS5B PE=1 SV=1	0.09	0.22	0.16	0.11	1.13	1.05	20	29	33	25	0.125588	FALSE
Q6UWP7	LCLAT1	Lysocardiolipin acyltransferase 1 OS=Homo sapiens OX=9606 GN=LCLAT1 PE=1 SV=1	-0.02	-0.07	0.09	0.11	0.35	0.24	6	3	3	3	0.566494	FALSE
Q9P0M6	H2AFY2	Core histone macro-H2A.2 OS=Homo sapiens OX=9606 GN=MACROH2A2 PE=1 SV=3	-0.05	0.56	0.05	0.11	0.41	0.38	19	7	14	5	-0.29812	FALSE
Q9BSD7	NTPCR	Cancer-related nucleoside-triphosphatase OS=Homo sapiens OX=9606 GN=NTPCR PE=1 SV=1	-0.08	-0.06	0.04	0.11	0.1	0.07	13	2	2	2	0.886429	TRUE
Q13617	CUL2	Cullin-2 OS=Homo sapiens OX=9606 GN=CUL2 PE=1 SV=2	-0.09	0.18	0.2	0.11	0.49	0.39	17	12	16	12	0.328509	FALSE
P52294	KPNA1	Importin subunit alpha-5 OS=Homo sapiens OX=9606 GN=KPNA1 PE=1 SV=3	-0.11	0.44	0.18	0.11	0.19	0.24	33	13	21	7	-0.122107	TRUE
Q9BQ75	CMSS1	Protein CMSS1 OS=Homo sapiens OX=9606 GN=CMSS1 PE=1 SV=2	-0.12	0.18	0.26	0.11	0.5	0.52	21	5	6	5	0.351717	TRUE
P55263	ADK	Adenosine kinase OS=Homo sapiens OX=9606 GN=ADK PE=1 SV=2	-0.12	-0.17	0.18	0.11	0.25	0.28	39	10	16	10	0.760549	FALSE
Q9GZL7	WDR12	Ribosome biogenesis protein WDR12 OS=Homo sapiens OX=9606 GN=WDR12 PE=1 SV=2	-0.13	0.34	0.27	0.11	0.32	0.38	27	9	12	9	0.174938	TRUE
Q13057	COASY	Bifunctional coenzyme A synthase OS=Homo sapiens OX=9606 GN=COASY PE=1 SV=4	-0.14	-0.23	-0.01	0.11	0.3	0.26	15	6	9	6	0.639132	FALSE
P46013	MKI67	Proliferation marker protein Ki-67 OS=Homo sapiens OX=9606 GN=MKI67 PE=1 SV=2	0.99	0.93	0.14	0.1	0.34	0.16	29	64	91	64	-0.936085	TRUE
Q14527	HLTF	Helicase-like transcription factor OS=Homo sapiens OX=9606 GN=HLTF PE=1 SV=2	0.88	0.73	0.09	0.1	0.05	-0.08	9	8	10	8	-0.83704	TRUE
Q9NR30	DDX21	Nucleolar RNA helicase 2 OS=Homo sapiens OX=9606 GN=DDX21 PE=1 SV=5	0.61	0.59	0.21	0.1	0.43	0.26	48	34	79	32	-0.925824	TRUE
Q9H6R4	NOL6	Nucleolar protein 6 OS=Homo sapiens OX=9606 GN=NOL6 PE=1 SV=2	0.41	0.69	0.17	0.1	0.3	0.12	5	5	6	5	-0.865757	TRUE
Q86YP4	GATAD2A	Transcriptional repressor p66-alpha OS=Homo sapiens OX=9606 GN=GATAD2A PE=1 SV=1	0.39	0.92	0.08	0.1	0.24	0.05	13	7	7	6	-0.819125	FALSE
Q9HAV4	XPO5	Exportin-5 OS=Homo sapiens OX=9606 GN=XPO5 PE=1 SV=1	0.35	0.61	0.16	0.1	0.77	0.48	18	17	34	17	-0.491297	TRUE
Q96P11	NSUN5	28S rRNA (cytosine-C(5))-methyltransferase OS=Homo sapiens OX=9606 GN=NSUN5 PE=1 SV=2	0.25	0.75	0.07	0.1	0.43	0.4	12	4	4	4	-0.723391	TRUE
Q8TDD1	DDX54	ATP-dependent RNA helicase DDX54 OS=Homo sapiens OX=9606 GN=DDX54 PE=1 SV=2	0.22	0.6	0.26	0.1	0.33	0.21	20	15	18	15	-0.662525	TRUE
Q9ULV0	MYO5B	Unconventional myosin-Vb OS=Homo sapiens OX=9606 GN=MYO5B PE=1 SV=3	0.21	-0.1	0.08	0.1	0.23	0.07	6	10	12	6	0.293123	FALSE
Q53EL6	PDCD4	Programmed cell death protein 4 OS=Homo sapiens OX=9606 GN=PDCD4 PE=1 SV=2	0.17	0.16	0.06	0.1	0.61	0.75	43	16	24	16	0.0100028	FALSE
Q9H1A4	ANAPC1	Anaphase-promoting complex subunit 1 OS=Homo sapiens OX=9606 GN=ANAPC1 PE=1 SV=1	0.11	0.18	0.05	0.1	0.1	-0.28	2	3	4	3	-0.209116	TRUE
Q9UNN5	FAF1	FAS-associated factor 1 OS=Homo sapiens OX=9606 GN=FAF1 PE=1 SV=2	-0.02	-0.02	0.03	0.1	0.3	0.19	14	8	9	8	0.468041	FALSE
O94880	PHF14	PHD finger protein 14 OS=Homo sapiens OX=9606 GN=PHF14 PE=1 SV=2	1.35	1.14	0.05	0.09	0.26	0.11	5	4	4	4	-0.918816	TRUE
Q08J23	NSUN2	RNA cytosine C(5)-methyltransferase NSUN2 OS=Homo sapiens OX=9606 GN=NSUN2 PE=1 SV=2	0.9	0.73	0.02	0.09	0.8	0.66	32	20	42	20	-0.785061	FALSE
Q9NVI1	FANCI	Fanconi anemia group I protein OS=Homo sapiens OX=9606 GN=FANCI PE=1 SV=4	0.44	0.49	0.09	0.09	0.55	0.29	16	18	24	18	-0.723911	TRUE
O15213	WDR46	WD repeat-containing protein 46 OS=Homo sapiens OX=9606 GN=WDR46 PE=1 SV=3	0.36	0.28	0.13	0.09	0.17	0.27	7	3	3	3	-0.907817	FALSE
Q8NDH3	NPEPL1	Probable aminopeptidase NPEPL1 OS=Homo sapiens OX=9606 GN=NPEPL1 PE=1 SV=3	0.23	0.53	0.02	0.09	0.69	0.56	16	7	9	7	-0.403999	FALSE
Q15393	SF3B3	Splicing factor 3B subunit 3 OS=Homo sapiens OX=9606 GN=SF3B3 PE=1 SV=4	0.23	0.54	0.11	0.09	0.47	0.37	33	30	58	30	-0.617767	FALSE
O94901	SUN1	SUN domain-containing protein 1 OS=Homo sapiens OX=9606 GN=SUN1 PE=1 SV=3	0.17	0.23	0.09	0.09	0.34	0.09	11	7	8	7	-0.357089	FALSE
Q14137	BOP1	Ribosome biogenesis protein BOP1 OS=Homo sapiens OX=9606 GN=BOP1 PE=1 SV=2	0.16	0.54	0.11	0.09	0.28	0.21	27	13	26	13	-0.696318	TRUE
P78347	GTF2I	General transcription factor II-I OS=Homo sapiens OX=9606 GN=GTF2I PE=1 SV=2	0.11	0.56	0.13	0.09	1.17	1.26	44	36	54	36	-0.0687936	TRUE
P36873	PPP1CC	Serine/threonine-protein phosphatase PP1-gamma catalytic subunit OS=Homo sapiens OX=9606 GN=PPP1CC PE=1 SV=1	0.1	0.24	0.11	0.09	0.47	0.43	46	12	35	2	-0.0536738	TRUE
P86790	CCZ1;CCZ1B	Vacuolar fusion protein CCZ1 homolog B OS=Homo sapiens OX=9606 GN=CCZ1B PE=1 SV=1	0.09	0.18	0.11	0.09	0.09	0.04	5	2	2	2	-0.453	FALSE
Q96B26	EXOSC8	Exosome complex component RRP43 OS=Homo sapiens OX=9606 GN=EXOSC8 PE=1 SV=1	0.02	0.2	0.28	0.09	0.26	0.29	14	2	2	2	0.279001	TRUE
P49321	NASP	Nuclear autoantigenic sperm protein OS=Homo sapiens OX=9606 GN=NASP PE=1 SV=2	-0.16	0.15	0.19	0.09	0.61	0.77	16	9	10	9	0.273841	FALSE
Q99575	POP1	Ribonucleases P/MRP protein subunit POP1 OS=Homo sapiens OX=9606 GN=POP1 PE=1 SV=2	0.97	0.62	0.1	0.08	0.88	0.59	6	6	6	6	-0.708162	TRUE
P09884	POLA1	DNA polymerase alpha catalytic subunit OS=Homo sapiens OX=9606 GN=POLA1 PE=1 SV=2	0.77	0.68	0.09	0.08	0.33	0.27	5	5	6	5	-0.966328	TRUE
O94762	RECQL5	ATP-dependent DNA helicase Q5 OS=Homo sapiens OX=9606 GN=RECQL5 PE=1 SV=2	0.69	0.7	0.14	0.08	0.74	0.54	2	2	2	2	-0.785485	TRUE
Q9NZT2	OGFR	Opioid growth factor receptor OS=Homo sapiens OX=9606 GN=OGFR PE=1 SV=3	0.55	0.75	0	0.08	0.46	0.36	10	5	7	5	-0.914548	FALSE
Q9UJX2	CDC23	Cell division cycle protein 23 homolog OS=Homo sapiens OX=9606 GN=CDC23 PE=1 SV=3	0.35	0.31	0.09	0.08	0.24	0.05	8	5	5	5	-0.809818	FALSE
P60510	PPP4C	Serine/threonine-protein phosphatase 4 catalytic subunit OS=Homo sapiens OX=9606 GN=PPP4C PE=1 SV=1	0.19	0.02	0.04	0.08	0.2	0.31	19	4	7	3	-0.0376474	FALSE
Q13868	EXOSC2	Exosome complex component RRP4 OS=Homo sapiens OX=9606 GN=EXOSC2 PE=1 SV=2	-0.15	0.03	0.25	0.08	0.22	0.3	11	3	3	3	0.603895	TRUE
P62318	SNRPD3	Small nuclear ribonucleoprotein Sm D3 OS=Homo sapiens OX=9606 GN=SNRPD3 PE=1 SV=1	-0.26	0.1	0.07	0.08	0.3	0.31	32	3	7	3	0.396072	TRUE
Q96ME7	ZNF512	Zinc finger protein 512 OS=Homo sapiens OX=9606 GN=ZNF512 PE=1 SV=2	0.83	0.64	0.09	0.07	0.53	0.62	3	2	2	2	-0.868361	FALSE
P55201	BRPF1	Peregrin OS=Homo sapiens OX=9606 GN=BRPF1 PE=1 SV=2	0.63	0.7	-0.07	0.07	0.4	0.09	1	2	2	2	-0.888606	FALSE
O96017	CHEK2	Serine/threonine-protein kinase Chk2 OS=Homo sapiens OX=9606 GN=CHEK2 PE=1 SV=1	0.55	0.7	0.05	0.07	0.46	0.37	9	4	4	4	-0.922971	TRUE
Q9UKN8	GTF3C4	General transcription factor 3C polypeptide 4 OS=Homo sapiens OX=9606 GN=GTF3C4 PE=1 SV=2	0.5	0.85	-0.04	0.07	0.4	0.23	15	10	16	10	-0.901732	TRUE
Q9Y6K1	DNMT3A	DNA (cytosine-5)-methyltransferase 3A OS=Homo sapiens OX=9606 GN=DNMT3A PE=1 SV=4	0.42	0.79	-0.11	0.07	0.47	0.39	5	5	5	5	-0.829796	FALSE
Q09161	NCBP1	Nuclear cap-binding protein subunit 1 OS=Homo sapiens OX=9606 GN=NCBP1 PE=1 SV=1	0.38	0.38	0.13	0.07	0.48	0.35	31	18	23	18	-0.661814	TRUE
Q9NY93	DDX56	Probable ATP-dependent RNA helicase DDX56 OS=Homo sapiens OX=9606 GN=DDX56 PE=1 SV=1	0.21	0.58	0.15	0.07	0.16	0.08	15	8	8	8	-0.759765	TRUE
P49770	EIF2B2	Translation initiation factor eIF-2B subunit beta OS=Homo sapiens OX=9606 GN=EIF2B2 PE=1 SV=3	0.2	-0.27	0.04	0.07	0.1	0.13	15	4	7	4	0.362028	TRUE
P56270	MAZ	Myc-associated zinc finger protein OS=Homo sapiens OX=9606 GN=MAZ PE=1 SV=1	0.03	0.73	0.15	0.07	0.64	0.74	9	3	4	3	-0.311428	TRUE
Q9Y3I0	C22orf28;RTCB	RNA-splicing ligase RtcB homolog OS=Homo sapiens OX=9606 GN=RTCB PE=1 SV=1	-0.25	-0.01	0.22	0.07	0.08	0.04	44	17	24	17	0.738447	TRUE
P38398	BRCA1	Breast cancer type 1 susceptibility protein OS=Homo sapiens OX=9606 GN=BRCA1 PE=1 SV=2	1.21	0.8	-0.09	0.06	0.36	0.21	2	3	3	3	-0.898757	TRUE
Q8NI27	THOC2	THO complex subunit 2 OS=Homo sapiens OX=9606 GN=THOC2 PE=1 SV=2	0.69	0.66	0.07	0.06	1.15	0.86	17	24	30	24	-0.476019	FALSE
Q96KM6	ZNF512B	Zinc finger protein 512B OS=Homo sapiens OX=9606 GN=ZNF512B PE=1 SV=1	0.61	0.79	-0.03	0.06	0.85	0.62	10	8	9	8	-0.703575	TRUE
P49792	RANBP2	E3 SUMO-protein ligase RanBP2 OS=Homo sapiens OX=9606 GN=RANBP2 PE=1 SV=2	0.49	0.6	0.13	0.06	0.21	0.08	27	65	85	65	-0.923543	TRUE
Q9H0F6	SHARPIN	Sharpin OS=Homo sapiens OX=9606 GN=SHARPIN PE=1 SV=1	0.42	0.3	-0.1	0.06	0.18	0.04	5	2	2	2	-0.83486	TRUE
Q8WTT2	NOC3L	Nucleolar complex protein 3 homolog OS=Homo sapiens OX=9606 GN=NOC3L PE=1 SV=1	0.36	0.37	0.08	0.06	0.47	0.25	11	8	11	8	-0.671213	TRUE
Q96Q05	TRAPPC9	Trafficking protein particle complex subunit 9 OS=Homo sapiens OX=9606 GN=TRAPPC9 PE=1 SV=2	0.32	0.08	0.1	0.06	-0.22	-0.07	3	2	2	2	-0.409874	FALSE
Q15287	RNPS1	RNA-binding protein with serine-rich domain 1 OS=Homo sapiens OX=9606 GN=RNPS1 PE=1 SV=1	0.14	0.6	0.43	0.06	0.71	0.64	9	2	4	2	-0.173485	FALSE
Q92995	USP13	Ubiquitin carboxyl-terminal hydrolase 13 OS=Homo sapiens OX=9606 GN=USP13 PE=1 SV=2	0.03	-0.14	0.16	0.06	0.18	-0.1	6	4	7	3	0.631857	TRUE
Q9Y230	RUVBL2	RuvB-like 2 OS=Homo sapiens OX=9606 GN=RUVBL2 PE=1 SV=3	-0.21	0.12	0.13	0.06	0.13	0.22	42	18	36	18	0.398276	TRUE
P26358	DNMT1	DNA (cytosine-5)-methyltransferase 1 OS=Homo sapiens OX=9606 GN=DNMT1 PE=1 SV=2	1.09	1.05	-0.05	0.05	0.49	0.25	22	31	34	31	-0.948795	FALSE
Q9Y2X0	MED16	Mediator of RNA polymerase II transcription subunit 16 OS=Homo sapiens OX=9606 GN=MED16 PE=1 SV=2	0.53	0.13	0.19	0.05	0.57	0.35	3	2	2	2	-0.28269	TRUE
Q9NWB6	ARGLU1	Arginine and glutamate-rich protein 1 OS=Homo sapiens OX=9606 GN=ARGLU1 PE=1 SV=1	0.43	0.07	0.18	0.05	0.85	0.65	14	5	5	5	-0.0117976	TRUE
Q92738	USP6NL	USP6 N-terminal-like protein OS=Homo sapiens OX=9606 GN=USP6NL PE=1 SV=3	0.34	-0.02	0.09	0.05	0.17	0	3	2	2	2	-0.212067	TRUE
Q99442	SEC62	Translocation protein SEC62 OS=Homo sapiens OX=9606 GN=SEC62 PE=1 SV=1	0.31	-0.11	0.1	0.05	0.16	0.09	9	4	4	4	0.0239207	FALSE
Q9NP77	SSU72	RNA polymerase II subunit A C-terminal domain phosphatase SSU72 OS=Homo sapiens OX=9606 GN=SSU72 PE=1 SV=1	0.23	0.18	0.11	0.05	-0.07	0.01	11	2	3	2	-0.639213	TRUE
O43159	RRP8	Ribosomal RNA-processing protein 8 OS=Homo sapiens OX=9606 GN=RRP8 PE=1 SV=2	0.17	0.58	0.09	0.05	0.3	0.12	15	6	6	6	-0.710602	TRUE
Q6NUQ4	TMEM214	Transmembrane protein 214 OS=Homo sapiens OX=9606 GN=TMEM214 PE=1 SV=2	0.07	0.21	0.15	0.05	0.04	-0.14	11	6	7	6	-0.264849	TRUE
P30260	CDC27	Cell division cycle protein 27 homolog OS=Homo sapiens OX=9606 GN=CDC27 PE=1 SV=2	0.05	0.02	0.03	0.05	0.28	0.15	17	10	12	10	0.210617	TRUE
P48059	LIMS1	LIM and senescent cell antigen-like-containing domain protein 1 OS=Homo sapiens OX=9606 GN=LIMS1 PE=1 SV=4	-0.01	0.12	-0.14	0.05	0.07	0.11	11	3	4	3	-0.368463	FALSE
P35659	DEK	Protein DEK OS=Homo sapiens OX=9606 GN=DEK PE=1 SV=1	-0.07	0.28	0.17	0.05	0.57	0.6	29	11	18	11	0.0927457	TRUE
P45974	USP5	Ubiquitin carboxyl-terminal hydrolase 5 OS=Homo sapiens OX=9606 GN=USP5 PE=1 SV=2	-0.12	0.03	0.09	0.05	0.55	0.38	34	20	41	19	0.340867	FALSE
Q96KQ7	EHMT2	Histone-lysine N-methyltransferase EHMT2 OS=Homo sapiens OX=9606 GN=EHMT2 PE=1 SV=3	0.87	0.88	0.14	0.04	0.52	0.25	3	5	5	5	-0.941969	TRUE
Q5T3I0	GPATCH4	G patch domain-containing protein 4 OS=Homo sapiens OX=9606 GN=GPATCH4 PE=1 SV=2	0.7	0.34	-0.01	0.04	0.17	-0.01	8	3	3	3	-0.787919	FALSE
O75607	NPM3	Nucleoplasmin-3 OS=Homo sapiens OX=9606 GN=NPM3 PE=1 SV=3	0.26	0.08	-0.01	0.04	-0.04	-0.23	19	3	6	3	-0.455554	TRUE
Q92878	RAD50	DNA repair protein RAD50 OS=Homo sapiens OX=9606 GN=RAD50 PE=1 SV=1	0.25	0.19	0.16	0.04	0.73	0.48	10	12	17	12	-0.0495707	TRUE
Q9Y3T9	NOC2L	Nucleolar complex protein 2 homolog OS=Homo sapiens OX=9606 GN=NOC2L PE=1 SV=4	0.1	0.44	0.22	0.04	0.43	0.33	8	6	6	6	-0.346667	TRUE
Q9NQT4	EXOSC5	Exosome complex component RRP46 OS=Homo sapiens OX=9606 GN=EXOSC5 PE=1 SV=1	-0.06	0.22	0.07	0.04	-0.04	0.12	13	3	3	3	-0.25088	TRUE
Q92973	TNPO1	Transportin-1 OS=Homo sapiens OX=9606 GN=TNPO1 PE=1 SV=2	-0.13	0.27	0.07	0.04	0.06	-0.01	21	16	23	12	-0.140749	FALSE
P22314	UBA1	Ubiquitin-like modifier-activating enzyme 1 OS=Homo sapiens OX=9606 GN=UBA1 PE=1 SV=3	-0.31	0.04	0.04	0.04	0.65	0.5	33	26	45	26	0.340966	FALSE
Q9UNS1	TIMELESS	Protein timeless homolog OS=Homo sapiens OX=9606 GN=TIMELESS PE=1 SV=2	1.15	1.06	-0.03	0.03	0.5	0.33	5	6	6	6	-0.960048	TRUE
Q9UH99	SUN2	SUN domain-containing protein 2 OS=Homo sapiens OX=9606 GN=SUN2 PE=1 SV=3	0.11	-0.06	-0.07	0.03	0.34	0.35	11	5	5	5	0.0734962	TRUE
Q9Y2U8	LEMD3	Inner nuclear membrane protein Man1 OS=Homo sapiens OX=9606 GN=LEMD3 PE=1 SV=2	0.02	0.39	-0.16	0.03	0.29	0.08	5	4	5	4	-0.530401	TRUE
P12004	PCNA	Proliferating cell nuclear antigen OS=Homo sapiens OX=9606 GN=PCNA PE=1 SV=1	-0.31	0.27	0.14	0.03	0.56	0.6	25	6	11	6	0.200119	FALSE
Q9NRL2	BAZ1A	Bromodomain adjacent to zinc finger domain protein 1A OS=Homo sapiens OX=9606 GN=BAZ1A PE=1 SV=2	0.94	0.87	0	0.02	0.5	0.29	13	18	20	18	-0.947617	TRUE
Q68E01	INTS3	Integrator complex subunit 3 OS=Homo sapiens OX=9606 GN=INTS3 PE=1 SV=1	0.54	1.02	0	0.02	0.44	0.3	19	13	18	13	-0.909997	FALSE
Q03252	LMNB2	Lamin-B2 OS=Homo sapiens OX=9606 GN=LMNB2 PE=1 SV=4	0.15	0.31	0.16	0.02	0.52	0.57	34	21	27	18	-0.188858	FALSE
P19388	POLR2E	DNA-directed RNA polymerases I, II, and III subunit RPABC1 OS=Homo sapiens OX=9606 GN=POLR2E PE=1 SV=4	-0.05	0.09	0.29	0.02	0.24	0.22	12	2	2	2	0.431692	TRUE
Q9UPN9	TRIM33	E3 ubiquitin-protein ligase TRIM33 OS=Homo sapiens OX=9606 GN=TRIM33 PE=1 SV=3	1.15	1.31	0.05	0.01	0.55	0.32	23	24	39	24	-0.969931	TRUE
Q9Y383	LUC7L2	Putative RNA-binding protein Luc7-like 2 OS=Homo sapiens OX=9606 GN=LUC7L2 PE=1 SV=2	0.96	1.02	0.28	0.01	0.47	0.55	23	9	18	5	-0.989038	TRUE
Q9Y3U8	RPL36	60S ribosomal protein L36 OS=Homo sapiens OX=9606 GN=RPL36 PE=1 SV=3	0.58	0.2	-0.08	0.01	0	0.06	29	3	7	3	-0.776128	TRUE
Q9NSY1	BMP2K	BMP-2-inducible protein kinase OS=Homo sapiens OX=9606 GN=BMP2K PE=1 SV=2	0.53	-0.1	-0.22	0.01	-0.19	-0.15	5	3	3	2	-0.479785	TRUE
Q14684	RRP1B	Ribosomal RNA processing protein 1 homolog B OS=Homo sapiens OX=9606 GN=RRP1B PE=1 SV=3	0.52	0.81	0.05	0.01	0.38	0.34	6	5	5	5	-0.947928	TRUE
Q9H147	DNTTIP1	Deoxynucleotidyltransferase terminal-interacting protein 1 OS=Homo sapiens OX=9606 GN=DNTTIP1 PE=1 SV=2	0.45	0.21	0.01	0.01	0.38	0.38	9	2	2	2	-0.601978	TRUE
O96013	PAK4	Serine/threonine-protein kinase PAK 4 OS=Homo sapiens OX=9606 GN=PAK4 PE=1 SV=1	0.32	0.16	-0.08	0.01	0.04	0.01	14	4	6	4	-0.831341	FALSE
P36551	CPOX	Oxygen-dependent coproporphyrinogen-III oxidase, mitochondrial OS=Homo sapiens OX=9606 GN=CPOX PE=1 SV=3	0.27	0.14	0.18	0.01	-0.01	0.15	4	2	2	2	-0.576302	FALSE
Q9UNQ2	DIMT1	Probable dimethyladenosine transferase OS=Homo sapiens OX=9606 GN=DIMT1 PE=1 SV=1	0.2	0.39	0.07	0.01	0.34	0.39	14	5	6	5	-0.627692	TRUE
P61326	MAGOH	Protein mago nashi homolog OS=Homo sapiens OX=9606 GN=MAGOH PE=1 SV=1	-0.13	0.16	0.09	0.01	-0.02	0.19	43	6	12	6	0.0237704	TRUE
Q8N1F7	NUP93	Nuclear pore complex protein Nup93 OS=Homo sapiens OX=9606 GN=NUP93 PE=1 SV=2	0.33	0.68	0.11	-0.01	0.03	-0.07	28	19	29	19	-0.818019	FALSE
Q9UGN5	PARP2	Poly [ADP-ribose] polymerase 2 OS=Homo sapiens OX=9606 GN=PARP2 PE=1 SV=2	0.3	0.48	-0.03	-0.01	0.33	0.26	6	3	3	3	-0.854306	TRUE
Q9BW27	NUP85	Nuclear pore complex protein Nup85 OS=Homo sapiens OX=9606 GN=NUP85 PE=1 SV=1	0.18	0.38	0.12	-0.01	0.05	-0.02	10	5	5	5	-0.778982	FALSE
Q71UI9	H2AFV	Histone H2A.V OS=Homo sapiens OX=9606 GN=H2AZ2 PE=1 SV=3	0.13	-0.03	0.16	-0.01	0.38	0.36	54	5	18	3	0.193321	TRUE
Q9BVC3	DSCC1	Sister chromatid cohesion protein DCC1 OS=Homo sapiens OX=9606 GN=DSCC1 PE=1 SV=2	0.05	0.63	0.16	-0.01	0.23	0.19	4	2	2	2	-0.595985	FALSE
P09960	LTA4H	Leukotriene A-4 hydrolase OS=Homo sapiens OX=9606 GN=LTA4H PE=1 SV=2	-0.34	-0.32	0.01	-0.01	0.69	0.63	17	9	11	9	0.461289	FALSE
Q13263	TRIM28	Transcription intermediary factor 1-beta OS=Homo sapiens OX=9606 GN=TRIM28 PE=1 SV=5	1.15	1.53	-0.06	-0.02	-0.03	-0.06	63	34	160	34	-0.915613	TRUE
Q12873	CHD3	Chromodomain-helicase-DNA-binding protein 3 OS=Homo sapiens OX=9606 GN=CHD3 PE=1 SV=3	1.01	0.63	0.01	-0.02	0.65	0.49	8	14	21	8	-0.833574	FALSE
Q14119	VEZF1	Vascular endothelial zinc finger 1 OS=Homo sapiens OX=9606 GN=VEZF1 PE=1 SV=2	0.61	1.01	-0.18	-0.02	0.32	0.21	3	2	2	2	-0.936724	TRUE
P22087	FBL	rRNA 2'-O-methyltransferase fibrillarin OS=Homo sapiens OX=9606 GN=FBL PE=1 SV=2	0.53	0.63	0.11	-0.02	0.07	0.09	45	13	31	13	-0.94793	FALSE
Q9Y5J1	UTP18	U3 small nucleolar RNA-associated protein 18 homolog OS=Homo sapiens OX=9606 GN=UTP18 PE=1 SV=3	0.41	0.31	0.11	-0.02	0.31	0.26	8	4	5	4	-0.835495	FALSE
O75694	NUP155	Nuclear pore complex protein Nup155 OS=Homo sapiens OX=9606 GN=NUP155 PE=1 SV=1	0.33	0.47	-0.02	-0.02	0.29	-0.05	13	14	19	14	-0.811027	FALSE
Q14676	MDC1	Mediator of DNA damage checkpoint protein 1 OS=Homo sapiens OX=9606 GN=MDC1 PE=1 SV=3	0.27	0.62	0	-0.02	0.38	0.34	5	8	10	8	-0.80434	TRUE
Q7Z6Z7	HUWE1	E3 ubiquitin-protein ligase HUWE1 OS=Homo sapiens OX=9606 GN=HUWE1 PE=1 SV=3	0.11	0.06	-0.05	-0.02	0.18	0.04	14	50	66	50	-0.465238	FALSE
Q8TB03	CXorf38	Uncharacterized protein CXorf38 OS=Homo sapiens OX=9606 GN=CXorf38 PE=1 SV=1	-0.05	0.39	-0.15	-0.02	0.17	0.05	14	3	4	3	-0.571109	FALSE
Q9H7B2	RPF2	Ribosome production factor 2 homolog OS=Homo sapiens OX=9606 GN=RPF2 PE=1 SV=2	-0.05	0.7	0.15	-0.02	0.27	0.3	18	5	5	5	-0.481717	TRUE
Q13228	SELENBP1	Methanethiol oxidase OS=Homo sapiens OX=9606 GN=SELENBP1 PE=1 SV=2	-0.28	-0.15	-0.04	-0.02	0.29	0.23	22	9	11	9	0.499351	FALSE
P49790	NUP153	Nuclear pore complex protein Nup153 OS=Homo sapiens OX=9606 GN=NUP153 PE=1 SV=2	0.84	1.08	0.01	-0.03	0.07	-0.06	19	21	23	21	-0.916733	TRUE
O43314	PPIP5K2	Inositol hexakisphosphate and diphosphoinositol-pentakisphosphate kinase 2 OS=Homo sapiens OX=9606 GN=PPIP5K2 PE=1 SV=3	0.74	-0.05	-0.13	-0.03	0.2	0.01	2	3	3	3	-0.492626	FALSE
Q9NX58	LYAR	Cell growth-regulating nucleolar protein OS=Homo sapiens OX=9606 GN=LYAR PE=1 SV=2	0.61	0.61	0.06	-0.03	0.16	0.14	21	6	11	6	-0.977746	TRUE
Q9H8H0	NOL11	Nucleolar protein 11 OS=Homo sapiens OX=9606 GN=NOL11 PE=1 SV=1	0.16	0.53	0.02	-0.03	0.37	0.18	23	13	20	13	-0.705526	TRUE
Q6SPF0	SAMD1	Atherin OS=Homo sapiens OX=9606 GN=SAMD1 PE=1 SV=1	-0.31	0.73	-0.18	-0.03	0.22	0.12	3	2	2	2	-0.400214	TRUE
P14373	TRIM27	Zinc finger protein RFP OS=Homo sapiens OX=9606 GN=TRIM27 PE=1 SV=1	0.25	0.64	-0.06	-0.04	0.09	-0.06	7	3	3	3	-0.85445	TRUE
O43663	PRC1	Protein regulator of cytokinesis 1 OS=Homo sapiens OX=9606 GN=PRC1 PE=1 SV=2	0.2	0.37	0.11	-0.04	0.28	0.21	10	6	8	6	-0.772188	FALSE
Q13616	CUL1	Cullin-1 OS=Homo sapiens OX=9606 GN=CUL1 PE=1 SV=2	-0.13	0.33	0.08	-0.04	0.46	0.37	24	17	19	17	-0.0837578	TRUE
Q15047	SETDB1	Histone-lysine N-methyltransferase SETDB1 OS=Homo sapiens OX=9606 GN=SETDB1 PE=1 SV=1	0.4	0.24	-0.06	-0.05	0.07	0.02	8	9	9	9	-0.905137	FALSE
Q02241	KIF23	Kinesin-like protein KIF23 OS=Homo sapiens OX=9606 GN=KIF23 PE=1 SV=3	0.29	0.19	0.01	-0.05	0.37	0.16	4	4	4	4	-0.588064	FALSE
Q96HR8	NAF1	H/ACA ribonucleoprotein complex non-core subunit NAF1 OS=Homo sapiens OX=9606 GN=NAF1 PE=1 SV=2	0.2	0.12	-0.1	-0.05	0.07	0.11	4	2	3	2	-0.856626	TRUE
Q15751	HERC1	Probable E3 ubiquitin-protein ligase HERC1 OS=Homo sapiens OX=9606 GN=HERC1 PE=1 SV=2	0.57	-0.1	-0.06	-0.06	0.1	-0.05	1	4	4	4	-0.436464	FALSE
P41223	BUD31	Protein BUD31 homolog OS=Homo sapiens OX=9606 GN=BUD31 PE=1 SV=2	-0.02	0.31	-0.06	-0.06	-0.02	0.03	34	6	8	6	-0.724698	FALSE
Q86VP6	CAND1	Cullin-associated NEDD8-dissociated protein 1 OS=Homo sapiens OX=9606 GN=CAND1 PE=1 SV=2	-0.05	0.28	0.03	-0.06	0.42	0.23	41	41	88	41	-0.20707	TRUE
Q9NW13	RBM28	RNA-binding protein 28 OS=Homo sapiens OX=9606 GN=RBM28 PE=1 SV=3	0.65	0.55	-0.14	-0.07	0.45	0.3	22	15	20	15	-0.879511	TRUE
Q6PL18	ATAD2	ATPase family AAA domain-containing protein 2 OS=Homo sapiens OX=9606 GN=ATAD2 PE=1 SV=1	0.59	0.62	-0.2	-0.07	0.72	0.51	13	15	19	13	-0.722501	TRUE
Q9NY12	GAR1	H/ACA ribonucleoprotein complex subunit 1 OS=Homo sapiens OX=9606 GN=GAR1 PE=1 SV=1	-0.28	0.31	0.05	-0.07	0.12	0.16	20	4	4	4	-0.0997552	FALSE
P07305	H1F0	Histone H1.0 OS=Homo sapiens OX=9606 GN=H1-0 PE=1 SV=3	0.75	0.48	0.13	-0.08	0.04	-0.1	15	3	5	3	-0.821318	FALSE
Q9NXH9	TRMT1	tRNA (guanine(26)-N(2))-dimethyltransferase OS=Homo sapiens OX=9606 GN=TRMT1 PE=1 SV=1	0.74	1.06	-0.04	-0.08	-0.04	-0.14	11	5	7	5	-0.90188	FALSE
Q9Y3Z3	SAMHD1	Deoxynucleoside triphosphate triphosphohydrolase SAMHD1 OS=Homo sapiens OX=9606 GN=SAMHD1 PE=1 SV=2	0.58	0.85	-0.16	-0.08	0.21	-0.03	12	7	7	7	-0.929477	FALSE
O14578	CIT	Citron Rho-interacting kinase OS=Homo sapiens OX=9606 GN=CIT PE=1 SV=2	0.47	1.03	-0.14	-0.08	0.34	0.69	1	2	2	2	-0.853259	TRUE
Q9Y4W2	LAS1L	Ribosomal biogenesis protein LAS1L OS=Homo sapiens OX=9606 GN=LAS1L PE=1 SV=2	0.26	0.9	-0.09	-0.08	0.41	0.11	6	3	4	3	-0.794796	TRUE
Q53H82	LACTB2	Endoribonuclease LACTB2 OS=Homo sapiens OX=9606 GN=LACTB2 PE=1 SV=2	0.15	-0.37	-0.06	-0.08	0.53	0.19	10	2	2	2	0.247047	FALSE
Q8TDN6	BRIX1	Ribosome biogenesis protein BRX1 homolog OS=Homo sapiens OX=9606 GN=BRIX1 PE=1 SV=2	0.11	0.67	0.01	-0.08	0.26	0.2	32	10	16	10	-0.746198	FALSE
O00139	KIF2A	Kinesin-like protein KIF2A OS=Homo sapiens OX=9606 GN=KIF2A PE=1 SV=3	0.46	0.5	-0.21	-0.09	0.36	0.22	12	7	7	7	-0.874571	TRUE
Q01105	SET	Protein SET OS=Homo sapiens OX=9606 GN=SET PE=1 SV=3	-0.14	0.65	0.22	-0.09	0.38	0.57	12	3	5	3	-0.285518	TRUE
Q9NUU7	DDX19A	ATP-dependent RNA helicase DDX19A OS=Homo sapiens OX=9606 GN=DDX19A PE=1 SV=1	0.65	-0.18	-0.05	-0.1	-0.11	-0.06	38	16	30	2	-0.419749	FALSE
O15294	OGT	UDP-N-acetylglucosamine--peptide N-acetylglucosaminyltransferase 110 kDa subunit OS=Homo sapiens OX=9606 GN=OGT PE=1 SV=3	0.54	0.6	-0.14	-0.1	0.31	0.07	12	11	13	11	-0.929142	TRUE
Q9BQG0	MYBBP1A	Myb-binding protein 1A OS=Homo sapiens OX=9606 GN=MYBBP1A PE=1 SV=2	0.49	0.93	-0.03	-0.1	0.2	0.01	24	27	41	27	-0.916684	TRUE
Q92621	NUP205	Nuclear pore complex protein Nup205 OS=Homo sapiens OX=9606 GN=NUP205 PE=1 SV=3	0.33	0.66	-0.02	-0.1	0.24	-0.07	15	24	26	24	-0.857442	FALSE
Q9Y2L1	DIS3	Exosome complex exonuclease RRP44 OS=Homo sapiens OX=9606 GN=DIS3 PE=1 SV=2	0.31	0.63	-0.05	-0.1	0.62	0.46	16	13	18	13	-0.670994	FALSE
Q9Y5L0	TNPO3	Transportin-3 OS=Homo sapiens OX=9606 GN=TNPO3 PE=1 SV=3	0.24	0.65	-0.1	-0.1	0.43	0.33	20	14	23	14	-0.769275	FALSE
Q5SRH9	TTC39A	Tetratricopeptide repeat protein 39A OS=Homo sapiens OX=9606 GN=TTC39A PE=1 SV=1	0.04	0.43	0	-0.1	-0.14	-0.1	6	3	5	3	-0.73346	FALSE
P34932	HSPA4	Heat shock 70 kDa protein 4 OS=Homo sapiens OX=9606 GN=HSPA4 PE=1 SV=4	-0.07	0.16	0.01	-0.1	0.32	0.21	35	25	39	22	-0.147598	TRUE
P10155	TROVE2	60 kDa SS-A/Ro ribonucleoprotein OS=Homo sapiens OX=9606 GN=RO60 PE=1 SV=2	-0.22	-0.3	0.02	-0.1	0.38	0.3	13	7	9	7	0.48642	FALSE
O75717	WDHD1	WD repeat and HMG-box DNA-binding protein 1 OS=Homo sapiens OX=9606 GN=WDHD1 PE=1 SV=1	0.96	0.71	-0.15	-0.11	0.93	0.69	13	13	16	13	-0.735179	TRUE
Q96GD4	AURKB	Aurora kinase B OS=Homo sapiens OX=9606 GN=AURKB PE=1 SV=3	0.3	0.9	-0.07	-0.11	-0.05	0.2	7	2	2	2	-0.886978	FALSE
Q12769	NUP160	Nuclear pore complex protein Nup160 OS=Homo sapiens OX=9606 GN=NUP160 PE=1 SV=3	0.25	0.64	0	-0.11	0.09	-0.12	12	15	22	15	-0.838917	FALSE
Q16576	RBBP7	Histone-binding protein RBBP7 OS=Homo sapiens OX=9606 GN=RBBP7 PE=1 SV=1	-0.12	0.16	0.07	-0.11	0.21	0.21	27	8	9	4	-0.0923042	TRUE
P09429	HMGB1	High mobility group protein B1 OS=Homo sapiens OX=9606 GN=HMGB1 PE=1 SV=3	-1.03	-0.31	0.28	-0.11	0.82	1.08	40	12	39	9	0.498986	FALSE
Q9NR48	ASH1L	Histone-lysine N-methyltransferase ASH1L OS=Homo sapiens OX=9606 GN=ASH1L PE=1 SV=2	1.11	0.33	-0.26	-0.12	-0.03	-0.13	2	4	6	4	-0.77532	FALSE
P16402	HIST1H1D	Histone H1.3 OS=Homo sapiens OX=9606 GN=H1-3 PE=1 SV=2	0.54	0.76	-0.02	-0.12	0.19	0.04	39	14	37	4	-0.957566	FALSE
Q92685	ALG3	Dol-P-Man:Man(5)GlcNAc(2)-PP-Dol alpha-1,3-mannosyltransferase OS=Homo sapiens OX=9606 GN=ALG3 PE=1 SV=1	0.4	0.43	-0.17	-0.12	0.06	-0.23	7	3	3	3	-0.86537	FALSE
Q96J01	THOC3	THO complex subunit 3 OS=Homo sapiens OX=9606 GN=THOC3 PE=1 SV=1	-0.06	0.15	-0.03	-0.12	0.38	0.39	23	8	9	8	-0.133331	TRUE
P53999	SUB1	Activated RNA polymerase II transcriptional coactivator p15 OS=Homo sapiens OX=9606 GN=SUB1 PE=1 SV=3	0.06	0.62	0.05	-0.13	0.41	0.28	35	7	10	7	-0.60705	FALSE
Q14202	ZMYM3	Zinc finger MYM-type protein 3 OS=Homo sapiens OX=9606 GN=ZMYM3 PE=1 SV=2	1.09	0.91	-0.1	-0.14	0.65	0.44	4	5	5	4	-0.920161	TRUE
Q9H9B1	EHMT1	Histone-lysine N-methyltransferase EHMT1 OS=Homo sapiens OX=9606 GN=EHMT1 PE=1 SV=4	0.92	1.05	-0.2	-0.14	0.36	0.1	5	5	7	5	-0.958581	TRUE
Q9Y2K7	KDM2A	Lysine-specific demethylase 2A OS=Homo sapiens OX=9606 GN=KDM2A PE=1 SV=3	0.87	0.94	-0.21	-0.14	0.31	0.02	9	9	12	8	-0.947877	TRUE
P52888	THOP1	Thimet oligopeptidase OS=Homo sapiens OX=9606 GN=THOP1 PE=1 SV=2	0.34	0	-0.15	-0.14	0.43	0.35	2	2	2	2	-0.366158	FALSE
Q9H7B4	SMYD3	Histone-lysine N-methyltransferase SMYD3 OS=Homo sapiens OX=9606 GN=SMYD3 PE=1 SV=4	0.6	-0.04	-0.28	-0.15	0.06	-0.16	7	3	3	3	-0.622166	TRUE
Q9BZK7	TBL1XR1	F-box-like/WD repeat-containing protein TBL1XR1 OS=Homo sapiens OX=9606 GN=TBL1XR1 PE=1 SV=1	0.04	0.68	-0.08	-0.15	0.25	0.23	26	9	10	9	-0.718938	TRUE
O00505	KPNA3	Importin subunit alpha-4 OS=Homo sapiens OX=9606 GN=KPNA3 PE=1 SV=2	-0.07	-0.03	-0.03	-0.15	0.53	0.53	28	11	19	8	0.0765265	TRUE
Q7L2J0	MEPCE	7SK snRNA methylphosphate capping enzyme OS=Homo sapiens OX=9606 GN=MEPCE PE=1 SV=1	0.6	1.2	-0.1	-0.16	0.59	0.54	14	8	9	8	-0.889077	FALSE
Q5TEC6	HIST2H3PS2	Histone HIST2H3PS2 OS=Homo sapiens OX=9606 GN=H3-2 PE=1 SV=1	-0.1	0.04	-0.09	-0.16	0.38	0.25	41	7	14	3	-0.0596042	FALSE
P14635	CCNB1	G2/mitotic-specific cyclin-B1 OS=Homo sapiens OX=9606 GN=CCNB1 PE=1 SV=1	0.73	0.31	-0.16	-0.17	-0.04	-0.15	10	4	4	4	-0.840662	FALSE
P57740	NUP107	Nuclear pore complex protein Nup107 OS=Homo sapiens OX=9606 GN=NUP107 PE=1 SV=1	0.23	0.62	-0.04	-0.17	0.26	-0.01	10	8	8	8	-0.842962	FALSE
Q9BX95	SGPP1	Sphingosine-1-phosphate phosphatase 1 OS=Homo sapiens OX=9606 GN=SGPP1 PE=1 SV=2	0.1	0.17	-0.42	-0.17	0.65	0.33	8	3	4	3	-0.340503	FALSE
P51948	MNAT1	CDK-activating kinase assembly factor MAT1 OS=Homo sapiens OX=9606 GN=MNAT1 PE=1 SV=1	0.54	0.64	-0.05	-0.19	0.17	0.03	15	3	4	3	-0.970319	TRUE
Q9H8H2	DDX31	Probable ATP-dependent RNA helicase DDX31 OS=Homo sapiens OX=9606 GN=DDX31 PE=1 SV=2	0.45	0.76	-0.22	-0.2	0.33	0.16	4	3	3	3	-0.926122	TRUE
Q9UL15	BAG5	BAG family molecular chaperone regulator 5 OS=Homo sapiens OX=9606 GN=BAG5 PE=1 SV=1	0.16	0.13	-0.15	-0.2	0.21	0.1	28	9	13	9	-0.718429	TRUE
Q8ND24	RNF214	RING finger protein 214 OS=Homo sapiens OX=9606 GN=RNF214 PE=1 SV=2	0.36	0.16	-0.23	-0.21	-0.12	-0.03	3	2	2	2	-0.925892	TRUE
Q9GZR2	REXO4	RNA exonuclease 4 OS=Homo sapiens OX=9606 GN=REXO4 PE=1 SV=2	0.19	0.42	-0.15	-0.21	0.11	0	9	4	4	4	-0.932188	TRUE
Q8N3U4	STAG2	Cohesin subunit SA-2 OS=Homo sapiens OX=9606 GN=STAG2 PE=1 SV=3	0.53	0.64	-0.21	-0.22	1.16	1.01	10	10	14	5	-0.471929	TRUE
Q9C0B0	UNK	RING finger protein unkempt homolog OS=Homo sapiens OX=9606 GN=UNK PE=1 SV=2	0.59	0.67	-0.22	-0.23	0.09	-0.17	5	3	3	3	-0.937874	TRUE
P62633	CNBP	Cellular nucleic acid-binding protein OS=Homo sapiens OX=9606 GN=CNBP PE=1 SV=1	0.02	0.45	-0.27	-0.23	-0.02	-0.01	31	4	12	4	-0.866648	TRUE
Q7Z5J4	RAI1	Retinoic acid-induced protein 1 OS=Homo sapiens OX=9606 GN=RAI1 PE=1 SV=2	0.99	0.98	-0.37	-0.24	0.09	-0.09	5	6	6	6	-0.953717	TRUE
Q9BX63	BRIP1	Fanconi anemia group J protein OS=Homo sapiens OX=9606 GN=BRIP1 PE=1 SV=2	0.86	0.86	-0.24	-0.24	0.14	0.05	11	11	13	11	-0.977295	TRUE
Q8N884	CGAS;MB21D1	Cyclic GMP-AMP synthase OS=Homo sapiens OX=9606 GN=CGAS PE=1 SV=2	0.04	0.62	-0.53	-0.25	0.27	0.16	3	2	2	2	-0.73907	FALSE
O95373	IPO7	Importin-7 OS=Homo sapiens OX=9606 GN=IPO7 PE=1 SV=1	0.03	0.12	-0.21	-0.25	0.53	0.33	27	21	34	20	-0.300568	TRUE
Q7Z7K6	CENPV	Centromere protein V OS=Homo sapiens OX=9606 GN=CENPV PE=1 SV=1	0.83	1.59	-0.27	-0.26	-0.63	-0.48	9	2	2	2	-0.846826	TRUE
Q9P2R3	ANKFY1	Rabankyrin-5 OS=Homo sapiens OX=9606 GN=ANKFY1 PE=1 SV=2	0.6	0.32	-0.24	-0.26	-0.02	-0.2	11	9	11	9	-0.891248	FALSE
P13489	RNH1	Ribonuclease inhibitor OS=Homo sapiens OX=9606 GN=RNH1 PE=1 SV=2	0.39	0.48	-0.26	-0.26	-0.01	-0.08	68	20	49	20	-0.978836	TRUE
O96028	NSD2;WHSC1	Histone-lysine N-methyltransferase NSD2 OS=Homo sapiens OX=9606 GN=NSD2 PE=1 SV=1	0.98	1.1	-0.49	-0.27	0.35	-0.06	3	3	3	2	-0.935101	TRUE
O14980	XPO1	Exportin-1 OS=Homo sapiens OX=9606 GN=XPO1 PE=1 SV=1	0.17	0.43	-0.2	-0.27	0.35	0.23	39	33	67	33	-0.756124	TRUE
Q14807	KIF22	Kinesin-like protein KIF22 OS=Homo sapiens OX=9606 GN=KIF22 PE=1 SV=5	0.35	0.52	-0.32	-0.28	0.43	0.21	4	3	3	3	-0.815745	TRUE
P29590	PML	Protein PML OS=Homo sapiens OX=9606 GN=PML PE=1 SV=3	1.33	1.43	-0.29	-0.29	-0.31	-0.35	5	5	5	5	-0.912614	TRUE
Q8ND82	ZNF280C	Zinc finger protein 280C OS=Homo sapiens OX=9606 GN=ZNF280C PE=1 SV=1	1.43	1.08	-0.4	-0.3	0.41	0.2	7	4	4	4	-0.944198	FALSE
Q9UI08	EVL	Ena/VASP-like protein OS=Homo sapiens OX=9606 GN=EVL PE=1 SV=2	0.96	0.45	-0.38	-0.3	-0.27	-0.33	14	4	4	4	-0.857844	FALSE
O94972	TRIM37	E3 ubiquitin-protein ligase TRIM37 OS=Homo sapiens OX=9606 GN=TRIM37 PE=1 SV=2	1.03	0.44	-0.46	-0.31	-0.51	-0.56	8	5	8	5	-0.802982	TRUE
Q9Y4C2	FAM115A;TCAF1	TRPM8 channel-associated factor 1 OS=Homo sapiens OX=9606 GN=TCAF1 PE=1 SV=3	0.64	0.49	-0.43	-0.31	0.13	0.02	3	2	2	2	-0.939926	FALSE
P61927	RPL37	60S ribosomal protein L37 OS=Homo sapiens OX=9606 GN=RPL37 PE=1 SV=2	0.66	0.34	-0.28	-0.32	-0.08	-0.27	15	2	3	2	-0.887376	FALSE
Q9UIG0	BAZ1B	Tyrosine-protein kinase BAZ1B OS=Homo sapiens OX=9606 GN=BAZ1B PE=1 SV=2	1.15	1.06	-0.37	-0.33	0.65	0.39	21	26	36	26	-0.926491	TRUE
Q96RS6	NUDCD1	NudC domain-containing protein 1 OS=Homo sapiens OX=9606 GN=NUDCD1 PE=1 SV=2	-0.21	-0.21	-0.29	-0.33	0.71	0.66	12	6	11	6	0.0599546	FALSE
Q9BWE0	REPIN1	Replication initiator 1 OS=Homo sapiens OX=9606 GN=REPIN1 PE=1 SV=1	0.34	0.89	-0.38	-0.34	0.19	-0.04	10	4	5	4	-0.913804	TRUE
O15164	TRIM24	Transcription intermediary factor 1-alpha OS=Homo sapiens OX=9606 GN=TRIM24 PE=1 SV=3	0.94	1.19	-0.32	-0.35	0.33	0.19	16	13	17	13	-0.979187	TRUE
Q96T88	UHRF1	E3 ubiquitin-protein ligase UHRF1 OS=Homo sapiens OX=9606 GN=UHRF1 PE=1 SV=1	0.92	1.18	-0.41	-0.35	0.26	0.1	12	8	11	8	-0.974802	FALSE
Q16637	SMN1;SMN2	Survival motor neuron protein OS=Homo sapiens OX=9606 GN=SMN1 PE=1 SV=1	0.51	0.46	-0.39	-0.35	0.07	-0.06	26	6	10	6	-0.959628	TRUE
Q14739	LBR	Delta(14)-sterol reductase LBR OS=Homo sapiens OX=9606 GN=LBR PE=1 SV=2	-0.03	-0.19	-0.26	-0.35	0.84	0.64	17	10	18	10	-0.00921925	FALSE
Q8IWS0	PHF6	PHD finger protein 6 OS=Homo sapiens OX=9606 GN=PHF6 PE=1 SV=1	0.82	1.15	-0.21	-0.36	0.59	0.53	13	5	7	5	-0.931082	TRUE
Q03936	ZNF92	Zinc finger protein 92 OS=Homo sapiens OX=9606 GN=ZNF92 PE=1 SV=2	0.54	1.59	-0.28	-0.42	0.31	0.03	12	3	3	2	-0.89858	FALSE
Q8IUE6	HIST2H2AB	Histone H2A type 2-B OS=Homo sapiens OX=9606 GN=H2AC21 PE=1 SV=3	0.4	0.25	-0.31	-0.42	0.32	0.53	66	6	27	2	-0.691411	FALSE
O95757	HSPA4L	Heat shock 70 kDa protein 4L OS=Homo sapiens OX=9606 GN=HSPA4L PE=1 SV=3	0.25	0.37	-0.41	-0.49	0.15	0.08	33	22	33	17	-0.899156	TRUE
P06401	PGR	Progesterone receptor OS=Homo sapiens OX=9606 GN=PGR PE=1 SV=4	0.89	0.77	-0.89	-0.55	0.53	0.44	10	8	10	7	-0.849909	TRUE
Q4ZG55	GREB1	Protein GREB1 OS=Homo sapiens OX=9606 GN=GREB1 PE=2 SV=1	1.1	1.25	-0.72	-0.59	-0.24	-0.48	6	9	12	9	-0.948035	TRUE
