# Supplementary material for: Exploring the Spatial Landscape of the Estrogen Receptor Proximal Proteome With Antibody-Based Proximity Labeling
Source: Mol Cell Proteomics. 2023 Dec 19;23(1):100702. doi: 10.1016/j.mcpro.2023.100702 (PMC10831774; doi:10.1016/j.mcpro.2023.100702)
Supplement: Supplemental Table S6 [file mmc7.xlsx]

## Sheet: Supplementary Table 6A
Supplementary Table 6A: Reactome pathway enrichment analysis of high-confidence ERα proximal proteome.
Term	Overlap	P-value	Adjusted P-value	Old P-value	Old Adjusted P-value	Odds Ratio	Combined Score	Genes
Processing Of Capped Intron-Containing Pre-mRNA R-HSA-72203	123/242	2.16e-130	1.7e-127	0	0	48.7765	14563	EIF4A3;HNRNPU;HNRNPR;CWC27;CCAR1;EFTUD2;SNRPD2;MTREX;SNRPD3;SRRM2;METTL3;THOC1;GTF2F1;WBP11;GTF2F2;CDC40;PRPF4;DDX39A;PRPF6;DDX39B;HNRNPUL1;SARNP;ZC3H11A;SRSF2;CD2BP2;SRSF3;SNRPE;SNRPF;SRSF5;SNRNP200;SRSF7;SNRPA;SF1;SRSF9;DDX5;SEH1L;RBM8A;DHX9;CSTF3;CSTF2;SNU13;PRPF8;PCBP2;TPR;CSTF1;DHX38;CHTOP;CPSF7;PRPF38A;CPSF6;FUS;ALYREF;CPSF2;NUP153;LSM3;CHERP;LSM2;HNRNPL;HNRNPM;HNRNPK;SNW1;HNRNPF;HNRNPD;RNP…
mRNA Splicing - Major Pathway R-HSA-72163	107/181	9.02e-123	3.54e-120	0	0	65.8245	18497.9	EIF4A3;HNRNPU;HNRNPR;CWC27;CCAR1;EFTUD2;SNRPD2;MTREX;SNRPD3;SRRM2;GTF2F1;WBP11;GTF2F2;CDC40;PRPF4;PRPF6;HNRNPUL1;SRSF2;CD2BP2;SRSF3;SNRPE;SNRPF;SRSF5;SNRNP200;SRSF7;SNRPA;SF1;SRSF9;DDX5;RBM8A;DHX9;CSTF3;CSTF2;SNU13;PRPF8;PCBP2;CSTF1;DHX38;CPSF7;CPSF6;PRPF38A;FUS;ALYREF;CPSF2;LSM3;CHERP;LSM2;HNRNPL;HNRNPM;HNRNPK;SNW1;HNRNPF;HNRNPD;RNPS1;HNRNPC;DDX46;DDX42;PRPF19;USP39;ELAVL1;PQBP1;PTBP1;SART1;SNRN…
mRNA Splicing R-HSA-72172	107/189	7.41e-120	1.94e-117	0	0	59.3781	16287.8	EIF4A3;HNRNPU;HNRNPR;CWC27;CCAR1;EFTUD2;SNRPD2;MTREX;SNRPD3;SRRM2;GTF2F1;WBP11;GTF2F2;CDC40;PRPF4;PRPF6;HNRNPUL1;SRSF2;CD2BP2;SRSF3;SNRPE;SNRPF;SRSF5;SNRNP200;SRSF7;SNRPA;SF1;SRSF9;DDX5;RBM8A;DHX9;CSTF3;CSTF2;SNU13;PRPF8;PCBP2;CSTF1;DHX38;CPSF7;CPSF6;PRPF38A;FUS;ALYREF;CPSF2;LSM3;CHERP;LSM2;HNRNPL;HNRNPM;HNRNPK;SNW1;HNRNPF;HNRNPD;RNPS1;HNRNPC;DDX46;DDX42;PRPF19;USP39;ELAVL1;PQBP1;PTBP1;SART1;SNRN…
Metabolism Of RNA R-HSA-8953854	159/666	6.72e-109	1.32e-106	0	0	15.8985	3959.94	EIF4A3;HNRNPU;HNRNPR;CWC27;CCAR1;EFTUD2;FBL;PSMD4;SNRPD2;KHSRP;MTREX;SNRPD3;SRRM2;METTL1;METTL3;THOC1;GTF2F1;PUS7;WBP11;GTF2F2;CDC40;FTSJ3;PRPF4;EBNA1BP2;DDX39A;PRPF6;DDX39B;HNRNPUL1;DKC1;SARNP;ZC3H11A;PSME3;XRN2;SRSF2;SRSF3;CD2BP2;SNRPE;SNRPF;SRSF5;SNRNP200;SRSF7;SNRPA;SF1;SRSF9;DDX5;SEH1L;RBM8A;DHX9;CSTF3;DDX1;CSTF2;NOP2;SNU13;PRPF8;TPR;PCBP2;GAR1;CSTF1;DHX38;SMN1;CHTOP;CPSF7;PRPF38A;CPSF6;FUS;…
Gene Expression (Transcription) R-HSA-74160	148/1449	1.3e-48	2.04e-46	0	0	5.36764	591.843	MDC1;MRE11;CCNT1;MAML1;EHMT2;EIF4A3;YY1;PSMD4;TRIM28;SAP130;SNRPD3;SUPT16H;SMARCC2;THOC1;GTF2F1;GTF2F2;CDC40;DDX39A;DDX39B;MSH2;SARNP;ZC3H11A;PSME3;SRSF2;SRSF3;SNRPE;PGR;SNRPF;SRSF5;SRSF7;SRSF9;SEH1L;RBM8A;KMT2A;MAX;KMT2C;CSTF3;CSTF2;NOP2;SUPT4H1;GATA3;GTF2E1;SUPT6H;TPR;ZNF703;CSTF1;DHX38;RPRD1B;RPRD1A;CBX8;CREBBP;CHTOP;TFAP2C;CPSF7;CPSF6;CBX3;ALYREF;CPSF2;SETD1A;SMARCA5;NUP153;SUPT5H;PHC3;SMARCA…
RNA Polymerase II Transcription Termination R-HSA-73856	37/67	7.73e-41	1.01e-38	0	0	48.3312	4463.9	FYTTD1;RBM8A;POLDIP3;CSTF3;EIF4A3;CSTF2;SRSF1;U2AF1;FIP1L1;PABPN1;U2AF2;CSTF1;DHX38;SNRPD3;CHTOP;CPSF7;CPSF6;NCBP1;ALYREF;CPSF2;THOC1;CDC40;WDR33;NUDT21;DDX39A;DDX39B;SARNP;ZC3H11A;SRSF2;SRSF3;SNRPE;RNPS1;SNRPF;SRSF5;SLU7;SRSF7;SRSF9
RNA Polymerase II Transcription R-HSA-73857	129/1312	4.49e-40	5.04e-38	0	0	4.93509	447.126	MDC1;MRE11;CCNT1;MAML1;EHMT2;EIF4A3;YY1;PSMD4;TRIM28;SNRPD3;SUPT16H;SMARCC2;THOC1;GTF2F1;GTF2F2;CDC40;DDX39A;DDX39B;MSH2;SARNP;ZC3H11A;PSME3;SRSF2;SRSF3;SNRPE;PGR;SNRPF;SRSF5;SRSF7;SRSF9;RBM8A;KMT2A;MAX;KMT2C;CSTF3;CSTF2;NOP2;SUPT4H1;GATA3;GTF2E1;SUPT6H;ZNF703;CSTF1;DHX38;RPRD1B;RPRD1A;CBX8;CREBBP;CHTOP;TFAP2C;CPSF7;CPSF6;CBX3;ALYREF;CPSF2;SETD1A;SUPT5H;PHC3;SMARCA2;ESR1;SMARCA4;SNW1;PAF1;RNPS1;C…
mRNA 3-End Processing R-HSA-72187	34/58	7.4e-39	7.27e-37	0	0	55.1989	4846.41	FYTTD1;RBM8A;POLDIP3;CSTF3;EIF4A3;CSTF2;SRSF1;U2AF1;FIP1L1;PABPN1;U2AF2;CSTF1;DHX38;CHTOP;CPSF7;CPSF6;NCBP1;ALYREF;CPSF2;THOC1;CDC40;WDR33;NUDT21;DDX39A;DDX39B;SARNP;ZC3H11A;SRSF2;SRSF3;RNPS1;SRSF5;SLU7;SRSF7;SRSF9
Transport Of Mature Transcript To Cytoplasm R-HSA-72202	33/83	1.82e-30	1.59e-28	0	0	25.6304	1755.21	FYTTD1;SEH1L;RBM8A;POLDIP3;EIF4A3;SRSF1;U2AF1;NXF1;FIP1L1;U2AF2;TPR;DHX38;CHTOP;NCBP1;NUP133;ALYREF;CPSF2;THOC1;NUP153;CDC40;WDR33;DDX39A;DDX39B;SARNP;ZC3H11A;SRSF2;SRSF3;NUP35;RNPS1;SRSF5;SLU7;SRSF7;SRSF9
Transport Of Mature mRNA Derived From An Intron-Containing Transcript R-HSA-159236	30/74	4.15e-28	3.26e-26	0	0	26.3279	1659.97	FYTTD1;SEH1L;RBM8A;POLDIP3;EIF4A3;SRSF1;U2AF1;NXF1;U2AF2;TPR;DHX38;CHTOP;NCBP1;NUP133;ALYREF;THOC1;NUP153;CDC40;DDX39A;DDX39B;SARNP;ZC3H11A;SRSF2;SRSF3;NUP35;RNPS1;SRSF5;SLU7;SRSF7;SRSF9
SUMOylation R-HSA-2990846	39/174	4.29e-25	3.06e-23	0	0	11.3053	634.33	MDC1;TOP2B;DDX5;SEH1L;CTBP1;HDAC1;XPC;CHD3;SMC3;RNF2;MTA1;TRIM28;SIN3A;RAD21;TPR;SUMO2;TP53BP1;DDX17;CBX8;CREBBP;TFAP2C;NOP58;NPM1;NUP133;RING1;NUP153;SAFB;SMC1A;ESR1;PHC3;PML;NCOR2;HNRNPK;UBA2;NUP35;PGR;HNRNPC;TOP1;SAE1
mRNA Splicing - Minor Pathway R-HSA-72165	23/49	1.18e-23	7.75e-22	0	0	33.7212	1780.18	SF3B2;NCBP1;SF3B6;DDX23;SRSF1;DDX42;GTF2F1;GTF2F2;PRPF8;EFTUD2;SNRNP40;PRPF6;SNRPD2;POLR2A;POLR2B;POLR2C;SRSF2;SNRPE;SNRPD3;SNRPF;SNRNP200;SRSF7;SF3B1
SUMO E3 Ligases SUMOylate Target Proteins R-HSA-3108232	37/168	1.41e-23	8.52e-22	0	0	11.0107	579.347	MDC1;TOP2B;DDX5;SEH1L;CTBP1;HDAC1;XPC;CHD3;SMC3;RNF2;MTA1;TRIM28;SIN3A;RAD21;TPR;SUMO2;TP53BP1;DDX17;CBX8;CREBBP;TFAP2C;NOP58;NPM1;NUP133;RING1;NUP153;SAFB;SMC1A;ESR1;PHC3;PML;NCOR2;HNRNPK;NUP35;PGR;HNRNPC;TOP1
Chromatin Modifying Enzymes R-HSA-3247509	40/238	8.52e-21	4.78e-19	0	0	7.896	364.892	PHF2;SMARCD2;KDM3B;KDM1A;KMT2A;HDAC1;EHMT2;KMT2C;CHD4;CHD3;NSD3;MTA1;RBBP4;RBBP5;SAP130;EP400;KAT8;SAP18;RBBP7;MTA2;SMARCE1;CREBBP;PBRM1;SMARCC2;KDM2A;SETD1A;ACTL6A;ARID1A;SMARCA2;ARID1B;GATAD2B;HCFC1;SMARCA4;GATAD2A;NCOR2;COPRS;MORF4L1;NCOR1;CARM1;RCOR1
HIV Life Cycle R-HSA-162587	30/149	3.57e-18	1.87e-16	0	0	9.69711	389.567	FEN1;SEH1L;CCNT1;RNMT;SUPT4H1;GTF2E1;POLR2A;POLR2B;POLR2C;TPR;RCC1;ELOA;NELFA;NELFE;SUPT16H;XRCC6;TAF15;NCBP1;NUP133;XRCC5;NUP153;SSRP1;GTF2F1;SUPT5H;GTF2F2;NUP35;TCEA1;MNAT1;RAN;TAF1
RNA Polymerase II Pre-transcription Events R-HSA-674695	23/80	6.43e-18	3.16e-16	0	0	15.3571	607.913	SUPT16H;TAF15;CCNT1;NCBP1;SUPT4H1;SSRP1;GTF2F1;SUPT5H;GTF2F2;GTF2E1;SUPT6H;CDC73;POLR2A;POLR2B;POLR2C;LEO1;ELOA;PAF1;TCEA1;NELFA;MNAT1;NELFE;TAF1
Formation Of RNA Pol II Elongation Complex R-HSA-112382	20/58	1.66e-17	7.66e-16	0	0	19.9333	770.214	SUPT16H;CCNT1;NCBP1;SUPT4H1;SSRP1;GTF2F1;SUPT5H;GTF2F2;SUPT6H;CDC73;POLR2A;POLR2B;POLR2C;LEO1;ELOA;PAF1;TCEA1;NELFA;MNAT1;NELFE
TP53 Regulates Transcription Of DNA Repair Genes R-HSA-6796648	20/62	7.48e-17	3.26e-15	0	0	18.0312	669.539	MDC1;SUPT16H;CCNT1;SUPT4H1;SSRP1;GTF2F1;MLH1;SUPT5H;GTF2F2;DDB2;MSH2;POLR2A;POLR2B;POLR2C;ELOA;TCEA1;NELFA;CDK12;MNAT1;NELFE
Late Phase Of HIV Life Cycle R-HSA-162599	27/136	2.54e-16	1.05e-14	0	0	9.47648	340.279	SEH1L;CCNT1;RNMT;SUPT4H1;GTF2E1;POLR2A;POLR2B;POLR2C;TPR;RCC1;ELOA;NELFA;NELFE;SUPT16H;TAF15;NCBP1;NUP133;NUP153;SSRP1;GTF2F1;SUPT5H;GTF2F2;NUP35;TCEA1;MNAT1;RAN;TAF1
Transcription Of HIV Genome R-HSA-167172	20/69	7.9e-16	3.1e-14	0	0	15.4497	537.263	SUPT16H;TAF15;CCNT1;NCBP1;RNMT;SUPT4H1;SSRP1;GTF2F1;SUPT5H;GTF2F2;GTF2E1;POLR2A;POLR2B;POLR2C;ELOA;TCEA1;NELFA;MNAT1;NELFE;TAF1
HIV Infection R-HSA-162906	33/229	2.53e-15	9.49e-14	0	0	6.48921	218.094	FEN1;SEH1L;CCNT1;RNMT;SUPT4H1;GTF2E1;PSMD4;POLR2A;POLR2B;POLR2C;TPR;RCC1;ELOA;NELFA;NELFE;XRCC6;NPM1;SUPT16H;TAF15;NCBP1;NUP133;XRCC5;NUP153;SSRP1;GTF2F1;SUPT5H;GTF2F2;PSME3;TCEA1;NUP35;MNAT1;RAN;TAF1
Processing Of Capped Intronless Pre-mRNA R-HSA-75067	14/29	4.14e-15	1.48e-13	0	0	34.9811	1158.54	CPSF7;CPSF6;NCBP1;CSTF3;CSTF2;CPSF2;WDR33;NUDT21;FIP1L1;PABPN1;CSTF1;SNRPE;SNRPD3;SNRPF
Generic Transcription Pathway R-HSA-212436	81/1190	5.13e-15	1.75e-13	0	0	2.96647	97.6103	MDC1;MRE11;CCNT1;MAML1;EHMT2;CHD4;CHD3;MED17;MED12;YY1;MED13;PSMD4;TRIM28;SIN3A;ELOA;NELFA;NELFE;BRD2;SUPT16H;PBRM1;SMARCC2;RING1;ACTL6A;GTF2F1;ARID1A;SIRT1;GTF2F2;ARID1B;DDB2;NCOR2;NCOR1;CREB1;MSH2;PSME3;PGR;YAP1;SMARCD2;KMT2A;RNMT;MAX;HDAC1;KMT2C;NOP2;SUPT4H1;GATA3;RNF2;RBBP4;POLR2A;RBBP5;POLR2B;POLR2C;ZNF703;RBBP7;MTA2;SMARCE1;CBX8;CREBBP;NPM1;TFAP2C;TAF15;CBX3;SETD1A;PTPN11;DEK;SSRP1;MLH1;SUP…
Formation Of HIV-1 Elongation Complex Containing HIV-1 Tat R-HSA-167200	16/43	7.07e-15	2.32e-13	0	0	22.2824	726.024	SUPT16H;CCNT1;NCBP1;SUPT4H1;SSRP1;GTF2F1;SUPT5H;GTF2F2;POLR2A;POLR2B;POLR2C;ELOA;TCEA1;NELFA;MNAT1;NELFE
Pausing And Recovery Of Tat-mediated HIV Elongation R-HSA-167238	14/31	1.35e-14	4.23e-13	0	0	30.8625	985.706	SUPT16H;CCNT1;SUPT4H1;SSRP1;GTF2F1;SUPT5H;GTF2F2;POLR2A;POLR2B;POLR2C;ELOA;TCEA1;NELFA;NELFE
Formation Of HIV Elongation Complex In Absence Of HIV Tat R-HSA-167152	16/45	1.64e-14	4.96e-13	0	0	20.7435	658.415	SUPT16H;CCNT1;NCBP1;SUPT4H1;SSRP1;GTF2F1;SUPT5H;GTF2F2;POLR2A;POLR2B;POLR2C;ELOA;TCEA1;NELFA;MNAT1;NELFE
HIV Elongation Arrest And Recovery R-HSA-167287	14/33	3.96e-14	1.15e-12	0	0	27.611	852.08	SUPT16H;CCNT1;SUPT4H1;SSRP1;GTF2F1;SUPT5H;GTF2F2;POLR2A;POLR2B;POLR2C;ELOA;TCEA1;NELFA;NELFE
Estrogen-dependent Gene Expression R-HSA-9018519	23/119	7.79e-14	2.19e-12	0	0	9.09994	274.661	FOXA1;TLE3;DDX5;CREBBP;CCNT1;KDM1A;HDAC1;NCOA3;GREB1;GATA3;SMC3;GTF2F1;SMC1A;GTF2F2;ESR1;YY1;POLR2A;POLR2B;RAD21;POLR2C;CARM1;ZNF217;PGR
Processing Of Intronless Pre-mRNAs R-HSA-77595	2023-11-20	5.88e-13	1.59e-11	0	0	45.5594	1283.07	NUDT21;CPSF7;CPSF6;NCBP1;FIP1L1;PABPN1;CSTF3;CPSF2;CSTF2;CSTF1;WDR33
FGFR2 Alternative Splicing R-HSA-6803529	2023-12-26	7.8e-13	2.04e-11	0	0	32.0038	892.231	PTBP1;HNRNPM;TIA1;POLR2A;NCBP1;POLR2B;HNRNPH1;POLR2C;HNRNPF;HNRNPA1;GTF2F1;GTF2F2
Transcriptional Regulation By RUNX1 R-HSA-8878171	28/204	1.16e-12	2.94e-11	0	0	6.07727	167.021	YAP1;SMARCD2;KMT2A;HDAC1;KMT2C;GATA3;RNF2;PSMD4;SIN3A;RBBP5;CBX8;SMARCE1;CREBBP;PBRM1;SMARCC2;RING1;SETD1A;ACTL6A;PTPN11;ARID1A;PHC3;SMARCA2;ESR1;ARID1B;PML;SMARCA4;PSME3;MNAT1
Cell Cycle R-HSA-1640170	52/654	2.06e-12	5.05e-11	0	0	3.38781	91.1678	MDC1;DIDO1;AHCTF1;FEN1;MRE11;MCM7;NUMA1;RSF1;SMC3;CHTF18;LMNB1;GOLGA2;PSMD4;RCC1;EMD;TMPO;NUP133;ATRX;VRK1;SMC1A;LEMD3;DKC1;PSME3;MCM3;MCM4;MCM5;MCM6;SEH1L;MAX;HDAC1;PDS5B;PDS5A;RBBP4;POLR2A;POLR2B;RAD21;POLR2C;TPR;LMNA;GAR1;RBBP7;TP53BP1;NPM1;RCC2;SMARCA5;NUP153;MLH1;WAPL;POLE4;NUP35;MNAT1;RAN
RUNX1 Interacts With Co-Factors Whose Precise Effect On RUNX1 Targets Is Not Known R-HSA-8939243	13/35	2.55e-12	6.08e-11	0	0	22.0966	589.829	CBX8;SMARCE1;SMARCD2;PBRM1;SMARCC2;RING1;ACTL6A;ARID1A;ARID1B;PHC3;SMARCA2;RNF2;SMARCA4
SUMOylation Of Transcription Cofactors R-HSA-3899300	14/43	2.97e-12	6.86e-11	0	0	18.0807	479.925	CBX8;DDX17;DDX5;CREBBP;NPM1;RING1;CTBP1;SAFB;PHC3;RNF2;NCOR2;TRIM28;SIN3A;SUMO2
Regulation Of PTEN Gene Transcription R-HSA-8943724	16/61	3.47e-12	7.8e-11	0	0	13.3571	352.441	CBX8;KDM1A;RING1;HDAC1;ATN1;CHD4;CHD3;PHC3;RNF2;GATAD2B;GATAD2A;MTA1;RBBP4;RBBP7;MTA2;RCOR1
Epigenetic Regulation Of Gene Expression R-HSA-212165	21/116	3.61e-12	7.88e-11	0	0	8.36373	220.363	CBX3;HDAC1;EHMT2;SMARCA5;CHD4;CHD3;DEK;BAZ1B;SIRT1;GATAD2B;GATAD2A;MTA1;RBBP4;SIN3A;SAP130;UBTF;SAP18;RBBP7;MNAT1;MTA2;SF3B1
Transcriptional Regulation By TP53 R-HSA-3700989	36/354	6.39e-12	1.36e-10	0	0	4.36179	112.43	MDC1;MRE11;CCNT1;HDAC1;EHMT2;SUPT4H1;CHD4;CHD3;POLR2A;RBBP4;POLR2B;POLR2C;ELOA;NELFA;RBBP7;MTA2;NELFE;CREBBP;NPM1;SUPT16H;TAF15;SSRP1;MLH1;GTF2F1;SUPT5H;GTF2F2;GATAD2B;PML;DDB2;GATAD2A;MSH2;CARM1;TCEA1;CDK12;MNAT1;TAF1
Infectious Disease R-HSA-5663205	63/961	3.81e-11	7.89e-10	0	0	2.77176	66.4931	FEN1;CCNT1;KDM1A;CHD4;CHD3;PSMD4;TRIM28;SNRPD2;ELOA;RCC1;NELFA;SNRPD3;NELFE;SUPT16H;PBRM1;NCBP1;NUP133;GTF2F1;GTF2F2;NCOR2;NCOR1;CREB1;PSME3;SNRPE;SNRPF;CBLL1;DDX5;SEH1L;RNMT;HDAC1;SUPT4H1;GTF2E1;MTA1;PABPN1;RBBP4;POLR2A;POLR2B;POLR2C;TPR;SAP18;RBBP7;SMN1;MTA2;CREBBP;XRCC6;NPM1;TAF15;XRCC5;CBX1;PTPN11;NUP153;SSRP1;SUPT5H;GATAD2B;PML;GATAD2A;HNRNPK;TCEA1;NUP35;MNAT1;RAN;RCOR1;TAF1
RNA Polymerase II Transcribes snRNA Genes R-HSA-6807505	16/74	8.37e-11	1.69e-09	0	0	10.3563	240.31	INTS12;INTS13;CCNT1;NCBP1;SRRT;SUPT4H1;RPRD2;GTF2F1;SUPT5H;GTF2F2;GTF2E1;POLR2A;POLR2B;POLR2C;RPRD1B;RPRD1A
SUMOylation Of DNA Damage Response And Repair Proteins R-HSA-3108214	16/76	1.28e-10	2.52e-09	0	0	10.0101	227.999	CBX8;MDC1;SEH1L;NUP133;RING1;XPC;NUP153;SMC3;SMC1A;PHC3;RNF2;PML;RAD21;SUMO2;TPR;NUP35
Abortive Elongation Of HIV-1 Transcript In Absence Of Tat R-HSA-167242	2023-10-23	1.39e-10	2.67e-09	0	0	28.613	649.376	NCBP1;POLR2A;POLR2B;POLR2C;SUPT4H1;NELFA;GTF2F1;SUPT5H;GTF2F2;NELFE
SUMOylation Of RNA Binding Proteins R-HSA-4570464	13/47	1.82e-10	3.4e-09	0	0	14.289	320.487	CBX8;NOP58;SEH1L;NUP133;RING1;NUP153;PHC3;RNF2;HNRNPK;SUMO2;TPR;NUP35;HNRNPC
ESR-mediated Signaling R-HSA-8939211	24/188	2.24e-10	4.1e-09	0	0	5.54976	123.301	FOXA1;TLE3;DDX5;CREBBP;CCNT1;KDM1A;HDAC1;NCOA3;GREB1;GATA3;SMC3;GTF2F1;SMC1A;GTF2F2;ESR1;YY1;CREB1;POLR2A;POLR2B;RAD21;POLR2C;CARM1;ZNF217;PGR
HDACs Deacetylate Histones R-HSA-3214815	14/60	4.33e-10	7.74e-09	0	0	11.3887	245.539	KDM1A;HDAC1;CHD4;CHD3;GATAD2B;GATAD2A;NCOR2;NCOR1;MTA1;RBBP4;SAP18;RBBP7;MTA2;RCOR1
Formation Of Early Elongation Complex R-HSA-113418	Nov-33	4.95e-10	8.64e-09	0	0	18.6255	399.094	POLR2A;NCBP1;POLR2B;POLR2C;SUPT4H1;NELFA;GTF2F1;SUPT5H;MNAT1;GTF2F2;NELFE
Positive Epigenetic Regulation Of rRNA Expression R-HSA-5250913	15/74	8.57e-10	1.46e-08	0	0	9.52555	198.869	HDAC1;CBX3;EHMT2;SMARCA5;CHD4;CHD3;DEK;BAZ1B;GATAD2B;GATAD2A;MTA1;RBBP4;RBBP7;MTA2;SF3B1
rRNA Processing In Nucleus And Cytosol R-HSA-8868773	23/189	1.39e-09	2.32e-08	0	0	5.2436	106.95	NOP58;DIS3;WDR18;NOP2;NAT10;SNU13;DDX52;WDR46;WDR43;FTSJ3;EXOSC7;FBL;BOP1;EBNA1BP2;EXOSC10;DKC1;XRN2;EXOSC8;GAR1;MTREX;UTP14A;DCAF13;PELP1
RNA Polymerase I Transcription Initiation R-HSA-73762	Dec-46	1.93e-09	3.17e-08	0	0	13.1645	264.123	MTA1;RBBP4;HDAC1;EHMT2;UBTF;CHD4;CHD3;RBBP7;MTA2;MNAT1;GATAD2B;GATAD2A
rRNA Processing R-HSA-72312	23/199	3.81e-09	6.12e-08	0	0	4.9431	95.8223	NOP58;DIS3;WDR18;NOP2;NAT10;SNU13;DDX52;WDR46;WDR43;FTSJ3;EXOSC7;BOP1;FBL;EBNA1BP2;EXOSC10;DKC1;XRN2;EXOSC8;GAR1;MTREX;UTP14A;DCAF13;PELP1
RMTs Methylate Histone Arginines R-HSA-3214858	Dec-49	4.27e-09	6.71e-08	0	0	12.0952	233.108	SMARCE1;COPRS;PBRM1;SMARCD2;SMARCC2;CARM1;ACTL6A;RBBP7;ARID1A;ARID1B;SMARCA2;SMARCA4
DNA Repair R-HSA-73894	29/310	5.16e-09	7.95e-08	0	0	3.92867	74.9715	MDC1;FEN1;MRE11;PRKDC;MPG;XPC;PRPF19;YY1;ALKBH5;PPP4C;PPP4R2;POLR2A;POLR2B;POLR2C;SUMO2;TP53BP1;XRCC6;XRCC5;ACTL6A;SMARCA5;XRCC1;CHD1L;BAZ1B;MLH1;DDB2;POLE4;MSH2;TCEA1;MNAT1
PTEN Regulation R-HSA-6807070	19/139	5.44e-09	8.22e-08	0	0	5.95968	113.409	CBX8;KDM1A;RING1;HDAC1;ATN1;CHD4;CHD3;PHC3;RNF2;GATAD2B;PML;GATAD2A;MTA1;PSMD4;RBBP4;PSME3;RBBP7;MTA2;RCOR1
Signaling By Nuclear Receptors R-HSA-9006931	26/260	8.14e-09	1.21e-07	0	0	4.21499	78.5084	FOXA1;DDX5;CCNT1;KDM1A;HDAC1;GATA3;SMC3;YY1;POLR2A;POLR2B;RAD21;POLR2C;TLE3;CREBBP;NCOA3;GREB1;GTF2F1;SMC1A;GTF2F2;ESR1;NCOR2;NCOR1;CREB1;CARM1;ZNF217;PGR
Transport Of Mature mRNA Derived From An Intronless Transcript R-HSA-159231	Nov-42	8.8e-09	1.28e-07	0	0	13.212	245.058	NXF1;SEH1L;FIP1L1;NCBP1;NUP133;ALYREF;TPR;CPSF2;NUP35;NUP153;WDR33
Transport Of Mature mRNAs Derived From Intronless Transcripts R-HSA-159234	Nov-43	1.15e-08	1.65e-07	0	0	12.7984	233.915	NXF1;SEH1L;FIP1L1;NCBP1;NUP133;ALYREF;TPR;CPSF2;NUP35;NUP153;WDR33
ERCC6 (CSB) And EHMT2 (G9a) Positively Regulate rRNA Expression R-HSA-427389	Nov-45	1.94e-08	2.73e-07	0	0	12.0443	213.872	MTA1;RBBP4;HDAC1;CBX3;EHMT2;CHD4;CHD3;RBBP7;MTA2;GATAD2B;GATAD2A
SUMOylation Of Chromatin Organization Proteins R-HSA-4551638	Dec-57	2.69e-08	3.67e-07	0	0	9.94088	173.268	CBX8;SEH1L;NUP133;RING1;HDAC1;SUMO2;TPR;NUP35;NUP153;CHD3;PHC3;RNF2
Disease R-HSA-1643685	85/1736	2.71e-08	3.67e-07	0	0	2.04741	35.6753	FEN1;MRE11;CCNT1;KDM1A;MAML1;CHD4;HMGB1;CHD3;LMNB1;GOLGA2;ZMYM2;PSMD4;TRIM28;SNRPD2;SIN3A;TRIM24;ELOA;RCC1;NELFA;SNRPD3;NELFE;SUPT16H;PBRM1;NCBP1;NUP133;ATRX;GTF2F1;GTF2F2;NCOR2;NCOR1;CREB1;MSH2;PSME3;SNRPE;SNRPF;CBLL1;DDX5;SEH1L;CTBP2;CTBP1;RNMT;HDAC1;SUPT4H1;GTF2E1;PAPSS2;PAPSS1;MTA1;PABPN1;RBBP4;POLR2A;FIP1L1;CUX1;POLR2B;POLR2C;TPR;LMNA;SAP18;RBBP7;SMN1;MTA2;CREBBP;XRCC6;NPM1;CPSF6;TAF15;XRCC5…
Viral Messenger RNA Synthesis R-HSA-168325	Nov-47	3.17e-08	4.23e-07	0	0	11.374	196.377	PBRM1;SEH1L;POLR2A;NUP133;POLR2B;POLR2C;TPR;NUP35;NUP153;GTF2F1;GTF2F2
Regulation Of TP53 Activity Thru Acetylation R-HSA-6804758	2023-09-29	3.95e-08	5.09e-07	0	0	16.7007	284.711	RBBP4;HDAC1;CHD4;CHD3;RBBP7;MTA2;GATAD2B;PML;GATAD2A
mRNA Capping R-HSA-72086	2023-09-29	3.95e-08	5.09e-07	0	0	16.7007	284.711	POLR2A;NCBP1;RNMT;POLR2B;POLR2C;GTF2F1;SUPT5H;MNAT1;GTF2F2
rRNA Modification In Nucleus And Cytosol R-HSA-6790901	Dec-60	4.96e-08	6.21e-07	0	0	9.31814	156.732	FBL;NOP58;DKC1;NOP2;GAR1;NAT10;SNU13;DDX52;WDR46;UTP14A;WDR43;DCAF13
Signaling By FGFR2 R-HSA-5654738	13/72	4.98e-08	6.21e-07	0	0	8.22373	138.282	TIA1;NCBP1;PTPN11;GTF2F1;GTF2F2;PTBP1;HNRNPM;POLR2A;HNRNPH1;POLR2B;POLR2C;HNRNPF;HNRNPA1
Cohesin Loading Onto Chromatin R-HSA-2470946	2023-10-06	6.68e-08	8.2e-07	0	0	55.3975	915.259	RAD21;PDS5B;PDS5A;SMC1A;SMC3;WAPL
Metabolism Of Non-Coding RNA R-HSA-194441	Nov-52	9.76e-08	1.18e-06	0	0	9.98439	161.171	SEH1L;SNRPD2;NCBP1;NUP133;TPR;NUP35;SNRPE;NUP153;SNRPD3;SNRPF;SMN1
Nuclear Envelope Breakdown R-HSA-2980766	Nov-53	1.2e-07	1.43e-06	0	0	9.74617	155.293	SEH1L;NUP133;LMNA;TPR;NUP35;VRK1;NUP153;LEMD3;EMD;LMNB1;TMPO
RNA Polymerase I Promoter Clearance R-HSA-73854	13/78	1.34e-07	1.57e-06	0	0	7.46231	118.101	HDAC1;CBX3;EHMT2;CHD4;CHD3;GATAD2B;GATAD2A;MTA1;RBBP4;UBTF;RBBP7;MTA2;MNAT1
Establishment Of Sister Chromatid Cohesion R-HSA-2468052	2023-11-06	1.44e-07	1.66e-06	0	0	44.3157	698.239	RAD21;PDS5B;PDS5A;SMC1A;SMC3;WAPL
RNA Polymerase I Transcription R-HSA-73864	13/79	1.56e-07	1.78e-06	0	0	7.34886	115.163	HDAC1;CBX3;EHMT2;CHD4;CHD3;GATAD2B;GATAD2A;MTA1;RBBP4;UBTF;RBBP7;MTA2;MNAT1
Cell Cycle, Mitotic R-HSA-69278	36/523	2.27e-07	2.54e-06	0	0	2.82302	43.1934	AHCTF1;FEN1;SEH1L;MCM7;NUMA1;MAX;HDAC1;PDS5B;SMC3;PDS5A;LMNB1;GOLGA2;PSMD4;RBBP4;RAD21;TPR;LMNA;RCC1;EMD;TMPO;NUP133;RCC2;VRK1;NUP153;LEMD3;SMC1A;WAPL;POLE4;PSME3;MCM3;MCM4;NUP35;MCM5;MCM6;MNAT1;RAN
RHOBTB GTPase Cycle R-HSA-9706574	Sep-35	2.41e-07	2.67e-06	0	0	12.8427	195.689	RNF20;CPSF7;RBM15;DDX39B;TRA2B;RBBP6;PHIP;HNRNPC;RBMX
S Phase R-HSA-69242	18/161	3.13e-07	3.42e-06	0	0	4.72309	70.7332	FEN1;MCM7;MAX;PDS5B;SMC3;PDS5A;SMC1A;WAPL;POLE4;PSMD4;RBBP4;PSME3;RAD21;MCM3;MCM4;MCM5;MCM6;MNAT1
Major Pathway Of rRNA Processing In Nucleolus And Cytosol R-HSA-6791226	19/179	3.34e-07	3.6e-06	0	0	4.46052	66.5113	NOP58;DIS3;WDR18;SNU13;DDX52;WDR46;WDR43;FTSJ3;EXOSC7;FBL;BOP1;EBNA1BP2;EXOSC10;XRN2;EXOSC8;MTREX;UTP14A;DCAF13;PELP1
RNA Pol II CTD Phosphorylation And Interaction With CE R-HSA-77075	2023-08-27	3.43e-07	3.64e-06	0	0	15.5974	232.181	POLR2A;RNMT;POLR2B;POLR2C;GTF2F1;SUPT5H;MNAT1;GTF2F2
Signaling By FGFR R-HSA-190236	13/86	4.35e-07	4.56e-06	0	0	6.64178	97.2867	TIA1;NCBP1;PTPN11;GTF2F1;GTF2F2;PTBP1;HNRNPM;POLR2A;HNRNPH1;POLR2B;POLR2C;HNRNPF;HNRNPA1
Mitotic Telophase/Cytokinesis R-HSA-68884	2023-06-13	5.1e-07	5.27e-06	0	0	31.6509	458.601	RAD21;PDS5B;PDS5A;SMC1A;SMC3;WAPL
Nuclear Envelope (NE) Reassembly R-HSA-2995410	Dec-75	6.44e-07	6.57e-06	0	0	7.09405	101.135	AHCTF1;SEH1L;NUP133;LMNA;RCC1;NUP35;VRK1;LEMD3;EMD;RAN;LMNB1;TMPO
PIP3 Activates AKT Signaling R-HSA-1257604	23/268	9.24e-07	9.31e-06	0	0	3.53826	49.1615	CBX8;RING1;KDM1A;RNMT;HDAC1;ATN1;CHD4;PTPN11;CHD3;PHC3;ESR1;GATAD2B;RNF2;PML;GATAD2A;CREB1;MTA1;PSMD4;RBBP4;PSME3;RBBP7;MTA2;RCOR1
Nucleotide Excision Repair R-HSA-5696398	14/108	1.08e-06	1.08e-05	0	0	5.55942	76.3693	ACTL6A;XRCC1;XPC;CHD1L;PRPF19;DDB2;YY1;POLE4;POLR2A;POLR2B;POLR2C;SUMO2;TCEA1;MNAT1
Mitotic Anaphase R-HSA-68882	21/232	1.16e-06	1.14e-05	0	0	3.74311	51.1421	AHCTF1;SEH1L;NUP133;RCC2;VRK1;PDS5B;SMC3;LEMD3;PDS5A;SMC1A;WAPL;LMNB1;PSMD4;PSME3;RAD21;LMNA;RCC1;NUP35;EMD;RAN;TMPO
Mitotic Metaphase And Anaphase R-HSA-2555396	21/233	1.25e-06	1.21e-05	0	0	3.72526	50.6383	AHCTF1;SEH1L;NUP133;RCC2;VRK1;PDS5B;SMC3;LEMD3;PDS5A;SMC1A;WAPL;LMNB1;PSMD4;PSME3;RAD21;LMNA;RCC1;NUP35;EMD;RAN;TMPO
Diseases Of Signal Transduction By Growth Factor Receptors And Second Messengers R-HSA-5663202	30/424	1.33e-06	1.28e-05	0	0	2.88719	39.0596	CTBP2;MAML1;CTBP1;RNMT;HDAC1;PAPSS1;ZMYM2;PSMD4;FIP1L1;POLR2A;CUX1;POLR2B;POLR2C;TPR;LMNA;TRIM24;CREBBP;NPM1;CPSF6;NCBP1;PTPN11;GTF2F1;GTF2F2;ESR1;QKI;NCOR2;NCOR1;SNW1;CREB1;PSME3
RHOBTB1 GTPase Cycle R-HSA-9013422	2023-07-23	1.55e-06	1.47e-05	0	0	16.1784	216.392	RNF20;CPSF7;RBM15;TRA2B;RBBP6;HNRNPC;RBMX
HCMV Early Events R-HSA-9609690	13/96	1.58e-06	1.48e-05	0	0	5.83855	77.9808	SEH1L;NUP133;CBX1;NUP153;PML;NCOR2;CREB1;NCOR1;TRIM28;RBBP4;TPR;NUP35;RBBP7
Nuclear Import Of Rev Protein R-HSA-180746	Aug-34	2.38e-06	2.17e-05	0	0	11.394	147.538	NPM1;SEH1L;NUP133;TPR;RCC1;NUP35;NUP153;RAN
Transcriptional Regulation By E2F6 R-HSA-8953750	Aug-34	2.38e-06	2.17e-05	0	0	11.394	147.538	RBBP4;RING1;MAX;CBX3;EHMT2;RBBP7;PHC3;RNF2
HIV Transcription Initiation R-HSA-167161	Sep-46	2.9e-06	2.62e-05	0	0	9.0195	115.005	TAF15;POLR2A;POLR2B;POLR2C;GTF2F1;MNAT1;GTF2E1;GTF2F2;TAF1
Transport Of SLBP Independent Mature mRNA R-HSA-159227	Aug-35	3.01e-06	2.69e-05	0	0	10.9714	139.476	NXF1;SEH1L;NCBP1;NUP133;ALYREF;TPR;NUP35;NUP153
Transport Of SLBP Dependant Mature mRNA R-HSA-159230	Aug-36	3.78e-06	3.34e-05	0	0	10.579	132.077	NXF1;SEH1L;NCBP1;NUP133;ALYREF;TPR;NUP35;NUP153
HCMV Infection R-HSA-9609646	14/121	4.27e-06	3.73e-05	0	0	4.8807	60.3431	SEH1L;NUP133;CBX1;NUP153;PML;NCOR2;HNRNPK;CREB1;NCOR1;TRIM28;RBBP4;TPR;NUP35;RBBP7
Signaling By FGFR In Disease R-HSA-1226099	Oct-61	4.42e-06	3.82e-05	0	0	7.27927	89.7518	ZMYM2;CPSF6;NCBP1;CUX1;POLR2A;POLR2B;POLR2C;TRIM24;GTF2F1;GTF2F2
Interactions Of Rev With Host Cellular Proteins R-HSA-177243	Aug-37	4.72e-06	4.03e-05	0	0	10.2137	125.267	NPM1;SEH1L;NUP133;TPR;RCC1;NUP35;NUP153;RAN
Activation Of HOX Genes During Differentiation R-HSA-5619507	Dec-91	5.28e-06	4.46e-05	0	0	5.65262	68.6867	YY1;CREBBP;NCOR1;POLR2A;RBBP4;POLR2B;RBBP5;NCOA3;KMT2C;POLR2C;CTCF;RBBP7
Unwinding Of DNA R-HSA-176974	2023-11-05	5.34e-06	4.46e-05	0	0	30.715	372.909	MCM7;MCM3;MCM4;MCM5;MCM6
Initiation Of Nuclear Envelope (NE) Reformation R-HSA-2995383	2023-06-19	7.03e-06	5.76e-05	0	0	17.0375	202.153	LMNA;VRK1;LEMD3;EMD;LMNB1;TMPO
Signaling By FGFR2 IIIa TM R-HSA-8851708	2023-06-19	7.03e-06	5.76e-05	0	0	17.0375	202.153	NCBP1;POLR2A;POLR2B;POLR2C;GTF2F1;GTF2F2
Intracellular Signaling By Second Messengers R-HSA-9006925	23/306	8.64e-06	7e-05	0	0	3.05711	35.6435	CBX8;RING1;KDM1A;RNMT;HDAC1;ATN1;CHD4;PTPN11;CHD3;PHC3;ESR1;GATAD2B;RNF2;PML;GATAD2A;CREB1;MTA1;PSMD4;RBBP4;PSME3;RBBP7;MTA2;RCOR1
Mitotic Prophase R-HSA-68875	13/112	9.04e-06	7.25e-05	0	0	4.89091	56.8007	SEH1L;NUMA1;NUP133;VRK1;NUP153;LEMD3;LMNB1;GOLGA2;TPR;LMNA;NUP35;EMD;TMPO
Potential Therapeutics For SARS R-HSA-9679191	Dec-97	1.03e-05	8.2e-05	0	0	5.25198	60.2972	MTA1;KDM1A;RBBP4;HDAC1;SAP18;CHD4;CHD3;RBBP7;MTA2;RCOR1;GATAD2B;GATAD2A
Post-translational Protein Modification R-HSA-597592	64/1383	1.1e-05	8.66e-05	0	0	1.87755	21.4345	MDC1;TOP2B;CMAS;CHD3;SMC3;CDC73;YY1;GOLGA2;PSMD4;TRIM28;SIN3A;SUMO2;NANS;DDX17;RING1;USP5;NUP133;ACTL6A;SMC1A;SAFB;RNF40;HCFC1;DDB2;NCOR2;PSME3;WAC;PGR;TOP1;OTUB1;DDX5;SEH1L;CTBP1;PRKDC;HDAC1;FOXK2;XPC;FOXK1;GATA3;RNF2;MTA1;RBBP5;RAD21;TPR;HLTF;LEO1;RBBP7;TP53BP1;DCAF13;RNF20;CBX8;CREBBP;NOP58;NPM1;TFAP2C;NUP153;PHC3;ESR1;PML;HNRNPK;PAF1;UBA2;NUP35;HNRNPC;SAE1
Chromosome Maintenance R-HSA-73886	13/118	1.6e-05	0.000125	0	0	4.61	50.904	FEN1;NPM1;ATRX;SMARCA5;RSF1;CHTF18;POLR2A;RBBP4;DKC1;POLR2B;POLR2C;GAR1;RBBP7
tRNA Processing In Nucleus R-HSA-6784531	Sep-57	1.83e-05	0.000141	0	0	6.94859	75.8151	SEH1L;NUP133;DDX1;CSTF2;TPR;NUP35;NUP153;FAM98B;RAN
Regulation Of TP53 Activity R-HSA-5633007	15/157	2.06e-05	0.000157	0	0	3.94087	42.5258	SUPT16H;MRE11;TAF15;HDAC1;EHMT2;CHD4;CHD3;SSRP1;GATAD2B;PML;GATAD2A;RBBP4;RBBP7;MTA2;TAF1
SARS-CoV Infections R-HSA-9679506	25/369	2.11e-05	0.00016	0	0	2.73573	29.4474	DDX5;SEH1L;KDM1A;HDAC1;CHD4;CHD3;MTA1;SNRPD2;RBBP4;TPR;SAP18;SNRPD3;SMN1;RBBP7;MTA2;CREBBP;NUP133;NUP153;PTPN11;GATAD2B;GATAD2A;NUP35;SNRPE;SNRPF;RCOR1
SUMOylation Of DNA Replication Proteins R-HSA-4615885	Aug-45	2.18e-05	0.000163	0	0	8.00206	85.8789	TOP2B;SEH1L;NUP133;SUMO2;TPR;NUP35;NUP153;TOP1
tRNA Processing R-HSA-72306	12/105	2.33e-05	0.000173	0	0	4.79822	51.1796	SEH1L;NUP133;METTL1;DDX1;NSUN2;CSTF2;TPR;NUP35;NUP153;FAM98B;PUS7;RAN
PKMTs Methylate Histone Lysines R-HSA-3214841	Aug-47	3.04e-05	0.000223	0	0	7.59092	78.9546	NSD3;KMT2A;RBBP4;RBBP5;EHMT2;KMT2C;SETD1A;RBBP7
Depolymerisation Of Nuclear Lamina R-HSA-4419969	2023-05-15	3.17e-05	0.000231	0	0	18.4252	190.843	LMNA;LEMD3;EMD;LMNB1;TMPO
NEP/NS2 Interacts With Cellular Export Machinery R-HSA-168333	Jul-35	3.23e-05	0.000231	0	0	9.23907	95.5422	PBRM1;SEH1L;NUP133;TPR;NUP35;NUP153;RAN
Rev-mediated Nuclear Export Of HIV RNA R-HSA-165054	Jul-35	3.23e-05	0.000231	0	0	9.23907	95.5422	SEH1L;NUP133;TPR;RCC1;NUP35;NUP153;RAN
M Phase R-HSA-68886	25/380	3.44e-05	0.000244	0	0	2.64944	27.2276	AHCTF1;SEH1L;NUMA1;PDS5B;SMC3;PDS5A;LMNB1;GOLGA2;PSMD4;RAD21;LMNA;TPR;RCC1;EMD;TMPO;NUP133;RCC2;VRK1;NUP153;LEMD3;SMC1A;WAPL;PSME3;NUP35;RAN
Export Of Viral Ribonucleoproteins From Nucleus R-HSA-168274	Jul-36	3.92e-05	0.000272	0	0	8.92002	90.5198	PBRM1;SEH1L;NUP133;TPR;NUP35;NUP153;RAN
Transcriptional Regulation By AP-2 (TFAP2) Family Of Transcription Factors R-HSA-8864260	Jul-36	3.92e-05	0.000272	0	0	8.92002	90.5198	YY1;CREBBP;NPM1;TFAP2C;NOP2;DEK;ESR1
DNA Double-Strand Break Repair R-HSA-5693532	14/149	4.64e-05	0.00032	0	0	3.86281	38.5411	MDC1;XRCC6;FEN1;MRE11;PRKDC;XRCC5;SMARCA5;XRCC1;BAZ1B;POLE4;PPP4C;PPP4R2;SUMO2;TP53BP1
KSRP (KHSRP) Binds And Destabilizes mRNA R-HSA-450604	2023-05-17	6.26e-05	0.000428	0	0	15.3527	148.598	EXOSC7;DIS3;KHSRP;EXOSC8;PARN
Postmitotic Nuclear Pore Complex (NPC) Reformation R-HSA-9615933	2023-06-27	6.4e-05	0.000434	0	0	10.5427	101.809	AHCTF1;SEH1L;NUP133;RCC1;NUP35;RAN
Regulation Of Lipid Metabolism By PPARalpha R-HSA-400206	12/118	7.46e-05	0.000501	0	0	4.20693	39.9819	MED12;NCOR2;CREBBP;MED13;NCOR1;SIN3A;THRAP3;NCOA3;CARM1;NRF1;GRHL1;MED17
Transcriptional Regulation Of White Adipocyte Differentiation R-HSA-381340	Oct-84	7.83e-05	0.000521	0	0	5.01085	47.3801	MED12;NCOR2;CREBBP;MED13;NCOR1;THRAP3;NCOA3;ZNF638;CARM1;MED17
Notch-HLH Transcription Pathway R-HSA-350054	2023-06-28	7.96e-05	0.000526	0	0	10.063	94.9777	NCOR2;CREBBP;NCOR1;SNW1;HDAC1;MAML1
SLBP Independent Processing Of Histone Pre-mRNAs R-HSA-111367	2023-10-04	9.22e-05	0.000604	0	0	24.5255	227.887	NCBP1;SNRPE;SNRPD3;SNRPF
E3 Ubiquitin Ligases Ubiquitinate Target Proteins R-HSA-8866654	Aug-56	0.000111	0.000723	0	0	6.16476	56.1194	RNF20;PRKDC;HLTF;WAC;LEO1;PAF1;CDC73;RNF40
Cellular Responses To Stress R-HSA-2262752	37/722	0.000121	0.00078	0	0	2.04537	18.447	CRTC2;MRE11;SEH1L;EHMT2;HSPA4L;PARN;RNF2;CCAR2;LMNB1;EXOSC7;BAG5;PSMD4;RBBP4;SIN3A;KHSRP;TPR;EXOSC8;LMNA;EP400;RBBP7;CBX8;CREBBP;RING1;NUP133;DIS3;NUP153;PHC3;SIRT1;NCOR2;NCOR1;CREB1;PSME3;CARM1;NUP35;PGR;HDGF;TKT
SLBP Dependent Processing Of Replication-Dependent Histone Pre-mRNAs R-HSA-77588	2023-11-04	0.000142	0.000906	0	0	21.0208	186.268	NCBP1;SNRPE;SNRPD3;SNRPF
DNA Strand Elongation R-HSA-69190	Jun-31	0.000145	0.000922	0	0	8.85404	78.2352	FEN1;MCM7;MCM3;MCM4;MCM5;MCM6
Activation Of Pre-Replicative Complex R-HSA-68962	Jun-32	0.000175	0.00109534	0	0	8.51306	73.6468	POLE4;MCM7;MCM3;MCM4;MCM5;MCM6
G1/S Transition R-HSA-69206	12/129	0.000176	0.00109534	0	0	3.80924	32.9399	POLE4;PSMD4;MCM7;RBBP4;MAX;HDAC1;PSME3;MCM3;MCM4;MCM5;MCM6;MNAT1
Cellular Responses To Stimuli R-HSA-8953897	37/736	0.000177	0.00109761	0	0	2.00291	17.2999	CRTC2;MRE11;SEH1L;EHMT2;HSPA4L;PARN;RNF2;CCAR2;LMNB1;EXOSC7;BAG5;PSMD4;RBBP4;SIN3A;KHSRP;TPR;EXOSC8;LMNA;EP400;RBBP7;CBX8;CREBBP;RING1;NUP133;DIS3;NUP153;PHC3;SIRT1;NCOR2;NCOR1;CREB1;PSME3;CARM1;NUP35;PGR;HDGF;TKT
Formation Of beta-catenin:TCF Transactivating Complex R-HSA-201722	Aug-60	0.000183	0.00111736	0	0	5.68938	48.9736	TLE3;CREBBP;HDAC1;RBBP5;LEO1;CDC73;BCL9L;SMARCA4
Protein Ubiquitination R-HSA-8852135	Sep-76	0.000185	0.00111736	0	0	4.97323	42.7509	RNF20;USP5;PRKDC;HLTF;WAC;LEO1;PAF1;CDC73;RNF40
Transcriptional Regulation By Small RNAs R-HSA-5578749	Sep-76	0.000185	0.00111736	0	0	4.97323	42.7509	SEH1L;NUP133;POLR2A;POLR2B;POLR2C;TPR;NUP35;NUP153;RAN
Disorders Of Developmental Biology R-HSA-9675151	2023-12-04	0.000208	0.0012448	0	0	18.3922	155.91	NCOR2;NCOR1;HDAC1;SIN3A
FGFR2 Mutant Receptor Activation R-HSA-1839126	Jun-33	0.000209	0.0012448	0	0	8.19734	69.4556	POLR2A;NCBP1;POLR2B;POLR2C;GTF2F1;GTF2F2
NOTCH1 Intracellular Domain Regulates Transcription R-HSA-2122947	Jul-48	0.000262	0.00154885	0	0	6.30539	51.9996	NCOR2;TLE3;CREBBP;NCOR1;SNW1;HDAC1;MAML1
PPARA Activates Gene Expression R-HSA-1989781	11/116	0.000274	0.00160777	0	0	3.88582	31.8716	MED12;NCOR2;CREBBP;MED13;NCOR1;THRAP3;NCOA3;CARM1;NRF1;GRHL1;MED17
Gap-filling DNA Repair Synthesis And Ligation In TC-NER R-HSA-6782210	Aug-64	0.000288	0.0016763	0	0	5.2819	43.0626	POLE4;POLR2A;POLR2B;POLR2C;XRCC1;TCEA1;PRPF19;MNAT1
SUMOylation Of SUMOylation Proteins R-HSA-4085377	Jun-35	0.000293	0.00167702	0	0	7.63122	62.0864	SEH1L;NUP133;SUMO2;TPR;NUP35;NUP153
Transport Of Ribonucleoproteins Into Host Nucleus R-HSA-168271	Jun-35	0.000293	0.00167702	0	0	7.63122	62.0864	PBRM1;SEH1L;NUP133;TPR;NUP35;NUP153
IRF3-mediated Induction Of Type I IFN R-HSA-3270619	2023-04-13	0.000294	0.00167702	0	0	16.3478	132.915	XRCC6;MRE11;PRKDC;XRCC5
RHOBTB2 GTPase Cycle R-HSA-9013418	2023-05-23	0.000298	0.00168607	0	0	10.232	83.0618	DDX39B;TRA2B;PHIP;HNRNPC;RBMX
Regulation Of HSF1-mediated Heat Shock Response R-HSA-3371453	Sep-81	0.000301	0.00168948	0	0	4.62667	37.516	SEH1L;BAG5;NUP133;HSPA4L;TPR;NUP35;NUP153;SIRT1;CCAR2
Influenza Infection R-HSA-168255	13/157	0.000305	0.00169997	0	0	3.35469	27.1573	PBRM1;SEH1L;NUP133;NUP153;GTF2F1;GTF2F2;PABPN1;POLR2A;POLR2B;POLR2C;TPR;NUP35;RAN
Cellular Response To Heat Stress R-HSA-3371556	Oct-99	0.000309	0.00171306	0	0	4.1631	33.6404	CREBBP;SEH1L;BAG5;NUP133;HSPA4L;TPR;NUP35;NUP153;SIRT1;CCAR2
Global Genome Nucleotide Excision Repair (GG-NER) R-HSA-5696399	Sep-82	0.00033	0.00181488	0	0	4.56306	36.5768	YY1;POLE4;SUMO2;ACTL6A;XRCC1;XPC;CHD1L;MNAT1;DDB2
SUMO Is Transferred From E1 To E2 (UBE2I, UBC9) R-HSA-3065678	2023-06-03	0.000354	0.00193491	0	0	36.7245	291.77	SUMO2;UBA2;SAE1
Repression Of WNT Target Genes R-HSA-4641265	2023-04-14	0.000404	0.00218757	0	0	14.7123	114.979	TLE3;CTBP2;CTBP1;HDAC1
Transcriptional Activation Of Mitochondrial Biogenesis R-HSA-2151201	Jul-52	0.000434	0.00233907	0	0	5.74373	44.4642	CRTC2;CREBBP;CREB1;NCOR1;CARM1;NRF1;HCFC1
Resolution Of Sister Chromatid Cohesion R-HSA-2500257	10/106	0.000536	0.00285693	0	0	3.85815	29.0551	AHCTF1;SEH1L;NUP133;RAD21;RCC2;PDS5B;SMC3;PDS5A;SMC1A;WAPL
SUMOylation Of Ubiquitinylation Proteins R-HSA-3232142	Jun-39	0.000538	0.00285693	0	0	6.70485	50.4724	SEH1L;NUP133;TPR;NUP35;NUP153;PML
Regulation Of mRNA Stability By Proteins That Bind AU-rich Elements R-HSA-450531	Sep-88	0.000559	0.00295036	0	0	4.21519	31.5669	EXOSC7;PSMD4;DIS3;KHSRP;PSME3;EXOSC8;PARN;HNRNPD;ELAVL1
Mitotic G1 Phase And G1/S Transition R-HSA-453279	12/147	0.000585	0.00306396	0	0	3.29827	24.5536	POLE4;PSMD4;MCM7;RBBP4;MAX;HDAC1;PSME3;MCM3;MCM4;MCM5;MCM6;MNAT1
MECP2 Regulates Transcription Of Neuronal Ligands R-HSA-9022702	2023-07-03	0.000608	0.0031652	0	0	27.542	203.954	CREB1;HDAC1;SIN3A
RNA Polymerase III Abortive And Retractive Initiation R-HSA-749476	Jun-40	0.000619	0.00319987	0	0	6.50731	48.0742	GTF3C2;GTF3C4;SSB;GTF3C5;NFIA;NFIB
ATF4 Activates Genes In Response To Endoplasmic Reticulum Stress R-HSA-380994	2023-05-27	0.000655	0.0033658	0	0	8.36992	61.3566	EXOSC7;DIS3;KHSRP;EXOSC8;PARN
Deadenylation-dependent mRNA Decay R-HSA-429914	Jul-56	0.000687	0.0035079	0	0	5.27376	38.4075	EXOSC7;DIS3;EIF4A3;EXOSC8;PARN;LSM3;LSM2
STING Mediated Induction Of Host Immune Responses R-HSA-1834941	2023-04-16	0.000703	0.00354353	0	0	12.259	88.9969	XRCC6;MRE11;PRKDC;XRCC5
SUMOylation Of DNA Methylation Proteins R-HSA-4655427	2023-04-16	0.000703	0.00354353	0	0	12.259	88.9969	CBX8;RING1;PHC3;RNF2
Host Interactions Of HIV Factors R-HSA-162909	11/130	0.000726	0.00363661	0	0	3.42619	24.7625	NPM1;SEH1L;CCNT1;PSMD4;NUP133;PSME3;TPR;RCC1;NUP35;NUP153;RAN
NS1 Mediated Effects On Host Pathways R-HSA-168276	Jun-42	0.000809	0.00399689	0	0	6.14516	43.7553	SEH1L;PABPN1;NUP133;TPR;NUP35;NUP153
Signaling By FGFR2 In Disease R-HSA-5655253	Jun-42	0.000809	0.00399689	0	0	6.14516	43.7553	POLR2A;NCBP1;POLR2B;POLR2C;GTF2F1;GTF2F2
Signaling By Cytosolic FGFR1 Fusion Mutants R-HSA-1839117	2023-04-17	0.0009	0.00442341	0	0	11.3154	79.3507	CPSF6;ZMYM2;CUX1;TRIM24
Negative Epigenetic Regulation Of rRNA Expression R-HSA-5250941	Aug-77	0.0010126	0.00491298	0	0	4.28389	29.5384	SIN3A;HDAC1;SAP130;UBTF;SMARCA5;SAP18;MNAT1;SIRT1
Transcription-Coupled Nucleotide Excision Repair (TC-NER) R-HSA-6781827	Aug-77	0.0010126	0.00491298	0	0	4.28389	29.5384	POLE4;POLR2A;POLR2B;POLR2C;XRCC1;TCEA1;PRPF19;MNAT1
Influenza Viral RNA Transcription And Replication R-HSA-168273	11/137	0.00112073	0.00540425	0	0	3.23467	21.9757	PBRM1;SEH1L;NUP133;POLR2A;POLR2B;POLR2C;TPR;NUP35;NUP153;GTF2F1;GTF2F2
MECP2 Regulates Neuronal Receptors And Channels R-HSA-9022699	2023-04-18	0.00113349	0.00543245	0	0	10.5066	71.2606	CREB1;HDAC1;RNMT;SIN3A
Heme Signaling R-HSA-9707616	Jun-45	0.00117366	0.00559089	0	0	5.67158	38.2697	CRTC2;CREBBP;CREB1;NCOR1;CARM1;SIRT1
Downregulation Of SMAD2/3:SMAD4 Transcriptional Activity R-HSA-2173795	2023-05-31	0.00126321	0.00594539	0	0	7.08078	47.2579	NCOR2;NCOR1;SNW1;HDAC1;TRIM33
Regulation Of MECP2 Expression And Activity R-HSA-9022692	2023-05-31	0.00126321	0.00594539	0	0	7.08078	47.2579	NCOR2;CREB1;NCOR1;HDAC1;SIN3A
Processing And Activation Of SUMO R-HSA-3215018	2023-09-03	0.00140228	0.00653797	0	0	18.3594	120.615	SUMO2;UBA2;SAE1
SUMOylation Of Transcription Factors R-HSA-3232118	2023-04-19	0.00140575	0.00653797	0	0	9.80567	64.3957	TFAP2C;MTA1;SUMO2;TP53BP1
Defective TPR May Confer Susceptibility Towards Thyroid Papillary Carcinoma (TPC) R-HSA-5619107	May-32	0.00146474	0.00673265	0	0	6.81818	44.496	SEH1L;NUP133;TPR;NUP35;NUP153
PERK Regulates Gene Expression R-HSA-381042	May-32	0.00146474	0.00673265	0	0	6.81818	44.496	EXOSC7;DIS3;KHSRP;EXOSC8;PARN
Dual Incision In TC-NER R-HSA-6782135	Jul-65	0.00168011	0.00767772	0	0	4.45336	28.452	POLE4;POLR2A;POLR2B;POLR2C;TCEA1;PRPF19;MNAT1
Separation Of Sister Chromatids R-HSA-2467813	12/170	0.00206122	0.00936486	0	0	2.81479	17.408	AHCTF1;SEH1L;PSMD4;NUP133;PSME3;RAD21;RCC2;PDS5B;SMC3;PDS5A;SMC1A;WAPL
Gene And Protein Expression By JAK-STAT Signaling After Interleukin-12 Stimulation R-HSA-8950505	May-35	0.00221147	0.00993265	0	0	6.13542	37.5125	TOX4;HNRNPDL;HNRNPF;HNRNPA2B1;LMNB1
Vpr-mediated Nuclear Import Of PICs R-HSA-180910	May-35	0.00221147	0.00993265	0	0	6.13542	37.5125	SEH1L;NUP133;TPR;NUP35;NUP153
Nonhomologous End-Joining (NHEJ) R-HSA-5693571	Jun-51	0.0022689	0.0100754	0	0	4.91385	29.9178	MDC1;XRCC6;MRE11;PRKDC;XRCC5;TP53BP1
Transcriptional Activity Of SMAD2/SMAD3:SMAD4 Heterotrimer R-HSA-2173793	Jun-51	0.0022689	0.0100754	0	0	4.91385	29.9178	NCOR2;NCOR1;SNW1;CCNT1;HDAC1;TRIM33
Circadian Clock R-HSA-400253	Jul-69	0.00237716	0.0104233	0	0	4.16518	25.1654	RBM4;CRTC2;CREBBP;CREB1;NCOR1;CARM1;SIRT1
Orc1 Removal From Chromatin R-HSA-68949	Jul-69	0.00237716	0.0104233	0	0	4.16518	25.1654	MCM7;PSMD4;PSME3;MCM3;MCM4;MCM5;MCM6
Meiosis R-HSA-1500620	Aug-88	0.00239954	0.0104233	0	0	3.69276	22.2765	DIDO1;MRE11;RAD21;LMNA;SMC3;SMC1A;MLH1;LMNB1
Gene Silencing By RNA R-HSA-211000	9/108	0.00240028	0.0104233	0	0	3.36017	20.2691	SEH1L;NUP133;POLR2A;POLR2B;POLR2C;TPR;NUP35;NUP153;RAN
Formation Of TC-NER Pre-Incision Complex R-HSA-6781823	Jun-52	0.00250817	0.0107338	0	0	4.80678	28.784	POLR2A;POLR2B;POLR2C;TCEA1;PRPF19;MNAT1
Activation Of ATR In Response To Replication Stress R-HSA-176187	May-36	0.00251274	0.0107338	0	0	5.93719	35.5423	MCM7;MCM3;MCM4;MCM5;MCM6
Nuclear Pore Complex (NPC) Disassembly R-HSA-3301854	May-36	0.00251274	0.0107338	0	0	5.93719	35.5423	SEH1L;NUP133;TPR;NUP35;NUP153
Telomere Maintenance R-HSA-157579	Aug-92	0.00316918	0.0134647	0	0	3.51619	20.2332	FEN1;POLR2A;DKC1;POLR2B;POLR2C;ATRX;GAR1;CHTF18
Interactions Of Vpr With Host Cellular Proteins R-HSA-176033	May-38	0.00320288	0.0135348	0	0	5.57679	32.0314	SEH1L;NUP133;TPR;NUP35;NUP153
HDR Thru MMEJ (alt-NHEJ) R-HSA-5685939	2023-12-03	0.00345992	0.0145018	0	0	12.2377	69.3453	FEN1;MRE11;XRCC1
MicroRNA (miRNA) Biogenesis R-HSA-203927	2023-04-24	0.00346863	0.0145018	0	0	7.35236	41.6437	POLR2A;POLR2B;POLR2C;RAN
NoRC Negatively Regulates rRNA Expression R-HSA-427413	Jul-74	0.00353946	0.0146422	0	0	3.85336	21.7475	SIN3A;HDAC1;SAP130;UBTF;SMARCA5;SAP18;MNAT1
Signaling By NOTCH1 R-HSA-1980143	Jul-74	0.00353946	0.0146422	0	0	3.85336	21.7475	NCOR2;TLE3;CREBBP;NCOR1;SNW1;MAML1;HDAC1
Constitutive Signaling By NOTCH1 HD+PEST Domain Mutants R-HSA-2894862	Jun-58	0.0043621	0.0179509	0	0	4.25084	23.1025	NCOR2;CREBBP;NCOR1;SNW1;MAML1;HDAC1
TFAP2 (AP-2) Family Regulates Transcription Of Growth Factors And Their Receptors R-HSA-8866910	2023-03-13	0.00440957	0.0180517	0	0	11.0134	59.7364	YY1;TFAP2C;ESR1
Homology Directed Repair R-HSA-5693538	9/119	0.00459691	0.0186246	0	0	3.02243	16.2678	POLE4;MDC1;FEN1;MRE11;PPP4C;PPP4R2;SUMO2;XRCC1;TP53BP1
Synthesis Of DNA R-HSA-69239	9/119	0.00459691	0.0186246	0	0	3.02243	16.2678	POLE4;FEN1;PSMD4;MCM7;PSME3;MCM3;MCM4;MCM5;MCM6
HDMs Demethylate Histones R-HSA-3214842	2023-04-26	0.00467948	0.0188619	0	0	6.68328	35.8529	PHF2;KDM3B;KDM2A;KDM1A
Deactivation Of Beta-Catenin Transactivating Complex R-HSA-3769402	May-42	0.00497593	0.0198532	0	0	4.97287	26.3718	TLE3;CTBP1;HDAC1;RBBP5;BCL9L
Formation Of Incision Complex In GG-NER R-HSA-5696395	May-42	0.00497593	0.0198532	0	0	4.97287	26.3718	SUMO2;XPC;CHD1L;MNAT1;DDB2
Meiotic Synapsis R-HSA-1221632	Jun-60	0.00516067	0.0203833	0	0	4.09298	21.5565	DIDO1;RAD21;LMNA;SMC3;SMC1A;LMNB1
Transcriptional Regulation By MECP2 R-HSA-8986944	Jun-60	0.00516067	0.0203833	0	0	4.09298	21.5565	NCOR2;CREB1;NCOR1;SIN3A;HDAC1;RNMT
RUNX3 Regulates NOTCH Signaling R-HSA-8941856	2023-03-14	0.00550212	0.0216233	0	0	10.0117	52.0869	CREBBP;SNW1;MAML1
Interleukin-12 Signaling R-HSA-9020591	May-44	0.00608279	0.0237864	0	0	4.71737	24.0694	TOX4;HNRNPDL;HNRNPF;HNRNPA2B1;LMNB1
G2/M Checkpoints R-HSA-69481	10/148	0.00639455	0.0248818	0	0	2.67811	13.5306	MDC1;MRE11;PSMD4;MCM7;PSME3;MCM3;MCM4;MCM5;TP53BP1;MCM6
SARS-CoV-2-host Interactions R-HSA-9705683	12/196	0.00647669	0.0250772	0	0	2.41379	12.1644	CREBBP;SEH1L;SNRPD2;NUP133;TPR;NUP35;SNRPE;NUP153;PTPN11;SNRPD3;SNRPF;SMN1
Cytosolic Sensors Of Pathogen-Associated DNA R-HSA-1834949	Jun-63	0.00655238	0.0252459	0	0	3.87696	19.4931	CREBBP;XRCC6;MRE11;DHX9;PRKDC;XRCC5
Metabolism Of Proteins R-HSA-392499	68/1890	0.00660478	0.0253237	0	0	1.41622	7.10935	MDC1;TOP2B;CMAS;CHD3;SMC3;SRP14;CDC73;YY1;GOLGA2;EEF1B2;PSMD4;TRIM28;SIN3A;SUMO2;NANS;DDX17;RING1;USP5;NUP133;ACTL6A;SMC1A;SAFB;RNF40;HCFC1;DDB2;NCOR2;PSME3;XRN2;WAC;PGR;TOP1;OTUB1;DDX5;SEH1L;CTBP1;PRKDC;HDAC1;FOXK2;XPC;FOXK1;GATA3;RNF2;MTA1;RBBP5;RAD21;TPR;HLTF;LEO1;RBBP7;TP53BP1;DCAF13;RNF20;CBX8;CREBBP;NOP58;NPM1;TFAP2C;GSN;NUP153;PHC3;ESR1;PML;HNRNPK;PAF1;UBA2;NUP35;HNRNPC;SAE1
Diseases Of Mismatch Repair (MMR) R-HSA-5423599	2023-05-02	0.00672012	0.0253943	0	0	24.4369	122.249	MSH2;MLH1
MET Activates PTPN11 R-HSA-8865999	2023-05-02	0.00672012	0.0253943	0	0	24.4369	122.249	RNMT;PTPN11
TFAP2A Acts As A Transcriptional Repressor During Retinoic Acid Induced Cell Differentiation R-HSA-8869496	2023-05-02	0.00672012	0.0253943	0	0	24.4369	122.249	NPM1;NOP2
Signal Transduction R-HSA-162582	85/2465	0.00739096	0.0277957	0	0	1.36217	6.68482	ZNF512B;FOXA1;AHCTF1;CCNT1;KDM1A;MAML1;NAB2;ATN1;CHD4;CHD3;SMC3;CDC73;LMNB1;YY1;PTBP1;PSMD4;SIN3A;EMD;PELP1;TMPO;TLE3;RBM15;RING1;NCBP1;NUP133;NCOA3;GTF2F1;SMC1A;LEMD3;GTF2F2;NCOR2;NCOR1;CREB1;DDX39B;HNRNPH1;PSME3;PHIP;PGR;YAP1;KHDRBS1;DDX5;SEH1L;CTBP2;CTBP1;RNMT;HDAC1;GATA3;RNF2;MTA1;RBBP4;POLR2A;RBBP5;POLR2B;RAD21;POLR2C;TRA2B;LEO1;RBBP6;RBBP7;MTA2;HNRNPA1;BCL9L;RNF20;CBX8;CREBBP;TIA1;CPSF7;RCC…
HATs Acetylate Histones R-HSA-3214847	8/106	0.00744778	0.027876	0	0	3.0117	14.7569	MORF4L1;CREBBP;SAP130;ACTL6A;EP400;KAT8;RBBP7;HCFC1
Signaling By Receptor Tyrosine Kinases R-HSA-9006934	23/496	0.00753678	0.0280754	0	0	1.81098	8.85199	YAP1;TIA1;NCBP1;RNMT;HDAC1;NAB2;PTPN11;CHD4;GTF2F1;GTF2F2;ESR1;HNRNPM;PTBP1;NCOR1;CREB1;POLR2A;SIN3A;POLR2B;HNRNPH1;HNRNPF;POLR2C;PGR;HNRNPA1
FGFR1 Mutant Receptor Activation R-HSA-1839124	2023-04-30	0.00788913	0.0292493	0	0	5.65392	27.3778	ZMYM2;CPSF6;CUX1;TRIM24
SARS-CoV-2 Modulates Host Translation Machinery R-HSA-9754678	May-47	0.00805125	0.0296087	0	0	4.37973	21.1188	SNRPD2;SNRPE;SMN1;SNRPD3;SNRPF
Early Phase Of HIV Life Cycle R-HSA-162594	2023-03-16	0.00813674	0.0296087	0	0	8.47054	40.7549	FEN1;XRCC6;XRCC5
Regulation Of Gene Expression In Late Stage (Branching Morphogenesis) Pancreatic Bud Precursor Cells R-HSA-210744	2023-03-16	0.00813674	0.0296087	0	0	8.47054	40.7549	CREBBP;SNW1;MAML1
mRNA Decay By 3 To 5 Exoribonuclease R-HSA-429958	2023-03-16	0.00813674	0.0296087	0	0	8.47054	40.7549	EXOSC7;DIS3;EXOSC8
RUNX1 Regulates Genes Involved In Megakaryocyte Differentiation And Platelet Function R-HSA-8936459	Jun-66	0.00819811	0.0296945	0	0	3.68254	17.6904	KMT2A;SIN3A;HDAC1;RBBP5;KMT2C;SETD1A
Mitochondrial Biogenesis R-HSA-1592230	Jul-89	0.0096553	0.0344537	0	0	3.14604	14.5984	CRTC2;CREBBP;CREB1;NCOR1;CARM1;NRF1;HCFC1
Unfolded Protein Response (UPR) R-HSA-381119	Jul-89	0.0096553	0.0344537	0	0	3.14604	14.5984	EXOSC7;DIS3;KHSRP;EXOSC8;LMNA;PARN;HDGF
Butyrate Response Factor 1 Binds And Destabilizes mRNA R-HSA-450385	2023-03-17	0.00968738	0.0344537	0	0	7.86509	36.4699	EXOSC7;DIS3;EXOSC8
Tristetraprolin (TTP, ZFP36) Binds And Destabilizes mRNA R-HSA-450513	2023-03-17	0.00968738	0.0344537	0	0	7.86509	36.4699	EXOSC7;DIS3;EXOSC8
Transport And Synthesis Of PAPS R-HSA-174362	2023-06-02	0.00990295	0.0349955	0	0	18.3267	84.5765	PAPSS2;PAPSS1
Nuclear Signaling By ERBB4 R-HSA-1251985	Apr-32	0.00992875	0.0349955	0	0	5.24953	24.2125	YAP1;NCOR1;PGR;ESR1

## Sheet: Supplementary Table 6B
Supplementary Table 6B: Gene ontology (GO) biological processes enrichment analysis of high-confidence ERα proximal proteome.
Term_name	Term_id	adjusted_p_value	negative_log10_of_adjusted_p_value	term_size	query_size	intersection_size	effective_domain_size	intersections
nucleic acid metabolic process	GO:0090304	9.76e-106	105.01	7534	411	361	21110	HNRNPAB,RBMXL1,MFAP1,GTF2F2,CDK12,LEO1,THRAP3,KHDRBS1,RBMX,WBP11,ALYREF,SNRPA,IK,SFPQ,CREB1,BCLAF1,FUBP1,XRCC1,SRRT,TAF15,EWSR1,TCF20,WAC,HNRNPC,CPSF7,PQBP1,PABPN1,SON,FAM50A,TLE3,FUS,PSPC1,CIRBP,HNRNPA0,TOX4,HNRNPD,FIP1L1,ZRANB2,ELF1,FAM98B,HNRNPA2B1,TRA2B,SRSF2,ATN1,SNRNP70,YY1,DDX17,HNRNPK,SRSF9,CCAR1,SF1,RCOR1,NCOR2,CPSF6,LUC7L,SUPT5H,PPP4R2,RBM17,HNRNPH3,YLPM1,SMARCE1,HNRNPL,HNRNPA1,ZNF703,R…
nucleobase-containing compound metabolic process	GO:0006139	1.19e-102	101.923	8049	411	367	21110	HNRNPAB,RBMXL1,MFAP1,GTF2F2,CDK12,LEO1,THRAP3,KHDRBS1,RBMX,WBP11,ALYREF,SNRPA,IK,SFPQ,CREB1,BCLAF1,FUBP1,XRCC1,SRRT,TAF15,EWSR1,TCF20,WAC,HNRNPC,CPSF7,PQBP1,PABPN1,SON,FAM50A,TLE3,FUS,PSPC1,CIRBP,HNRNPA0,TOX4,HNRNPD,FIP1L1,ZRANB2,ELF1,FAM98B,HNRNPA2B1,TRA2B,SRSF2,ATN1,SNRNP70,YY1,DDX17,HNRNPK,SRSF9,CCAR1,SF1,RCOR1,NCOR2,CPSF6,LUC7L,SUPT5H,PPP4R2,RBM17,HNRNPH3,YLPM1,SMARCE1,HNRNPL,HNRNPA1,ZNF703,R…
heterocycle metabolic process	GO:0046483	1.87e-99	98.7275	8221	411	367	21110	HNRNPAB,RBMXL1,MFAP1,GTF2F2,CDK12,LEO1,THRAP3,KHDRBS1,RBMX,WBP11,ALYREF,SNRPA,IK,SFPQ,CREB1,BCLAF1,FUBP1,XRCC1,SRRT,TAF15,EWSR1,TCF20,WAC,HNRNPC,CPSF7,PQBP1,PABPN1,SON,FAM50A,TLE3,FUS,PSPC1,CIRBP,HNRNPA0,TOX4,HNRNPD,FIP1L1,ZRANB2,ELF1,FAM98B,HNRNPA2B1,TRA2B,SRSF2,ATN1,SNRNP70,YY1,DDX17,HNRNPK,SRSF9,CCAR1,SF1,RCOR1,NCOR2,CPSF6,LUC7L,SUPT5H,PPP4R2,RBM17,HNRNPH3,YLPM1,SMARCE1,HNRNPL,HNRNPA1,ZNF703,R…
cellular aromatic compound metabolic process	GO:0006725	1.67e-98	97.7766	8273	411	367	21110	HNRNPAB,RBMXL1,MFAP1,GTF2F2,CDK12,LEO1,THRAP3,KHDRBS1,RBMX,WBP11,ALYREF,SNRPA,IK,SFPQ,CREB1,BCLAF1,FUBP1,XRCC1,SRRT,TAF15,EWSR1,TCF20,WAC,HNRNPC,CPSF7,PQBP1,PABPN1,SON,FAM50A,TLE3,FUS,PSPC1,CIRBP,HNRNPA0,TOX4,HNRNPD,FIP1L1,ZRANB2,ELF1,FAM98B,HNRNPA2B1,TRA2B,SRSF2,ATN1,SNRNP70,YY1,DDX17,HNRNPK,SRSF9,CCAR1,SF1,RCOR1,NCOR2,CPSF6,LUC7L,SUPT5H,PPP4R2,RBM17,HNRNPH3,YLPM1,SMARCE1,HNRNPL,HNRNPA1,ZNF703,R…
organic cyclic compound metabolic process	GO:1901360	3.48e-94	93.4581	8514	411	367	21110	HNRNPAB,RBMXL1,MFAP1,GTF2F2,CDK12,LEO1,THRAP3,KHDRBS1,RBMX,WBP11,ALYREF,SNRPA,IK,SFPQ,CREB1,BCLAF1,FUBP1,XRCC1,SRRT,TAF15,EWSR1,TCF20,WAC,HNRNPC,CPSF7,PQBP1,PABPN1,SON,FAM50A,TLE3,FUS,PSPC1,CIRBP,HNRNPA0,TOX4,HNRNPD,FIP1L1,ZRANB2,ELF1,FAM98B,HNRNPA2B1,TRA2B,SRSF2,ATN1,SNRNP70,YY1,DDX17,HNRNPK,SRSF9,CCAR1,SF1,RCOR1,NCOR2,CPSF6,LUC7L,SUPT5H,PPP4R2,RBM17,HNRNPH3,YLPM1,SMARCE1,HNRNPL,HNRNPA1,ZNF703,R…
cellular nitrogen compound metabolic process	GO:0034641	2.18e-92	91.6622	8680	411	368	21110	HNRNPAB,RBMXL1,MFAP1,GTF2F2,CDK12,LEO1,THRAP3,KHDRBS1,RBMX,WBP11,ALYREF,SNRPA,IK,SFPQ,CREB1,BCLAF1,FUBP1,XRCC1,SRRT,TAF15,EWSR1,TCF20,WAC,HNRNPC,CPSF7,PQBP1,PABPN1,SON,FAM50A,TLE3,FUS,PSPC1,CIRBP,HNRNPA0,TOX4,HNRNPD,FIP1L1,ZRANB2,ELF1,FAM98B,HNRNPA2B1,TRA2B,SRSF2,ATN1,SNRNP70,YY1,DDX17,HNRNPK,SRSF9,CCAR1,SF1,RCOR1,NCOR2,CPSF6,LUC7L,SUPT5H,PPP4R2,RBM17,HNRNPH3,YLPM1,SMARCE1,HNRNPL,HNRNPA1,ZNF703,R…
RNA metabolic process	GO:0016070	2.96e-90	89.5282	6983	411	336	21110	HNRNPAB,RBMXL1,MFAP1,GTF2F2,CDK12,LEO1,THRAP3,KHDRBS1,RBMX,WBP11,ALYREF,SNRPA,IK,SFPQ,CREB1,BCLAF1,FUBP1,SRRT,TAF15,EWSR1,TCF20,WAC,HNRNPC,CPSF7,PQBP1,PABPN1,SON,FAM50A,TLE3,FUS,PSPC1,CIRBP,HNRNPA0,TOX4,HNRNPD,FIP1L1,ZRANB2,ELF1,FAM98B,HNRNPA2B1,TRA2B,SRSF2,ATN1,SNRNP70,YY1,DDX17,HNRNPK,SRSF9,CCAR1,SF1,RCOR1,NCOR2,CPSF6,LUC7L,SUPT5H,PPP4R2,RBM17,HNRNPH3,SMARCE1,HNRNPL,HNRNPA1,ZNF703,RBM10,GTF2F1,…
regulation of nucleobase-containing compound metabolic process	GO:0019219	2.31e-79	78.6362	4061	411	255	21110	HNRNPAB,RBMXL1,GTF2F2,CDK12,LEO1,THRAP3,KHDRBS1,RBMX,SNRPA,SFPQ,CREB1,BCLAF1,FUBP1,XRCC1,SRRT,TAF15,EWSR1,TCF20,WAC,HNRNPC,CPSF7,PQBP1,SON,FAM50A,TLE3,FUS,PSPC1,CIRBP,HNRNPA0,TOX4,HNRNPD,ELF1,HNRNPA2B1,TRA2B,SRSF2,ATN1,SNRNP70,YY1,DDX17,HNRNPK,SRSF9,CCAR1,SF1,RCOR1,NCOR2,CPSF6,SUPT5H,PPP4R2,HNRNPH3,YLPM1,SMARCE1,HNRNPL,HNRNPA1,ZNF703,RBM10,GTF2F1,TP53BP1,ESR1,AKAP8L,HDAC1,FOXA1,ARID1A,SAP18,RBBP6…
regulation of RNA metabolic process	GO:0051252	1.71e-69	68.767	3774	411	235	21110	HNRNPAB,RBMXL1,GTF2F2,CDK12,LEO1,THRAP3,KHDRBS1,RBMX,SNRPA,SFPQ,CREB1,BCLAF1,FUBP1,SRRT,TAF15,EWSR1,TCF20,WAC,HNRNPC,CPSF7,PQBP1,SON,FAM50A,TLE3,FUS,PSPC1,CIRBP,HNRNPA0,TOX4,HNRNPD,ELF1,HNRNPA2B1,TRA2B,SRSF2,ATN1,SNRNP70,YY1,DDX17,HNRNPK,SRSF9,CCAR1,SF1,RCOR1,NCOR2,CPSF6,SUPT5H,HNRNPH3,SMARCE1,HNRNPL,HNRNPA1,ZNF703,RBM10,GTF2F1,TP53BP1,ESR1,AKAP8L,HDAC1,FOXA1,ARID1A,SAP18,DDX5,SRSF5,XRCC6,RFX1,SR…
gene expression	GO:0010467	1.44e-64	63.842	9020	411	345	21110	HNRNPAB,RBMXL1,MFAP1,GTF2F2,CDK12,LEO1,THRAP3,KHDRBS1,RBMX,WBP11,ALYREF,SNRPA,IK,SFPQ,CREB1,BCLAF1,FUBP1,SRRT,TAF15,EWSR1,TCF20,WAC,HNRNPC,CPSF7,PQBP1,PABPN1,SON,FAM50A,TLE3,FUS,PSPC1,CIRBP,HNRNPA0,TOX4,HNRNPD,FIP1L1,ZRANB2,ELF1,FAM98B,HNRNPA2B1,TRA2B,SRSF2,ATN1,AKAP8,SNRNP70,YY1,DDX17,HNRNPK,SRSF9,CCAR1,SF1,RCOR1,NCOR2,CPSF6,LUC7L,SUPT5H,PPP4R2,RBM17,HNRNPH3,SMARCE1,HNRNPL,HNRNPA1,ZNF703,RBM10,G…
nitrogen compound metabolic process	GO:0006807	1.71e-63	62.7666	12164	411	389	21110	HNRNPAB,RBMXL1,MFAP1,GTF2F2,CDK12,LEO1,THRAP3,KHDRBS1,RBMX,WBP11,ALYREF,SNRPA,IK,SFPQ,CREB1,BCLAF1,FUBP1,PSME3,XRCC1,SRRT,TAF15,EWSR1,TCF20,WAC,HNRNPC,CPSF7,PQBP1,PABPN1,SON,FAM50A,TLE3,FUS,PSPC1,CIRBP,HNRNPA0,TOX4,HNRNPD,FIP1L1,ZRANB2,ELF1,FAM98B,HNRNPA2B1,TRA2B,SRSF2,ATN1,AKAP8,SNRNP70,YY1,DDX17,HNRNPK,SRSF9,CCAR1,SF1,RCOR1,NCOR2,CPSF6,LUC7L,SUPT5H,PPP4R2,RBM17,HNRNPH3,YLPM1,SMARCE1,HNRNPL,HNRN…
regulation of nitrogen compound metabolic process	GO:0051171	1.07e-61	60.9724	5662	411	274	21110	HNRNPAB,RBMXL1,GTF2F2,CDK12,LEO1,THRAP3,KHDRBS1,RBMX,SNRPA,SFPQ,CREB1,BCLAF1,FUBP1,PSME3,XRCC1,SRRT,TAF15,EWSR1,TCF20,WAC,HNRNPC,CPSF7,PQBP1,SON,FAM50A,TLE3,FUS,PSPC1,CIRBP,HNRNPA0,TOX4,HNRNPD,ELF1,HNRNPA2B1,TRA2B,SRSF2,ATN1,AKAP8,SNRNP70,YY1,DDX17,HNRNPK,SRSF9,CCAR1,SF1,RCOR1,NCOR2,CPSF6,SUPT5H,PPP4R2,HNRNPH3,YLPM1,SMARCE1,HNRNPL,HNRNPA1,ZNF703,RBM10,GTF2F1,TP53BP1,ESR1,AKAP8L,HDAC1,FOXA1,ARID1A…
mRNA metabolic process	GO:0016071	4.43e-61	60.3541	2152	411	172	21110	HNRNPAB,RBMXL1,MFAP1,CDK12,LEO1,THRAP3,KHDRBS1,RBMX,WBP11,SNRPA,IK,SFPQ,CREB1,BCLAF1,SRRT,TAF15,HNRNPC,CPSF7,PQBP1,PABPN1,SON,FAM50A,FUS,CIRBP,HNRNPA0,HNRNPD,FIP1L1,ZRANB2,HNRNPA2B1,TRA2B,SRSF2,SNRNP70,DDX17,HNRNPK,SRSF9,SF1,CPSF6,LUC7L,PPP4R2,RBM17,HNRNPH3,HNRNPL,HNRNPA1,RBM10,SF3A1,AKAP8L,SAP18,RBBP6,DDX5,SRSF5,PRPF40A,SRSF3,SF3B1,HTATSF1,HNRNPR,HNRNPF,ZNF326,ZCCHC8,PLRG1,RBM27,NONO,HNRNPA3,RBM…
cellular metabolic process	GO:0044237	6.36e-60	59.1967	11477	411	377	21110	HNRNPAB,RBMXL1,MFAP1,GTF2F2,CDK12,LEO1,THRAP3,KHDRBS1,RBMX,WBP11,ALYREF,SNRPA,IK,SFPQ,CREB1,BCLAF1,FUBP1,XRCC1,SRRT,TAF15,EWSR1,TCF20,WAC,HNRNPC,CPSF7,PQBP1,PABPN1,SON,FAM50A,TLE3,FUS,PSPC1,CIRBP,HNRNPA0,TOX4,HNRNPD,FIP1L1,ZRANB2,ELF1,FAM98B,HNRNPA2B1,TRA2B,SRSF2,ATN1,SNRNP70,YY1,DDX17,HNRNPK,SRSF9,CCAR1,SF1,RCOR1,NCOR2,CPSF6,LUC7L,SUPT5H,PPP4R2,RBM17,HNRNPH3,YLPM1,SMARCE1,HNRNPL,HNRNPA1,PCYT1A,Z…
regulation of mRNA metabolic process	GO:1903311	5.97e-59	58.224	306	411	76	21110	HNRNPAB,RBMXL1,LEO1,THRAP3,KHDRBS1,RBMX,SNRPA,TAF15,HNRNPC,CPSF7,SON,FUS,CIRBP,HNRNPA0,HNRNPD,HNRNPA2B1,TRA2B,SRSF2,SNRNP70,DDX17,HNRNPK,SRSF9,SF1,CPSF6,HNRNPL,HNRNPA1,RBM10,SAP18,DDX5,SRSF3,RBM15,KHSRP,U2AF2,YTHDC1,SNW1,NPM1,SAFB,SAFB2,RBM5,SLTM,NUDT21,NCL,EIF4A3,DHX9,SRSF7,HNRNPU,ELAVL1,RBM42,ACIN1,ZC3H14,CDC73,PARN,ALKBH5,HNRNPM,PAF1,DAZAP1,WTAP,EXOSC7,SUPT6H,QKI,RBM4,SFSWAP,RBM25,MBNL1,PTBP1,…
regulation of primary metabolic process	GO:0080090	1.11e-58	57.9551	5836	411	274	21110	HNRNPAB,RBMXL1,GTF2F2,CDK12,LEO1,THRAP3,KHDRBS1,RBMX,SNRPA,SFPQ,CREB1,BCLAF1,FUBP1,PSME3,XRCC1,SRRT,TAF15,EWSR1,TCF20,WAC,HNRNPC,CPSF7,PQBP1,SON,FAM50A,TLE3,FUS,PSPC1,CIRBP,HNRNPA0,TOX4,HNRNPD,ELF1,HNRNPA2B1,TRA2B,SRSF2,ATN1,AKAP8,SNRNP70,YY1,DDX17,HNRNPK,SRSF9,CCAR1,SF1,RCOR1,NCOR2,CPSF6,SUPT5H,PPP4R2,HNRNPH3,YLPM1,SMARCE1,HNRNPL,HNRNPA1,ZNF703,RBM10,GTF2F1,TP53BP1,ESR1,AKAP8L,HDAC1,FOXA1,ARID1A…
macromolecule metabolic process	GO:0043170	4.99e-58	57.302	12337	411	386	21110	HNRNPAB,RBMXL1,MFAP1,GTF2F2,CDK12,LEO1,THRAP3,KHDRBS1,RBMX,WBP11,ALYREF,SNRPA,IK,SFPQ,CREB1,BCLAF1,FUBP1,PSME3,XRCC1,SRRT,TAF15,EWSR1,TCF20,WAC,HNRNPC,CPSF7,PQBP1,PABPN1,SON,FAM50A,TLE3,FUS,PSPC1,CIRBP,HNRNPA0,TOX4,HNRNPD,FIP1L1,ZRANB2,ELF1,FAM98B,HNRNPA2B1,TRA2B,SRSF2,ATN1,AKAP8,SNRNP70,YY1,DDX17,HNRNPK,SRSF9,CCAR1,SF1,RCOR1,NCOR2,CPSF6,LUC7L,SUPT5H,PPP4R2,RBM17,HNRNPH3,YLPM1,SMARCE1,HNRNPL,HNRN…
regulation of cellular metabolic process	GO:0031323	5.53e-58	57.2569	5493	411	265	21110	HNRNPAB,RBMXL1,GTF2F2,CDK12,LEO1,THRAP3,KHDRBS1,RBMX,SNRPA,SFPQ,CREB1,BCLAF1,FUBP1,XRCC1,SRRT,TAF15,EWSR1,TCF20,WAC,HNRNPC,CPSF7,PQBP1,SON,FAM50A,TLE3,FUS,PSPC1,CIRBP,HNRNPA0,TOX4,HNRNPD,ELF1,HNRNPA2B1,TRA2B,SRSF2,ATN1,SNRNP70,YY1,DDX17,HNRNPK,SRSF9,CCAR1,SF1,RCOR1,NCOR2,CPSF6,SUPT5H,PPP4R2,HNRNPH3,YLPM1,SMARCE1,HNRNPL,HNRNPA1,ZNF703,RBM10,GTF2F1,TP53BP1,ESR1,AKAP8L,HDAC1,FOXA1,ARID1A,SAP18,RBBP6…
regulation of mRNA processing	GO:0050684	6.79e-57	56.1679	142	411	57	21110	RBMXL1,LEO1,THRAP3,KHDRBS1,RBMX,SNRPA,CPSF7,SON,CIRBP,HNRNPA2B1,TRA2B,SRSF2,SNRNP70,DDX17,HNRNPK,SRSF9,SF1,CPSF6,HNRNPL,HNRNPA1,RBM10,SAP18,DDX5,SRSF3,RBM15,U2AF2,YTHDC1,SNW1,SAFB,SAFB2,RBM5,SLTM,NUDT21,NCL,DHX9,SRSF7,HNRNPU,RBM42,ACIN1,ZC3H14,CDC73,PAF1,DAZAP1,WTAP,SUPT6H,QKI,RBM4,SFSWAP,RBM25,MBNL1,PTBP1,PRPF19,SMU1,LARP7,RBM39,NCBP1,RNPS1
primary metabolic process	GO:0044238	2.93e-55	54.5333	12729	411	388	21110	HNRNPAB,RBMXL1,MFAP1,GTF2F2,CDK12,LEO1,THRAP3,KHDRBS1,RBMX,WBP11,ALYREF,SNRPA,IK,SFPQ,CREB1,BCLAF1,FUBP1,PSME3,XRCC1,SRRT,TAF15,EWSR1,TCF20,WAC,HNRNPC,CPSF7,PQBP1,PABPN1,SON,FAM50A,TLE3,FUS,PSPC1,CIRBP,HNRNPA0,TOX4,HNRNPD,FIP1L1,ZRANB2,ELF1,FAM98B,HNRNPA2B1,TRA2B,SRSF2,ATN1,AKAP8,SNRNP70,YY1,DDX17,HNRNPK,SRSF9,CCAR1,SF1,RCOR1,NCOR2,CPSF6,LUC7L,SUPT5H,PPP4R2,RBM17,HNRNPH3,YLPM1,SMARCE1,HNRNPL,HNRN…
mRNA processing	GO:0006397	6.82e-53	52.166	1910	411	153	21110	RBMXL1,MFAP1,CDK12,LEO1,THRAP3,KHDRBS1,RBMX,WBP11,SNRPA,IK,SFPQ,BCLAF1,SRRT,HNRNPC,CPSF7,PQBP1,PABPN1,SON,FAM50A,CIRBP,HNRNPA0,FIP1L1,ZRANB2,HNRNPA2B1,TRA2B,SRSF2,SNRNP70,DDX17,HNRNPK,SRSF9,SF1,CPSF6,LUC7L,PPP4R2,RBM17,HNRNPH3,HNRNPL,HNRNPA1,RBM10,SF3A1,AKAP8L,SAP18,RBBP6,DDX5,SRSF5,PRPF40A,SRSF3,SF3B1,HTATSF1,HNRNPR,HNRNPF,ZNF326,ZCCHC8,PLRG1,RBM27,NONO,HNRNPA3,RBM15,KHSRP,DDX46,RNF113A,KDM1A,RA…
RNA processing	GO:0006396	1.85e-49	48.732	3379	411	197	21110	RBMXL1,MFAP1,CDK12,LEO1,THRAP3,KHDRBS1,RBMX,WBP11,ALYREF,SNRPA,IK,SFPQ,BCLAF1,SRRT,TAF15,HNRNPC,CPSF7,PQBP1,PABPN1,SON,FAM50A,FUS,CIRBP,HNRNPA0,HNRNPD,FIP1L1,ZRANB2,FAM98B,HNRNPA2B1,TRA2B,SRSF2,SNRNP70,DDX17,HNRNPK,SRSF9,SF1,CPSF6,LUC7L,PPP4R2,RBM17,HNRNPH3,HNRNPL,HNRNPA1,RBM10,SF3A1,HNRNPUL1,AKAP8L,SAP18,RBBP6,DDX5,SRSF5,PRPF40A,SRSF3,SF3B1,HTATSF1,HNRNPR,HNRNPF,ZNF326,ZCCHC8,PLRG1,RBM27,NONO,HN…
regulation of macromolecule metabolic process	GO:0060255	5.49e-49	48.2607	6816	411	282	21110	HNRNPAB,RBMXL1,GTF2F2,CDK12,LEO1,THRAP3,KHDRBS1,RBMX,SNRPA,SFPQ,CREB1,BCLAF1,FUBP1,PSME3,XRCC1,SRRT,TAF15,EWSR1,TCF20,WAC,HNRNPC,CPSF7,PQBP1,SON,FAM50A,TLE3,FUS,PSPC1,CIRBP,HNRNPA0,TOX4,HNRNPD,ELF1,FAM98B,HNRNPA2B1,TRA2B,SRSF2,ATN1,AKAP8,SNRNP70,YY1,DDX17,HNRNPK,SRSF9,CCAR1,SF1,RCOR1,NCOR2,CPSF6,SUPT5H,PPP4R2,HNRNPH3,YLPM1,SMARCE1,HNRNPL,HNRNPA1,ZNF703,RBM10,GTF2F1,TP53BP1,ESR1,AKAP8L,HDAC1,FOXA1…
positive regulation of nucleobase-containing compound metabolic process	GO:0045935	8.06e-49	48.0939	2050	411	153	21110	HNRNPAB,RBMXL1,GTF2F2,CDK12,LEO1,THRAP3,RBMX,SFPQ,CREB1,BCLAF1,XRCC1,TAF15,TCF20,WAC,PQBP1,FUS,CIRBP,HNRNPD,ELF1,HNRNPA2B1,TRA2B,ATN1,SNRNP70,YY1,DDX17,HNRNPK,CCAR1,SUPT5H,SMARCE1,HNRNPA1,GTF2F1,TP53BP1,ESR1,AKAP8L,HDAC1,FOXA1,ARID1A,SRSF5,XRCC6,SF3B1,RBM15,KHSRP,KDM1A,BCL9L,SUPT4H1,SIRT1,U2AF2,ILF3,TCEA1,SNW1,NPM1,NCOA3,GRHL2,NUDT21,ARID1B,SUPT16H,NCL,ATRX,SMARCC2,DHX9,HNRNPU,CDC5L,SP1,DDX39B,PP…
regulation of gene expression	GO:0010468	1.4e-47	46.8531	5491	411	250	21110	HNRNPAB,RBMXL1,GTF2F2,CDK12,LEO1,THRAP3,KHDRBS1,RBMX,SFPQ,CREB1,BCLAF1,FUBP1,SRRT,TAF15,EWSR1,TCF20,WAC,HNRNPC,PQBP1,SON,FAM50A,TLE3,FUS,PSPC1,CIRBP,HNRNPA0,TOX4,HNRNPD,ELF1,FAM98B,HNRNPA2B1,TRA2B,SRSF2,ATN1,AKAP8,SNRNP70,YY1,DDX17,HNRNPK,SRSF9,CCAR1,SF1,RCOR1,NCOR2,SUPT5H,HNRNPH3,SMARCE1,HNRNPL,HNRNPA1,ZNF703,RBM10,GTF2F1,TP53BP1,ESR1,AKAP8L,HDAC1,FOXA1,ARID1A,SAP18,DDX5,SRSF5,XRCC6,RFX1,SRSF3,S…
regulation of RNA splicing	GO:0043484	8.56e-47	46.0677	182	411	55	21110	RBMXL1,CDK12,THRAP3,KHDRBS1,RBMX,PQBP1,SON,FAM50A,FUS,CIRBP,HNRNPA2B1,TRA2B,SRSF2,SNRNP70,DDX17,HNRNPK,SRSF9,SF1,HNRNPH3,HNRNPL,HNRNPA1,RBM10,SAP18,DDX5,SRSF5,SRSF3,HNRNPF,ZNF326,RBM15,U2AF2,YTHDC1,SNW1,HNRNPH1,RBM5,NCL,HNRNPH2,SRSF7,HNRNPU,RBM42,ACIN1,DAZAP1,WTAP,QKI,RBM4,SFSWAP,RBM25,MBNL1,PTBP1,PRPF19,SMU1,LARP7,RBM39,RBM12,NCBP1,RNPS1
positive regulation of RNA metabolic process	GO:0051254	1.47e-46	45.8327	1857	411	143	21110	HNRNPAB,RBMXL1,GTF2F2,CDK12,LEO1,THRAP3,RBMX,SFPQ,CREB1,BCLAF1,TAF15,TCF20,WAC,PQBP1,FUS,CIRBP,HNRNPD,ELF1,TRA2B,ATN1,SNRNP70,YY1,DDX17,HNRNPK,CCAR1,SUPT5H,SMARCE1,GTF2F1,TP53BP1,ESR1,AKAP8L,HDAC1,FOXA1,ARID1A,SRSF5,XRCC6,SF3B1,RBM15,KHSRP,KDM1A,BCL9L,SUPT4H1,SIRT1,U2AF2,ILF3,TCEA1,SNW1,NPM1,NCOA3,GRHL2,NUDT21,ARID1B,SUPT16H,NCL,ATRX,SMARCC2,DHX9,HNRNPU,CDC5L,SP1,DDX39B,CDC73,HDGF,RPRD1B,PARN,ZNF…
organic substance metabolic process	GO:0071704	3.53e-46	45.4526	13946	411	393	21110	HNRNPAB,RBMXL1,MFAP1,GTF2F2,CDK12,LEO1,THRAP3,KHDRBS1,RBMX,WBP11,ALYREF,SNRPA,IK,SFPQ,CREB1,BCLAF1,FUBP1,PSME3,XRCC1,SRRT,TAF15,EWSR1,TCF20,WAC,HNRNPC,CPSF7,PQBP1,PABPN1,SON,FAM50A,TLE3,FUS,PSPC1,CIRBP,HNRNPA0,TOX4,HNRNPD,FIP1L1,ZRANB2,ELF1,FAM98B,HNRNPA2B1,TRA2B,SRSF2,ATN1,AKAP8,SNRNP70,YY1,DDX17,HNRNPK,SRSF9,CCAR1,SF1,RCOR1,NCOR2,CPSF6,LUC7L,SUPT5H,PPP4R2,RBM17,HNRNPH3,YLPM1,SMARCE1,HNRNPL,HNRN…
negative regulation of nucleobase-containing compound metabolic process	GO:0045934	1.45e-44	43.8401	1558	411	129	21110	HNRNPAB,THRAP3,KHDRBS1,RBMX,SFPQ,CREB1,BCLAF1,XRCC1,TAF15,HNRNPC,TLE3,FUS,PSPC1,CIRBP,HNRNPA0,HNRNPD,HNRNPA2B1,SRSF2,ATN1,YY1,HNRNPK,SRSF9,CCAR1,SF1,RCOR1,NCOR2,SUPT5H,SMARCE1,HNRNPL,HNRNPA1,ZNF703,RBM10,TP53BP1,ESR1,HDAC1,FOXA1,SAP18,DDX5,XRCC6,SAP130,NONO,KDM1A,SUPT4H1,SIRT1,ZC3H4,U2AF2,ILF3,SNW1,CBX8,SPEN,SMARCC2,DHX9,SRSF7,HNRNPU,ELAVL1,RBM42,ACIN1,ZC3H14,CDC73,HDGF,PARN,ZNF148,TAF1,RING1,FOX…
regulation of macromolecule biosynthetic process	GO:0010556	1.01e-43	42.9956	3958	411	205	21110	HNRNPAB,GTF2F2,CDK12,LEO1,THRAP3,KHDRBS1,RBMX,SFPQ,CREB1,BCLAF1,FUBP1,SRRT,TAF15,EWSR1,TCF20,WAC,HNRNPC,PQBP1,TLE3,FUS,PSPC1,CIRBP,TOX4,HNRNPD,ELF1,HNRNPA2B1,SRSF2,ATN1,YY1,DDX17,HNRNPK,CCAR1,SF1,RCOR1,NCOR2,SUPT5H,SMARCE1,HNRNPL,HNRNPA1,ZNF703,RBM10,GTF2F1,TP53BP1,ESR1,AKAP8L,HDAC1,FOXA1,ARID1A,SAP18,DDX5,XRCC6,RFX1,SF3B1,HTATSF1,ZNF326,SAP130,NONO,RBM15,KHSRP,KDM1A,BCL9L,RALY,SUPT4H1,SIRT1,ZC3H…
regulation of mRNA splicing, via spliceosome	GO:0048024	6.2e-43	42.208	111	411	44	21110	RBMXL1,THRAP3,KHDRBS1,RBMX,SON,CIRBP,HNRNPA2B1,TRA2B,SRSF2,SNRNP70,DDX17,HNRNPK,SRSF9,SF1,HNRNPL,HNRNPA1,RBM10,SAP18,DDX5,SRSF3,RBM15,U2AF2,YTHDC1,SNW1,RBM5,NCL,SRSF7,HNRNPU,RBM42,ACIN1,DAZAP1,WTAP,QKI,RBM4,SFSWAP,RBM25,MBNL1,PTBP1,PRPF19,SMU1,LARP7,RBM39,NCBP1,RNPS1
regulation of metabolic process	GO:0019222	2.21e-42	41.6561	7345	411	283	21110	HNRNPAB,RBMXL1,GTF2F2,CDK12,LEO1,THRAP3,KHDRBS1,RBMX,SNRPA,SFPQ,CREB1,BCLAF1,FUBP1,PSME3,XRCC1,SRRT,TAF15,EWSR1,TCF20,WAC,HNRNPC,CPSF7,PQBP1,SON,FAM50A,TLE3,FUS,PSPC1,CIRBP,HNRNPA0,TOX4,HNRNPD,ELF1,FAM98B,HNRNPA2B1,TRA2B,SRSF2,ATN1,AKAP8,SNRNP70,YY1,DDX17,HNRNPK,SRSF9,CCAR1,SF1,RCOR1,NCOR2,CPSF6,SUPT5H,PPP4R2,HNRNPH3,YLPM1,SMARCE1,HNRNPL,HNRNPA1,ZNF703,RBM10,GTF2F1,TP53BP1,ESR1,AKAP8L,HDAC1,FOXA1…
nucleobase-containing compound biosynthetic process	GO:0034654	5.13e-42	41.2897	4055	411	205	21110	HNRNPAB,GTF2F2,CDK12,LEO1,THRAP3,KHDRBS1,RBMX,SFPQ,CREB1,BCLAF1,FUBP1,SRRT,TAF15,EWSR1,TCF20,WAC,HNRNPC,PQBP1,TLE3,FUS,PSPC1,TOX4,HNRNPD,ELF1,HNRNPA2B1,SRSF2,ATN1,YY1,DDX17,HNRNPK,CCAR1,SF1,RCOR1,NCOR2,SUPT5H,SMARCE1,HNRNPL,HNRNPA1,ZNF703,RBM10,GTF2F1,TP53BP1,ESR1,AKAP8L,HDAC1,FOXA1,ARID1A,SAP18,DDX5,XRCC6,RFX1,PRPF40A,SF3B1,HTATSF1,ZNF326,SAP130,NONO,RBM15,KHSRP,KDM1A,BCL9L,RALY,SUPT4H1,SIRT1,ZC…
RNA biosynthetic process	GO:0032774	5.72e-42	41.2425	3623	411	193	21110	HNRNPAB,GTF2F2,CDK12,LEO1,THRAP3,KHDRBS1,RBMX,SFPQ,CREB1,BCLAF1,FUBP1,SRRT,TAF15,EWSR1,TCF20,WAC,PQBP1,TLE3,FUS,PSPC1,TOX4,HNRNPD,ELF1,HNRNPA2B1,SRSF2,ATN1,YY1,DDX17,HNRNPK,CCAR1,SF1,RCOR1,NCOR2,SUPT5H,SMARCE1,HNRNPL,ZNF703,RBM10,GTF2F1,TP53BP1,ESR1,AKAP8L,HDAC1,FOXA1,ARID1A,SAP18,DDX5,XRCC6,RFX1,PRPF40A,SF3B1,HTATSF1,ZNF326,SAP130,NONO,RBM15,KHSRP,KDM1A,BCL9L,RALY,SUPT4H1,SIRT1,ZC3H4,ILF3,TCEA1,…
positive regulation of macromolecule biosynthetic process	GO:0010557	5.9e-42	41.2288	1942	411	140	21110	HNRNPAB,GTF2F2,CDK12,LEO1,THRAP3,KHDRBS1,RBMX,SFPQ,CREB1,BCLAF1,TAF15,TCF20,WAC,PQBP1,FUS,CIRBP,HNRNPD,ELF1,ATN1,YY1,DDX17,HNRNPK,CCAR1,SUPT5H,SMARCE1,HNRNPL,HNRNPA1,GTF2F1,TP53BP1,ESR1,AKAP8L,HDAC1,FOXA1,ARID1A,XRCC6,SF3B1,RBM15,KDM1A,BCL9L,SUPT4H1,SIRT1,ILF3,TCEA1,SNW1,NPM1,NCOA3,GRHL2,ARID1B,SUPT16H,NCL,ATRX,EIF4A3,SMARCC2,DHX9,HNRNPU,ELAVL1,CDC5L,SP1,DDX39B,CDC73,HDGF,RPRD1B,PARN,ZNF148,POLDI…
DNA metabolic process	GO:0006259	8.63e-42	41.0642	1046	411	104	21110	HNRNPAB,SFPQ,XRCC1,HNRNPC,FUS,HNRNPD,HNRNPA2B1,YY1,PPP4R2,YLPM1,SMARCE1,HNRNPA1,TP53BP1,ARID1A,RBBP6,XRCC6,NONO,RNF113A,KDM1A,SIRT1,NPM1,GRHL2,WDR33,ARID1B,SUPT16H,ATRX,SMARCC2,DHX9,HNRNPU,CDC5L,PPP1R10,MCM3,RPA2,PARN,TOP1,TOP2B,MORF4L1,NFIC,ZMYND8,SMARCD2,MCM5,MCM2,SUPT6H,XRCC5,SMARCA4,RIF1,MCM6,LMNA,PBRM1,EXOSC10,SIN3A,PHF10,SSRP1,PDS5A,NFIA,POGZ,MCM4,MPG,ACTL6A,SMARCA5,PRKDC,MLH1,CHD4,MTA2,THO…
chromatin organization	GO:0006325	1.04e-41	40.9823	683	411	86	21110	CFDP1,WAC,HNRNPC,FAM50A,YY1,RCOR1,SUPT5H,SMARCE1,ANP32E,ESR1,HDAC1,FOXA1,ARID1A,SF3B1,RBM15,KDM1A,SUPT4H1,SIRT1,YTHDC1,NPM1,SAFB,CBX8,SETD1A,SART3,ARID1B,SUPT16H,ATRX,SMARCC2,HNRNPU,TLK2,TOP1,RING1,MORF4L1,SMARCD2,NCOR1,RBBP5,MCM2,SUPT6H,PHF2,CBX1,RSF1,SMARCA4,RIF1,DDX23,BPTF,LMNA,PBRM1,CHD6,EXOSC10,TPR,HP1BP3,SIN3A,PHF10,GATAD2B,SSRP1,MORC2,ACTL6A,SMARCA5,METTL3,BRD2,CHD4,MTA2,KDM3B,HCFC1,EP400,…
DNA-templated transcription	GO:0006351	2.28e-41	40.642	3585	411	191	21110	HNRNPAB,GTF2F2,CDK12,LEO1,THRAP3,KHDRBS1,RBMX,SFPQ,CREB1,BCLAF1,FUBP1,SRRT,TAF15,EWSR1,TCF20,WAC,PQBP1,TLE3,FUS,PSPC1,TOX4,HNRNPD,ELF1,HNRNPA2B1,SRSF2,ATN1,YY1,DDX17,HNRNPK,CCAR1,SF1,RCOR1,NCOR2,SUPT5H,SMARCE1,HNRNPL,ZNF703,RBM10,GTF2F1,TP53BP1,ESR1,AKAP8L,HDAC1,FOXA1,ARID1A,SAP18,DDX5,XRCC6,RFX1,PRPF40A,SF3B1,HTATSF1,ZNF326,SAP130,NONO,RBM15,KHSRP,KDM1A,BCL9L,RALY,SUPT4H1,SIRT1,ZC3H4,ILF3,TCEA1,…
nucleic acid-templated transcription	GO:0097659	2.38e-41	40.6236	3586	411	191	21110	HNRNPAB,GTF2F2,CDK12,LEO1,THRAP3,KHDRBS1,RBMX,SFPQ,CREB1,BCLAF1,FUBP1,SRRT,TAF15,EWSR1,TCF20,WAC,PQBP1,TLE3,FUS,PSPC1,TOX4,HNRNPD,ELF1,HNRNPA2B1,SRSF2,ATN1,YY1,DDX17,HNRNPK,CCAR1,SF1,RCOR1,NCOR2,SUPT5H,SMARCE1,HNRNPL,ZNF703,RBM10,GTF2F1,TP53BP1,ESR1,AKAP8L,HDAC1,FOXA1,ARID1A,SAP18,DDX5,XRCC6,RFX1,PRPF40A,SF3B1,HTATSF1,ZNF326,SAP130,NONO,RBM15,KHSRP,KDM1A,BCL9L,RALY,SUPT4H1,SIRT1,ZC3H4,ILF3,TCEA1,…
regulation of cellular biosynthetic process	GO:0031326	3.18e-41	40.4975	4064	411	204	21110	HNRNPAB,GTF2F2,CDK12,LEO1,THRAP3,KHDRBS1,RBMX,SFPQ,CREB1,BCLAF1,FUBP1,SRRT,TAF15,EWSR1,TCF20,WAC,HNRNPC,PQBP1,TLE3,FUS,PSPC1,CIRBP,TOX4,HNRNPD,ELF1,HNRNPA2B1,SRSF2,ATN1,YY1,DDX17,HNRNPK,CCAR1,SF1,RCOR1,NCOR2,SUPT5H,SMARCE1,HNRNPL,HNRNPA1,ZNF703,RBM10,GTF2F1,TP53BP1,ESR1,AKAP8L,HDAC1,FOXA1,ARID1A,SAP18,DDX5,XRCC6,RFX1,SF3B1,HTATSF1,ZNF326,SAP130,NONO,RBM15,KHSRP,KDM1A,BCL9L,RALY,SUPT4H1,SIRT1,ZC3H…
metabolic process	GO:0008152	4.81e-41	40.3183	14409	411	393	21110	HNRNPAB,RBMXL1,MFAP1,GTF2F2,CDK12,LEO1,THRAP3,KHDRBS1,RBMX,WBP11,ALYREF,SNRPA,IK,SFPQ,CREB1,BCLAF1,FUBP1,PSME3,XRCC1,SRRT,TAF15,EWSR1,TCF20,WAC,HNRNPC,CPSF7,PQBP1,PABPN1,SON,FAM50A,TLE3,FUS,PSPC1,CIRBP,HNRNPA0,TOX4,HNRNPD,FIP1L1,ZRANB2,ELF1,FAM98B,HNRNPA2B1,TRA2B,SRSF2,ATN1,AKAP8,SNRNP70,YY1,DDX17,HNRNPK,SRSF9,CCAR1,SF1,RCOR1,NCOR2,CPSF6,LUC7L,SUPT5H,PPP4R2,RBM17,HNRNPH3,YLPM1,SMARCE1,HNRNPL,HNRN…
heterocycle biosynthetic process	GO:0018130	9.41e-41	40.0265	4129	411	205	21110	HNRNPAB,GTF2F2,CDK12,LEO1,THRAP3,KHDRBS1,RBMX,SFPQ,CREB1,BCLAF1,FUBP1,SRRT,TAF15,EWSR1,TCF20,WAC,HNRNPC,PQBP1,TLE3,FUS,PSPC1,TOX4,HNRNPD,ELF1,HNRNPA2B1,SRSF2,ATN1,YY1,DDX17,HNRNPK,CCAR1,SF1,RCOR1,NCOR2,SUPT5H,SMARCE1,HNRNPL,HNRNPA1,ZNF703,RBM10,GTF2F1,TP53BP1,ESR1,AKAP8L,HDAC1,FOXA1,ARID1A,SAP18,DDX5,XRCC6,RFX1,PRPF40A,SF3B1,HTATSF1,ZNF326,SAP130,NONO,RBM15,KHSRP,KDM1A,BCL9L,RALY,SUPT4H1,SIRT1,ZC…
aromatic compound biosynthetic process	GO:0019438	1.44e-40	39.8414	4140	411	205	21110	HNRNPAB,GTF2F2,CDK12,LEO1,THRAP3,KHDRBS1,RBMX,SFPQ,CREB1,BCLAF1,FUBP1,SRRT,TAF15,EWSR1,TCF20,WAC,HNRNPC,PQBP1,TLE3,FUS,PSPC1,TOX4,HNRNPD,ELF1,HNRNPA2B1,SRSF2,ATN1,YY1,DDX17,HNRNPK,CCAR1,SF1,RCOR1,NCOR2,SUPT5H,SMARCE1,HNRNPL,HNRNPA1,ZNF703,RBM10,GTF2F1,TP53BP1,ESR1,AKAP8L,HDAC1,FOXA1,ARID1A,SAP18,DDX5,XRCC6,RFX1,PRPF40A,SF3B1,HTATSF1,ZNF326,SAP130,NONO,RBM15,KHSRP,KDM1A,BCL9L,RALY,SUPT4H1,SIRT1,ZC…
negative regulation of RNA metabolic process	GO:0051253	2.69e-40	39.5704	1443	411	119	21110	HNRNPAB,THRAP3,KHDRBS1,RBMX,SFPQ,CREB1,BCLAF1,TAF15,HNRNPC,TLE3,FUS,PSPC1,CIRBP,HNRNPA0,HNRNPD,HNRNPA2B1,SRSF2,ATN1,YY1,HNRNPK,SRSF9,CCAR1,SF1,RCOR1,NCOR2,SUPT5H,SMARCE1,HNRNPL,ZNF703,RBM10,ESR1,HDAC1,FOXA1,SAP18,DDX5,XRCC6,SAP130,NONO,KDM1A,SUPT4H1,SIRT1,ZC3H4,U2AF2,ILF3,SNW1,CBX8,SPEN,SMARCC2,DHX9,SRSF7,HNRNPU,ELAVL1,RBM42,ACIN1,ZC3H14,CDC73,HDGF,PARN,ZNF148,TAF1,RING1,FOXK1,IRF2BP2,ZNF281,NFIC…
negative regulation of cellular metabolic process	GO:0031324	5.91e-40	39.2284	2194	411	146	21110	HNRNPAB,THRAP3,KHDRBS1,RBMX,SFPQ,CREB1,BCLAF1,XRCC1,TAF15,HNRNPC,TLE3,FUS,PSPC1,CIRBP,HNRNPA0,HNRNPD,HNRNPA2B1,SRSF2,ATN1,SNRNP70,YY1,HNRNPK,SRSF9,CCAR1,SF1,RCOR1,NCOR2,SUPT5H,SMARCE1,HNRNPL,HNRNPA1,ZNF703,RBM10,TP53BP1,ESR1,HDAC1,FOXA1,SAP18,DDX5,XRCC6,SAP130,NONO,KHSRP,KDM1A,SUPT4H1,SIRT1,ZC3H4,U2AF2,ILF3,SNW1,NPM1,CBX8,SPEN,NCL,EIF4A3,SMARCC2,DHX9,SRSF7,HNRNPU,ELAVL1,RBM42,TLK2,ACIN1,ZC3H14,CD…
regulation of biosynthetic process	GO:0009889	5.97e-40	39.2241	4177	411	205	21110	HNRNPAB,GTF2F2,CDK12,LEO1,THRAP3,KHDRBS1,RBMX,SFPQ,CREB1,BCLAF1,FUBP1,SRRT,TAF15,EWSR1,TCF20,WAC,HNRNPC,PQBP1,TLE3,FUS,PSPC1,CIRBP,TOX4,HNRNPD,ELF1,HNRNPA2B1,SRSF2,ATN1,YY1,DDX17,HNRNPK,CCAR1,SF1,RCOR1,NCOR2,SUPT5H,SMARCE1,HNRNPL,HNRNPA1,ZNF703,RBM10,GTF2F1,TP53BP1,ESR1,AKAP8L,HDAC1,FOXA1,ARID1A,SAP18,DDX5,XRCC6,RFX1,SF3B1,HTATSF1,ZNF326,SAP130,NONO,RBM15,KHSRP,KDM1A,BCL9L,RALY,SUPT4H1,SIRT1,ZC3H…
positive regulation of cellular biosynthetic process	GO:0031328	3.65e-39	38.4378	2023	411	139	21110	HNRNPAB,GTF2F2,CDK12,LEO1,THRAP3,KHDRBS1,RBMX,SFPQ,CREB1,BCLAF1,TAF15,TCF20,WAC,PQBP1,FUS,CIRBP,HNRNPD,ELF1,ATN1,YY1,DDX17,HNRNPK,CCAR1,SUPT5H,SMARCE1,HNRNPL,HNRNPA1,GTF2F1,TP53BP1,ESR1,AKAP8L,HDAC1,FOXA1,ARID1A,XRCC6,SF3B1,RBM15,KDM1A,BCL9L,SUPT4H1,SIRT1,ILF3,TCEA1,SNW1,NPM1,NCOA3,GRHL2,ARID1B,SUPT16H,NCL,ATRX,EIF4A3,SMARCC2,DHX9,HNRNPU,ELAVL1,CDC5L,SP1,DDX39B,CDC73,HDGF,RPRD1B,PARN,ZNF148,POLDI…
positive regulation of nitrogen compound metabolic process	GO:0051173	7.08e-39	38.1501	3131	411	174	21110	HNRNPAB,RBMXL1,GTF2F2,CDK12,LEO1,THRAP3,KHDRBS1,RBMX,SFPQ,CREB1,BCLAF1,PSME3,XRCC1,TAF15,TCF20,WAC,PQBP1,FUS,CIRBP,HNRNPD,ELF1,HNRNPA2B1,TRA2B,ATN1,AKAP8,SNRNP70,YY1,DDX17,HNRNPK,CCAR1,SUPT5H,SMARCE1,HNRNPL,HNRNPA1,GTF2F1,TP53BP1,ESR1,AKAP8L,HDAC1,FOXA1,ARID1A,SRSF5,XRCC6,SF3B1,RBM15,KHSRP,KDM1A,BCL9L,SUPT4H1,SIRT1,U2AF2,ILF3,TCEA1,SNW1,NPM1,SART3,NCOA3,GRHL2,NUDT21,ARID1B,SUPT16H,NCL,ATRX,EIF4A3…
positive regulation of biosynthetic process	GO:0009891	1.87e-38	37.7275	2081	411	140	21110	HNRNPAB,GTF2F2,CDK12,LEO1,THRAP3,KHDRBS1,RBMX,SFPQ,CREB1,BCLAF1,TAF15,TCF20,WAC,PQBP1,FUS,CIRBP,HNRNPD,ELF1,ATN1,YY1,DDX17,HNRNPK,CCAR1,SUPT5H,SMARCE1,HNRNPL,HNRNPA1,GTF2F1,TP53BP1,ESR1,AKAP8L,HDAC1,FOXA1,ARID1A,XRCC6,SF3B1,RBM15,KDM1A,BCL9L,SUPT4H1,SIRT1,ILF3,TCEA1,SNW1,NPM1,NCOA3,GRHL2,ARID1B,SUPT16H,NCL,ATRX,EIF4A3,SMARCC2,DHX9,HNRNPU,ELAVL1,CDC5L,SP1,DDX39B,CDC73,HDGF,RPRD1B,PARN,ZNF148,POLDI…
organic cyclic compound biosynthetic process	GO:1901362	3.68e-38	37.4342	4287	411	205	21110	HNRNPAB,GTF2F2,CDK12,LEO1,THRAP3,KHDRBS1,RBMX,SFPQ,CREB1,BCLAF1,FUBP1,SRRT,TAF15,EWSR1,TCF20,WAC,HNRNPC,PQBP1,TLE3,FUS,PSPC1,TOX4,HNRNPD,ELF1,HNRNPA2B1,SRSF2,ATN1,YY1,DDX17,HNRNPK,CCAR1,SF1,RCOR1,NCOR2,SUPT5H,SMARCE1,HNRNPL,HNRNPA1,ZNF703,RBM10,GTF2F1,TP53BP1,ESR1,AKAP8L,HDAC1,FOXA1,ARID1A,SAP18,DDX5,XRCC6,RFX1,PRPF40A,SF3B1,HTATSF1,ZNF326,SAP130,NONO,RBM15,KHSRP,KDM1A,BCL9L,RALY,SUPT4H1,SIRT1,ZC…
regulation of RNA biosynthetic process	GO:2001141	1.54e-37	36.8117	3480	411	182	21110	HNRNPAB,GTF2F2,CDK12,LEO1,THRAP3,KHDRBS1,RBMX,SFPQ,CREB1,BCLAF1,FUBP1,SRRT,TAF15,EWSR1,TCF20,WAC,PQBP1,TLE3,FUS,PSPC1,TOX4,HNRNPD,ELF1,HNRNPA2B1,SRSF2,ATN1,YY1,DDX17,HNRNPK,CCAR1,SF1,RCOR1,NCOR2,SUPT5H,SMARCE1,HNRNPL,ZNF703,RBM10,GTF2F1,TP53BP1,ESR1,AKAP8L,HDAC1,FOXA1,ARID1A,SAP18,DDX5,XRCC6,RFX1,SF3B1,HTATSF1,ZNF326,SAP130,NONO,RBM15,KHSRP,KDM1A,BCL9L,RALY,SUPT4H1,SIRT1,ZC3H4,ILF3,TCEA1,SNW1,NPM…
RNA splicing	GO:0008380	1.55e-37	36.8104	1861	411	131	21110	RBMXL1,MFAP1,CDK12,THRAP3,KHDRBS1,RBMX,WBP11,ALYREF,SNRPA,IK,SFPQ,BCLAF1,TAF15,HNRNPC,PQBP1,SON,FAM50A,FUS,CIRBP,ZRANB2,FAM98B,HNRNPA2B1,TRA2B,SRSF2,SNRNP70,DDX17,HNRNPK,SRSF9,SF1,LUC7L,PPP4R2,RBM17,HNRNPH3,HNRNPL,HNRNPA1,RBM10,SF3A1,AKAP8L,SAP18,DDX5,SRSF5,PRPF40A,SRSF3,SF3B1,HTATSF1,HNRNPR,HNRNPF,ZNF326,ZCCHC8,PLRG1,NONO,HNRNPA3,RBM15,KHSRP,DDX46,RNF113A,KDM1A,RALY,U2AF2,YTHDC1,SNW1,HNRNPH1,SF3…
cellular nitrogen compound biosynthetic process	GO:0044271	1.68e-37	36.775	4878	411	219	21110	HNRNPAB,GTF2F2,CDK12,LEO1,THRAP3,KHDRBS1,RBMX,SFPQ,CREB1,BCLAF1,FUBP1,SRRT,TAF15,EWSR1,TCF20,WAC,HNRNPC,PQBP1,TLE3,FUS,PSPC1,CIRBP,TOX4,HNRNPD,ELF1,HNRNPA2B1,SRSF2,ATN1,YY1,DDX17,HNRNPK,CCAR1,SF1,RCOR1,NCOR2,SUPT5H,SMARCE1,HNRNPL,HNRNPA1,ZNF703,RBM10,GTF2F1,TP53BP1,ESR1,AKAP8L,HDAC1,FOXA1,ARID1A,SAP18,DDX5,XRCC6,RFX1,PRPF40A,SF3B1,HTATSF1,ZNF326,SAP130,NONO,RBM15,KHSRP,KDM1A,BCL9L,RALY,SUPT4H1,SI…
negative regulation of nitrogen compound metabolic process	GO:0051172	3.21e-37	36.4931	2374	411	148	21110	HNRNPAB,THRAP3,KHDRBS1,RBMX,SFPQ,CREB1,BCLAF1,XRCC1,TAF15,WAC,HNRNPC,TLE3,FUS,PSPC1,CIRBP,HNRNPA0,HNRNPD,HNRNPA2B1,SRSF2,ATN1,SNRNP70,YY1,HNRNPK,SRSF9,CCAR1,SF1,RCOR1,NCOR2,SUPT5H,SMARCE1,HNRNPL,HNRNPA1,ZNF703,RBM10,TP53BP1,ESR1,HDAC1,FOXA1,SAP18,DDX5,XRCC6,SAP130,NONO,KHSRP,KDM1A,SUPT4H1,SIRT1,ZC3H4,U2AF2,ILF3,SNW1,NPM1,CBX8,SPEN,NCL,EIF4A3,SMARCC2,DHX9,SRSF7,HNRNPU,ELAVL1,RBM42,TLK2,ACIN1,ZC3H1…
positive regulation of macromolecule metabolic process	GO:0010604	3.41e-37	36.467	3535	411	183	21110	HNRNPAB,RBMXL1,GTF2F2,CDK12,LEO1,THRAP3,KHDRBS1,RBMX,SFPQ,CREB1,BCLAF1,FUBP1,PSME3,XRCC1,TAF15,TCF20,WAC,HNRNPC,PQBP1,FUS,CIRBP,HNRNPA0,HNRNPD,ELF1,FAM98B,HNRNPA2B1,TRA2B,ATN1,AKAP8,SNRNP70,YY1,DDX17,HNRNPK,CCAR1,SUPT5H,SMARCE1,HNRNPL,HNRNPA1,RBM10,GTF2F1,TP53BP1,ESR1,AKAP8L,HDAC1,FOXA1,ARID1A,SRSF5,XRCC6,SF3B1,RBM15,KHSRP,KDM1A,BCL9L,SUPT4H1,SIRT1,U2AF2,ILF3,TCEA1,SNW1,NPM1,SART3,NCOA3,GRHL2,NUD…
macromolecule biosynthetic process	GO:0009059	4.1e-37	36.3869	4824	411	217	21110	HNRNPAB,GTF2F2,CDK12,LEO1,THRAP3,KHDRBS1,RBMX,SFPQ,CREB1,BCLAF1,FUBP1,SRRT,TAF15,EWSR1,TCF20,WAC,HNRNPC,PQBP1,TLE3,FUS,PSPC1,CIRBP,TOX4,HNRNPD,ELF1,HNRNPA2B1,SRSF2,ATN1,YY1,DDX17,HNRNPK,CCAR1,SF1,RCOR1,NCOR2,SUPT5H,SMARCE1,HNRNPL,HNRNPA1,ZNF703,RBM10,GTF2F1,TP53BP1,ESR1,AKAP8L,HDAC1,FOXA1,ARID1A,SAP18,DDX5,XRCC6,RFX1,PRPF40A,SF3B1,HTATSF1,ZNF326,SAP130,NONO,RBM15,KHSRP,KDM1A,BCL9L,RALY,SUPT4H1,SI…
positive regulation of RNA biosynthetic process	GO:1902680	9.37e-37	36.0281	1725	411	125	21110	HNRNPAB,GTF2F2,CDK12,LEO1,THRAP3,RBMX,SFPQ,CREB1,BCLAF1,TAF15,TCF20,WAC,PQBP1,FUS,HNRNPD,ELF1,ATN1,YY1,DDX17,HNRNPK,CCAR1,SUPT5H,SMARCE1,GTF2F1,TP53BP1,ESR1,AKAP8L,HDAC1,FOXA1,ARID1A,XRCC6,SF3B1,RBM15,KDM1A,BCL9L,SUPT4H1,SIRT1,ILF3,TCEA1,SNW1,NPM1,NCOA3,GRHL2,ARID1B,SUPT16H,NCL,ATRX,SMARCC2,DHX9,HNRNPU,CDC5L,SP1,DDX39B,CDC73,HDGF,RPRD1B,ZNF148,TAF1,MED12,FOXK1,TOP2B,MORF4L1,ZNF281,NFIC,ZMYND8,SMA…
regulation of nucleic acid-templated transcription	GO:1903506	1.06e-36	35.974	3457	411	180	21110	HNRNPAB,GTF2F2,CDK12,LEO1,THRAP3,KHDRBS1,RBMX,SFPQ,CREB1,BCLAF1,FUBP1,SRRT,TAF15,EWSR1,TCF20,WAC,PQBP1,TLE3,FUS,PSPC1,TOX4,HNRNPD,ELF1,HNRNPA2B1,SRSF2,ATN1,YY1,DDX17,HNRNPK,CCAR1,SF1,RCOR1,NCOR2,SUPT5H,SMARCE1,HNRNPL,ZNF703,RBM10,GTF2F1,TP53BP1,ESR1,AKAP8L,HDAC1,FOXA1,ARID1A,SAP18,DDX5,XRCC6,RFX1,SF3B1,HTATSF1,ZNF326,SAP130,NONO,RBM15,KHSRP,KDM1A,BCL9L,RALY,SUPT4H1,SIRT1,ZC3H4,ILF3,TCEA1,SNW1,NPM…
positive regulation of DNA-templated transcription	GO:0045893	3.21e-36	35.4935	1718	411	124	21110	HNRNPAB,GTF2F2,CDK12,LEO1,THRAP3,RBMX,SFPQ,CREB1,BCLAF1,TAF15,TCF20,WAC,PQBP1,FUS,HNRNPD,ELF1,ATN1,YY1,DDX17,HNRNPK,CCAR1,SUPT5H,SMARCE1,GTF2F1,TP53BP1,ESR1,AKAP8L,HDAC1,FOXA1,ARID1A,XRCC6,SF3B1,RBM15,KDM1A,BCL9L,SUPT4H1,SIRT1,ILF3,TCEA1,SNW1,NPM1,NCOA3,GRHL2,ARID1B,SUPT16H,NCL,ATRX,SMARCC2,DHX9,HNRNPU,CDC5L,SP1,DDX39B,CDC73,HDGF,RPRD1B,ZNF148,TAF1,MED12,FOXK1,MORF4L1,ZNF281,NFIC,ZMYND8,SMARCD2,T…
positive regulation of nucleic acid-templated transcription	GO:1903508	3.21e-36	35.4935	1718	411	124	21110	HNRNPAB,GTF2F2,CDK12,LEO1,THRAP3,RBMX,SFPQ,CREB1,BCLAF1,TAF15,TCF20,WAC,PQBP1,FUS,HNRNPD,ELF1,ATN1,YY1,DDX17,HNRNPK,CCAR1,SUPT5H,SMARCE1,GTF2F1,TP53BP1,ESR1,AKAP8L,HDAC1,FOXA1,ARID1A,XRCC6,SF3B1,RBM15,KDM1A,BCL9L,SUPT4H1,SIRT1,ILF3,TCEA1,SNW1,NPM1,NCOA3,GRHL2,ARID1B,SUPT16H,NCL,ATRX,SMARCC2,DHX9,HNRNPU,CDC5L,SP1,DDX39B,CDC73,HDGF,RPRD1B,ZNF148,TAF1,MED12,FOXK1,MORF4L1,ZNF281,NFIC,ZMYND8,SMARCD2,T…
regulation of DNA-templated transcription	GO:0006355	4.05e-36	35.3921	3455	411	179	21110	HNRNPAB,GTF2F2,CDK12,LEO1,THRAP3,KHDRBS1,RBMX,SFPQ,CREB1,BCLAF1,FUBP1,SRRT,TAF15,EWSR1,TCF20,WAC,PQBP1,TLE3,FUS,PSPC1,TOX4,HNRNPD,ELF1,HNRNPA2B1,SRSF2,ATN1,YY1,DDX17,HNRNPK,CCAR1,SF1,RCOR1,NCOR2,SUPT5H,SMARCE1,HNRNPL,ZNF703,RBM10,GTF2F1,TP53BP1,ESR1,AKAP8L,HDAC1,FOXA1,ARID1A,SAP18,DDX5,XRCC6,RFX1,SF3B1,HTATSF1,ZNF326,SAP130,NONO,RBM15,KHSRP,KDM1A,BCL9L,SUPT4H1,SIRT1,ZC3H4,ILF3,TCEA1,SNW1,NPM1,SAF…
chromatin remodeling	GO:0006338	2.46e-35	34.6093	481	411	68	21110	CFDP1,HNRNPC,YY1,SUPT5H,SMARCE1,ESR1,HDAC1,FOXA1,ARID1A,SF3B1,RBM15,KDM1A,SIRT1,YTHDC1,NPM1,SART3,ARID1B,SUPT16H,ATRX,SMARCC2,HNRNPU,TOP1,RING1,SMARCD2,RBBP5,MCM2,SUPT6H,PHF2,RSF1,SMARCA4,RIF1,DDX23,BPTF,LMNA,PBRM1,CHD6,EXOSC10,TPR,HP1BP3,SIN3A,PHF10,GATAD2B,SSRP1,MORC2,ACTL6A,SMARCA5,METTL3,BRD2,CHD4,MTA2,HCFC1,EP400,MBD2,SRCAP,GATA3,CTCF,RBBP4,MTA1,DPF2,LMNB1,HLTF,GATAD2A,DEK,TRIM28,CHD3,RBBP7,…
positive regulation of cellular metabolic process	GO:0031325	8.09e-35	34.0922	2976	411	163	21110	HNRNPAB,RBMXL1,GTF2F2,CDK12,LEO1,THRAP3,KHDRBS1,RBMX,SFPQ,CREB1,BCLAF1,XRCC1,TAF15,TCF20,WAC,PQBP1,FUS,CIRBP,HNRNPD,ELF1,HNRNPA2B1,TRA2B,ATN1,SNRNP70,YY1,DDX17,HNRNPK,CCAR1,SUPT5H,SMARCE1,HNRNPL,HNRNPA1,GTF2F1,TP53BP1,ESR1,AKAP8L,HDAC1,FOXA1,ARID1A,SRSF5,XRCC6,SF3B1,RBM15,KHSRP,KDM1A,BCL9L,SUPT4H1,SIRT1,U2AF2,ILF3,TCEA1,SNW1,NPM1,NCOA3,GRHL2,NUDT21,ARID1B,SUPT16H,NCL,ATRX,EIF4A3,SMARCC2,DHX9,HNRN…
negative regulation of macromolecule biosynthetic process	GO:0010558	1.41e-33	32.8497	1547	411	114	21110	KHDRBS1,SFPQ,CREB1,BCLAF1,HNRNPC,TLE3,PSPC1,CIRBP,HNRNPD,HNRNPA2B1,SRSF2,ATN1,YY1,HNRNPK,CCAR1,SF1,RCOR1,NCOR2,SUPT5H,SMARCE1,HNRNPL,HNRNPA1,ZNF703,RBM10,ESR1,HDAC1,FOXA1,SAP18,DDX5,XRCC6,SAP130,NONO,KHSRP,KDM1A,SUPT4H1,SIRT1,ZC3H4,ILF3,SNW1,CBX8,SPEN,NCL,EIF4A3,SMARCC2,DHX9,HNRNPU,CDC73,HDGF,PARN,ZNF148,TAF1,RING1,FOXK1,IRF2BP2,ZNF281,NFIC,PAF1,ZMYND8,EXOSC7,TCERG1,ZNF217,NCOR1,RBM4,XRCC5,CBX1,R…
DNA damage response	GO:0006974	4.07e-33	32.39	878	411	86	21110	SFPQ,XRCC1,WAC,FUS,YY1,HNRNPK,PPP4R2,SMARCE1,TP53BP1,ARID1A,RBBP6,DDX5,XRCC6,NONO,RNF113A,KDM1A,SIRT1,SNW1,NPM1,SETD1A,WDR33,ARID1B,SUPT16H,ATRX,SMARCC2,DHX9,CDC5L,TLK2,DDX39B,PPP1R10,MCM3,RPA2,TAF1,MORF4L1,ZMYND8,SMARCD2,RBBP5,MCM5,MCM2,XRCC5,CBX1,SMARCA4,RIF1,MCM6,PBRM1,VRK1,PHF10,SSRP1,MORC2,POGZ,MCM4,MPG,ACTL6A,SMARCA5,PRKDC,MLH1,METTL3,CHD4,THOC1,EP400,MSH2,RPA1,RFC1,MCM7,FEN1,XPC,PRPF19,DDX…
chromosome organization	GO:0051276	5.38e-33	32.2693	634	411	74	21110	IK,XRCC1,HNRNPC,HNRNPD,HNRNPA2B1,AKAP8,YY1,YLPM1,SMARCE1,HNRNPA1,AKAP8L,ARID1A,XRCC6,ARID1B,ATRX,SMARCC2,DHX9,HNRNPU,ACIN1,PPP1R10,MCM3,RPA2,PARN,TOP1,TOP2B,SMARCD2,MCM5,MCM2,XRCC5,SMARCA4,RIF1,MCM6,LMNA,PBRM1,EXOSC10,TPR,SIN3A,PHF10,PDS5A,MORC2,ZNF207,POGZ,MCM4,ACTL6A,SMARCA5,PRKDC,MLH1,MSH2,RPA1,RFC1,MCM7,FEN1,CHTF18,GOLGA2,NAT10,DDX1,DKC1,SEH1L,NUMA1,SMC3,CTCF,DPF2,NUP133,SMC1A,PDS5B,EHMT2,TRI…
negative regulation of cellular biosynthetic process	GO:0031327	1.49e-32	31.8267	1586	411	114	21110	KHDRBS1,SFPQ,CREB1,BCLAF1,HNRNPC,TLE3,PSPC1,CIRBP,HNRNPD,HNRNPA2B1,SRSF2,ATN1,YY1,HNRNPK,CCAR1,SF1,RCOR1,NCOR2,SUPT5H,SMARCE1,HNRNPL,HNRNPA1,ZNF703,RBM10,ESR1,HDAC1,FOXA1,SAP18,DDX5,XRCC6,SAP130,NONO,KHSRP,KDM1A,SUPT4H1,SIRT1,ZC3H4,ILF3,SNW1,CBX8,SPEN,NCL,EIF4A3,SMARCC2,DHX9,HNRNPU,CDC73,HDGF,PARN,ZNF148,TAF1,RING1,FOXK1,IRF2BP2,ZNF281,NFIC,PAF1,ZMYND8,EXOSC7,TCERG1,ZNF217,NCOR1,RBM4,XRCC5,CBX1,R…
positive regulation of metabolic process	GO:0009893	4.7e-32	31.3275	3848	411	183	21110	HNRNPAB,RBMXL1,GTF2F2,CDK12,LEO1,THRAP3,KHDRBS1,RBMX,SFPQ,CREB1,BCLAF1,FUBP1,PSME3,XRCC1,TAF15,TCF20,WAC,HNRNPC,PQBP1,FUS,CIRBP,HNRNPA0,HNRNPD,ELF1,FAM98B,HNRNPA2B1,TRA2B,ATN1,AKAP8,SNRNP70,YY1,DDX17,HNRNPK,CCAR1,SUPT5H,SMARCE1,HNRNPL,HNRNPA1,RBM10,GTF2F1,TP53BP1,ESR1,AKAP8L,HDAC1,FOXA1,ARID1A,SRSF5,XRCC6,SF3B1,RBM15,KHSRP,KDM1A,BCL9L,SUPT4H1,SIRT1,U2AF2,ILF3,TCEA1,SNW1,NPM1,SART3,NCOA3,GRHL2,NUD…
negative regulation of biosynthetic process	GO:0009890	2.74e-31	30.5627	1636	411	114	21110	KHDRBS1,SFPQ,CREB1,BCLAF1,HNRNPC,TLE3,PSPC1,CIRBP,HNRNPD,HNRNPA2B1,SRSF2,ATN1,YY1,HNRNPK,CCAR1,SF1,RCOR1,NCOR2,SUPT5H,SMARCE1,HNRNPL,HNRNPA1,ZNF703,RBM10,ESR1,HDAC1,FOXA1,SAP18,DDX5,XRCC6,SAP130,NONO,KHSRP,KDM1A,SUPT4H1,SIRT1,ZC3H4,ILF3,SNW1,CBX8,SPEN,NCL,EIF4A3,SMARCC2,DHX9,HNRNPU,CDC73,HDGF,PARN,ZNF148,TAF1,RING1,FOXK1,IRF2BP2,ZNF281,NFIC,PAF1,ZMYND8,EXOSC7,TCERG1,ZNF217,NCOR1,RBM4,XRCC5,CBX1,R…
transcription by RNA polymerase II	GO:0006366	4.03e-31	30.3949	2677	411	148	21110	GTF2F2,CDK12,LEO1,THRAP3,KHDRBS1,RBMX,SFPQ,CREB1,BCLAF1,TCF20,FUS,TOX4,HNRNPD,ELF1,HNRNPA2B1,ATN1,YY1,DDX17,HNRNPK,RCOR1,NCOR2,SUPT5H,SMARCE1,RBM10,GTF2F1,TP53BP1,ESR1,AKAP8L,HDAC1,FOXA1,ARID1A,SAP18,DDX5,XRCC6,RFX1,SF3B1,HTATSF1,SAP130,RBM15,KDM1A,BCL9L,SUPT4H1,SIRT1,TCEA1,SNW1,NPM1,SAFB,CBX8,SAFB2,NCOA3,SPEN,SLTM,GRHL2,ARID1B,SUPT16H,NCL,ATRX,SMARCC2,DHX9,HNRNPU,CDC5L,SP1,CDC73,HDGF,RPRD1B,ZNF1…
DNA repair	GO:0006281	1.62e-30	29.7892	591	411	69	21110	SFPQ,XRCC1,FUS,YY1,PPP4R2,SMARCE1,TP53BP1,ARID1A,XRCC6,NONO,RNF113A,KDM1A,SIRT1,NPM1,WDR33,ARID1B,SUPT16H,ATRX,SMARCC2,DHX9,CDC5L,MCM3,RPA2,MORF4L1,ZMYND8,SMARCD2,MCM5,MCM2,XRCC5,SMARCA4,RIF1,MCM6,PBRM1,PHF10,SSRP1,POGZ,MCM4,MPG,ACTL6A,SMARCA5,PRKDC,MLH1,CHD4,EP400,MSH2,RPA1,RFC1,MCM7,FEN1,XPC,PRPF19,DDX1,DDB2,SMC3,MTA1,DPF2,SMC1A,HLTF,PPP4C,DEK,TRIM28,MDC1,HUWE1,HMGB1,KDM2A,MNAT1,REXO4,KIF22,PML
cellular biosynthetic process	GO:0044249	2.04e-30	29.691	5521	411	222	21110	HNRNPAB,GTF2F2,CDK12,LEO1,THRAP3,KHDRBS1,RBMX,SFPQ,CREB1,BCLAF1,FUBP1,SRRT,TAF15,EWSR1,TCF20,WAC,HNRNPC,PQBP1,TLE3,FUS,PSPC1,CIRBP,TOX4,HNRNPD,ELF1,HNRNPA2B1,SRSF2,ATN1,YY1,DDX17,HNRNPK,CCAR1,SF1,RCOR1,NCOR2,SUPT5H,SMARCE1,HNRNPL,HNRNPA1,PCYT1A,ZNF703,RBM10,GTF2F1,TP53BP1,ESR1,AKAP8L,HDAC1,FOXA1,ARID1A,SAP18,DDX5,XRCC6,RFX1,PRPF40A,SF3B1,HTATSF1,ZNF326,SAP130,NONO,RBM15,KHSRP,KDM1A,BCL9L,RALY,SUP…
regulation of DNA metabolic process	GO:0051052	5.64e-30	29.2488	527	411	65	21110	HNRNPAB,XRCC1,HNRNPC,FUS,HNRNPD,HNRNPA2B1,YY1,PPP4R2,YLPM1,SMARCE1,HNRNPA1,TP53BP1,ARID1A,RBBP6,KDM1A,SIRT1,NPM1,GRHL2,ARID1B,ATRX,SMARCC2,DHX9,HNRNPU,PPP1R10,MCM3,RPA2,PARN,MORF4L1,SMARCD2,MCM5,MCM2,SUPT6H,XRCC5,SMARCA4,RIF1,MCM6,LMNA,PBRM1,EXOSC10,PHF10,PDS5A,POGZ,MCM4,ACTL6A,SMARCA5,PRKDC,MLH1,THOC1,EP400,MSH2,MCM7,CHTF18,NAT10,MBD2,DKC1,GATA3,SMC3,DPF2,PPP4C,DEK,EHMT2,TRIM28,HMGB1,SUB1,PML
regulation of transcription by RNA polymerase II	GO:0006357	1.41e-29	28.8503	2564	411	142	21110	GTF2F2,CDK12,LEO1,THRAP3,KHDRBS1,RBMX,SFPQ,CREB1,BCLAF1,TCF20,FUS,TOX4,HNRNPD,ELF1,HNRNPA2B1,ATN1,YY1,DDX17,HNRNPK,RCOR1,NCOR2,SUPT5H,SMARCE1,RBM10,GTF2F1,TP53BP1,ESR1,AKAP8L,HDAC1,FOXA1,ARID1A,SAP18,DDX5,XRCC6,RFX1,SF3B1,HTATSF1,SAP130,RBM15,KDM1A,BCL9L,SUPT4H1,SIRT1,TCEA1,SNW1,NPM1,SAFB,CBX8,SAFB2,NCOA3,SPEN,SLTM,GRHL2,ARID1B,NCL,ATRX,SMARCC2,DHX9,HNRNPU,CDC5L,SP1,CDC73,HDGF,RPRD1B,ZNF148,TAF1,…
negative regulation of macromolecule metabolic process	GO:0010605	3.84e-29	28.4162	3342	411	164	21110	HNRNPAB,THRAP3,KHDRBS1,RBMX,SFPQ,CREB1,BCLAF1,XRCC1,SRRT,TAF15,WAC,HNRNPC,TLE3,FUS,PSPC1,CIRBP,HNRNPA0,HNRNPD,HNRNPA2B1,SRSF2,ATN1,AKAP8,SNRNP70,YY1,DDX17,HNRNPK,SRSF9,CCAR1,SF1,RCOR1,NCOR2,SUPT5H,SMARCE1,HNRNPL,HNRNPA1,ZNF703,RBM10,TP53BP1,ESR1,HDAC1,FOXA1,SAP18,DDX5,XRCC6,SRSF3,SAP130,NONO,KHSRP,KDM1A,SUPT4H1,SIRT1,ZC3H4,U2AF2,ILF3,SNW1,NPM1,CBX8,SPEN,XRN2,NCL,ATRX,EIF4A3,SMARCC2,DHX9,SRSF7,HNR…
RNA localization	GO:0006403	5.71e-29	28.2433	201	411	43	21110	HNRNPAB,KHDRBS1,BCLAF1,PABPN1,HNRNPA2B1,YY1,CPSF6,HNRNPA1,AKAP8L,SRSF3,HNRNPA3,KHSRP,YTHDC1,NPM1,EIF4A3,DHX9,SRSF7,HNRNPU,DDX39B,PARN,POLDIP3,DDX39A,ALKBH5,ZC3H11A,SUPT6H,QKI,PRPF6,EXOSC10,TPR,SSB,AHCTF1,NXF1,THOC1,SARNP,DKC1,SEH1L,FUBP3,NOP58,NUP133,NSUN2,NCBP1,FBL,NUP153
alternative mRNA splicing, via spliceosome	GO:0000380	1.48e-28	27.8294	83	411	31	21110	THRAP3,KHDRBS1,RBMX,SFPQ,PQBP1,TRA2B,SRSF2,DDX17,SRSF9,RBM17,HNRNPL,HNRNPA1,RBM10,SAP18,DDX5,RBM15,KDM1A,YTHDC1,RBM5,DHX9,HNRNPU,HNRNPM,WTAP,RBM4,SFSWAP,RBM25,MBNL1,PTBP1,SMU1,NCBP1,RNPS1
ncRNA metabolic process	GO:0034660	8.85e-28	27.0531	633	411	68	21110	WBP11,SRRT,FAM98B,HNRNPA2B1,YY1,DDX17,NCOR2,ESR1,FOXA1,DDX5,SRSF3,ZCCHC8,KHSRP,RNF113A,ZC3H4,XRN2,SART1,NCL,ATRX,EIF4A3,PARN,GTF3C5,METTL1,EXOSC7,NCOR1,ADAR,RRP15,SMARCA4,FTSJ3,EXOSC10,DDX52,SSB,GTF3C2,PRKDC,METTL3,INTS12,WDR43,NOP2,PELP1,TCOF1,RSL1D1,NAT10,DDX1,DKC1,LARP7,RRP12,PUS7,EBNA1BP2,GATA3,NOP58,WDR18,UTP14A,DCAF13,DDX18,DDX54,NSUN2,WDR46,BOP1,EXOSC8,GTF3C4,NCBP1,ZNF512B,FBL,GAR1,BRIX1,D…
organic substance biosynthetic process	GO:1901576	5.71e-27	26.2435	5894	411	224	21110	HNRNPAB,GTF2F2,CDK12,LEO1,THRAP3,KHDRBS1,RBMX,SFPQ,CREB1,BCLAF1,FUBP1,SRRT,TAF15,EWSR1,TCF20,WAC,HNRNPC,PQBP1,TLE3,FUS,PSPC1,CIRBP,TOX4,HNRNPD,ELF1,HNRNPA2B1,SRSF2,ATN1,YY1,DDX17,HNRNPK,CCAR1,SF1,RCOR1,NCOR2,SUPT5H,SMARCE1,HNRNPL,HNRNPA1,PCYT1A,ZNF703,RBM10,GTF2F1,TP53BP1,ESR1,AKAP8L,HDAC1,FOXA1,ARID1A,SAP18,DDX5,XRCC6,RFX1,PRPF40A,SF3B1,HTATSF1,ZNF326,SAP130,NONO,RBM15,KHSRP,KDM1A,BCL9L,RALY,SUP…
negative regulation of metabolic process	GO:0009892	2.12e-26	25.6742	3559	411	165	21110	HNRNPAB,THRAP3,KHDRBS1,RBMX,SFPQ,CREB1,BCLAF1,XRCC1,SRRT,TAF15,WAC,HNRNPC,TLE3,FUS,PSPC1,CIRBP,HNRNPA0,HNRNPD,HNRNPA2B1,SRSF2,ATN1,AKAP8,SNRNP70,YY1,DDX17,HNRNPK,SRSF9,CCAR1,SF1,RCOR1,NCOR2,SUPT5H,SMARCE1,HNRNPL,HNRNPA1,ZNF703,RBM10,TP53BP1,ESR1,HDAC1,FOXA1,SAP18,DDX5,XRCC6,SRSF3,SAP130,NONO,KHSRP,KDM1A,SUPT4H1,SIRT1,ZC3H4,U2AF2,ILF3,SNW1,NPM1,CBX8,SPEN,XRN2,NCL,ATRX,EIF4A3,SMARCC2,DHX9,SRSF7,HNR…
biosynthetic process	GO:0009058	4.07e-26	25.3899	5969	411	224	21110	HNRNPAB,GTF2F2,CDK12,LEO1,THRAP3,KHDRBS1,RBMX,SFPQ,CREB1,BCLAF1,FUBP1,SRRT,TAF15,EWSR1,TCF20,WAC,HNRNPC,PQBP1,TLE3,FUS,PSPC1,CIRBP,TOX4,HNRNPD,ELF1,HNRNPA2B1,SRSF2,ATN1,YY1,DDX17,HNRNPK,CCAR1,SF1,RCOR1,NCOR2,SUPT5H,SMARCE1,HNRNPL,HNRNPA1,PCYT1A,ZNF703,RBM10,GTF2F1,TP53BP1,ESR1,AKAP8L,HDAC1,FOXA1,ARID1A,SAP18,DDX5,XRCC6,RFX1,PRPF40A,SF3B1,HTATSF1,ZNF326,SAP130,NONO,RBM15,KHSRP,KDM1A,BCL9L,RALY,SUP…
RNA splicing, via transesterification reactions	GO:0000375	6.26e-26	25.2035	1725	411	109	21110	RBMXL1,MFAP1,THRAP3,KHDRBS1,RBMX,WBP11,SNRPA,IK,SFPQ,HNRNPC,PQBP1,SON,CIRBP,HNRNPA2B1,TRA2B,SRSF2,SNRNP70,DDX17,HNRNPK,SRSF9,SF1,LUC7L,RBM17,HNRNPH3,HNRNPL,HNRNPA1,RBM10,SF3A1,SAP18,DDX5,SRSF5,PRPF40A,SRSF3,SF3B1,HTATSF1,HNRNPR,HNRNPF,ZCCHC8,PLRG1,HNRNPA3,RBM15,KHSRP,DDX46,RNF113A,KDM1A,RALY,U2AF2,YTHDC1,SNW1,HNRNPH1,SF3B2,EFTUD2,RBM5,SART3,PRPF31,CD2BP2,SART1,NCL,EIF4A3,DHX9,SRSF7,HNRNPU,CWC27,C…
negative regulation of RNA biosynthetic process	GO:1902679	6.76e-26	25.1703	1333	411	95	21110	KHDRBS1,SFPQ,CREB1,BCLAF1,TLE3,PSPC1,HNRNPA2B1,SRSF2,ATN1,YY1,HNRNPK,CCAR1,SF1,RCOR1,NCOR2,SUPT5H,SMARCE1,HNRNPL,ZNF703,RBM10,ESR1,HDAC1,FOXA1,SAP18,DDX5,XRCC6,SAP130,NONO,KDM1A,SUPT4H1,SIRT1,ZC3H4,ILF3,SNW1,CBX8,SPEN,SMARCC2,HNRNPU,CDC73,HDGF,ZNF148,TAF1,RING1,FOXK1,IRF2BP2,ZNF281,NFIC,PAF1,ZMYND8,TCERG1,ZNF217,NCOR1,XRCC5,CBX1,RSF1,SMARCA4,RIF1,BPTF,TPR,SIN3A,PHF10,GATAD2B,MORC2,CREBBP,IRF2BPL,…
negative regulation of DNA-templated transcription	GO:0045892	1.27e-25	24.8964	1317	411	94	21110	KHDRBS1,SFPQ,CREB1,BCLAF1,TLE3,PSPC1,HNRNPA2B1,SRSF2,ATN1,YY1,HNRNPK,CCAR1,SF1,RCOR1,NCOR2,SUPT5H,SMARCE1,HNRNPL,ZNF703,RBM10,ESR1,HDAC1,FOXA1,SAP18,DDX5,XRCC6,SAP130,NONO,KDM1A,SUPT4H1,SIRT1,ZC3H4,ILF3,SNW1,CBX8,SPEN,SMARCC2,HNRNPU,CDC73,HDGF,ZNF148,TAF1,RING1,FOXK1,IRF2BP2,ZNF281,NFIC,PAF1,ZMYND8,TCERG1,ZNF217,NCOR1,XRCC5,CBX1,RSF1,SMARCA4,RIF1,BPTF,TPR,SIN3A,PHF10,GATAD2B,CREBBP,IRF2BPL,SMARCA…
negative regulation of nucleic acid-templated transcription	GO:1903507	1.43e-25	24.846	1319	411	94	21110	KHDRBS1,SFPQ,CREB1,BCLAF1,TLE3,PSPC1,HNRNPA2B1,SRSF2,ATN1,YY1,HNRNPK,CCAR1,SF1,RCOR1,NCOR2,SUPT5H,SMARCE1,HNRNPL,ZNF703,RBM10,ESR1,HDAC1,FOXA1,SAP18,DDX5,XRCC6,SAP130,NONO,KDM1A,SUPT4H1,SIRT1,ZC3H4,ILF3,SNW1,CBX8,SPEN,SMARCC2,HNRNPU,CDC73,HDGF,ZNF148,TAF1,RING1,FOXK1,IRF2BP2,ZNF281,NFIC,PAF1,ZMYND8,TCERG1,ZNF217,NCOR1,XRCC5,CBX1,RSF1,SMARCA4,RIF1,BPTF,TPR,SIN3A,PHF10,GATAD2B,CREBBP,IRF2BPL,SMARCA…
mRNA splicing, via spliceosome	GO:0000398	2.19e-25	24.6593	1721	411	108	21110	RBMXL1,MFAP1,THRAP3,KHDRBS1,RBMX,WBP11,SNRPA,IK,SFPQ,HNRNPC,PQBP1,SON,CIRBP,HNRNPA2B1,TRA2B,SRSF2,SNRNP70,DDX17,HNRNPK,SRSF9,SF1,LUC7L,RBM17,HNRNPH3,HNRNPL,HNRNPA1,RBM10,SF3A1,SAP18,DDX5,SRSF5,PRPF40A,SRSF3,SF3B1,HTATSF1,HNRNPR,HNRNPF,ZCCHC8,PLRG1,HNRNPA3,RBM15,DDX46,RNF113A,KDM1A,RALY,U2AF2,YTHDC1,SNW1,HNRNPH1,SF3B2,EFTUD2,RBM5,SART3,PRPF31,CD2BP2,SART1,NCL,EIF4A3,DHX9,SRSF7,HNRNPU,CWC27,CDC5L,R…
RNA splicing, via transesterification reactions with bulged adenosine as nucleophile	GO:0000377	2.19e-25	24.6593	1721	411	108	21110	RBMXL1,MFAP1,THRAP3,KHDRBS1,RBMX,WBP11,SNRPA,IK,SFPQ,HNRNPC,PQBP1,SON,CIRBP,HNRNPA2B1,TRA2B,SRSF2,SNRNP70,DDX17,HNRNPK,SRSF9,SF1,LUC7L,RBM17,HNRNPH3,HNRNPL,HNRNPA1,RBM10,SF3A1,SAP18,DDX5,SRSF5,PRPF40A,SRSF3,SF3B1,HTATSF1,HNRNPR,HNRNPF,ZCCHC8,PLRG1,HNRNPA3,RBM15,DDX46,RNF113A,KDM1A,RALY,U2AF2,YTHDC1,SNW1,HNRNPH1,SF3B2,EFTUD2,RBM5,SART3,PRPF31,CD2BP2,SART1,NCL,EIF4A3,DHX9,SRSF7,HNRNPU,CWC27,CDC5L,R…
double-strand break repair	GO:0006302	2.05e-23	22.6881	301	411	45	21110	SFPQ,XRCC1,FUS,YY1,PPP4R2,SMARCE1,TP53BP1,ARID1A,XRCC6,KDM1A,ARID1B,SMARCC2,MCM3,RPA2,MORF4L1,ZMYND8,SMARCD2,MCM5,MCM2,XRCC5,SMARCA4,RIF1,MCM6,PBRM1,PHF10,POGZ,MCM4,ACTL6A,PRKDC,MLH1,CHD4,EP400,MSH2,RPA1,MCM7,FEN1,PRPF19,DDX1,MTA1,DPF2,PPP4C,DEK,HMGB1,KDM2A,PML
negative regulation of cellular process	GO:0048523	1.53e-22	21.8162	4753	411	188	21110	CFDP1,HNRNPAB,CDK12,LEO1,THRAP3,KHDRBS1,RBMX,IK,SFPQ,CREB1,BCLAF1,PSME3,XRCC1,TAF15,WAC,HNRNPC,SON,TLE3,FUS,PSPC1,CIRBP,HNRNPA0,HNRNPD,ELF1,HNRNPA2B1,SRSF2,ATN1,SNRNP70,YY1,HNRNPK,SRSF9,CCAR1,SF1,RCOR1,NCOR2,API5,SUPT5H,SMARCE1,HNRNPL,HNRNPA1,ZNF703,RBM10,TP53BP1,ESR1,HDAC1,FOXA1,SAP18,DDX5,XRCC6,SAP130,NONO,RBM15,KHSRP,RNF113A,KDM1A,BCL9L,SUPT4H1,SIRT1,ZC3H4,U2AF2,ILF3,SNW1,NPM1,CBX8,RBM5,SPEN,G…
regulation of chromosome organization	GO:0033044	1.65e-22	21.7813	253	411	41	21110	IK,XRCC1,HNRNPC,HNRNPD,HNRNPA2B1,YY1,YLPM1,SMARCE1,HNRNPA1,ARID1A,ARID1B,ATRX,SMARCC2,HNRNPU,PPP1R10,PARN,SMARCD2,MCM2,XRCC5,SMARCA4,LMNA,PBRM1,EXOSC10,TPR,SIN3A,PHF10,MORC2,ZNF207,ACTL6A,SMARCA5,FEN1,NAT10,DKC1,NUMA1,CTCF,DPF2,TRIM28,SUB1,MNAT1,PML,BAZ1B
histone modification	GO:0016570	4.87e-22	21.3127	488	411	54	21110	LEO1,SFPQ,WAC,AKAP8,RCOR1,AKAP8L,HDAC1,SF3B1,KDM1A,SIRT1,SNW1,CBX8,SETD1A,SART3,NCOA3,CDC73,TAF1,RING1,MORF4L1,PAF1,RBBP5,PHF2,RIF1,LMNA,SIN3A,VRK1,GATAD2B,CREBBP,ACTL6A,SMARCA5,CHD4,MTA2,KDM3B,HCFC1,EP400,RNF20,RNF40,MBD2,SRCAP,DDB2,GATA3,RBBP4,MTA1,GATAD2A,GTF3C4,DEK,EHMT2,CHD3,FBL,HUWE1,RBBP7,KDM2A,PML,BAZ1B
ncRNA processing	GO:0034470	4.28e-21	20.369	451	411	51	21110	WBP11,SRRT,FAM98B,HNRNPA2B1,DDX17,DDX5,SRSF3,ZCCHC8,RNF113A,XRN2,SART1,EIF4A3,PARN,METTL1,EXOSC7,ADAR,RRP15,FTSJ3,EXOSC10,DDX52,SSB,PRKDC,METTL3,INTS12,WDR43,NOP2,PELP1,RSL1D1,NAT10,DDX1,DKC1,LARP7,RRP12,PUS7,EBNA1BP2,NOP58,WDR18,UTP14A,DCAF13,DDX18,DDX54,NSUN2,WDR46,BOP1,EXOSC8,NCBP1,FBL,GAR1,BRIX1,DIS3,REXO4
nucleic acid transport	GO:0050657	5.94e-21	20.2263	162	411	33	21110	KHDRBS1,BCLAF1,PABPN1,HNRNPA2B1,CPSF6,HNRNPA1,AKAP8L,SRSF3,HNRNPA3,KHSRP,YTHDC1,NPM1,EIF4A3,DHX9,SRSF7,DDX39B,POLDIP3,DDX39A,ALKBH5,ZC3H11A,SUPT6H,QKI,TPR,SSB,AHCTF1,NXF1,THOC1,SARNP,SEH1L,NUP133,NSUN2,NCBP1,NUP153
RNA transport	GO:0050658	5.94e-21	20.2263	162	411	33	21110	KHDRBS1,BCLAF1,PABPN1,HNRNPA2B1,CPSF6,HNRNPA1,AKAP8L,SRSF3,HNRNPA3,KHSRP,YTHDC1,NPM1,EIF4A3,DHX9,SRSF7,DDX39B,POLDIP3,DDX39A,ALKBH5,ZC3H11A,SUPT6H,QKI,TPR,SSB,AHCTF1,NXF1,THOC1,SARNP,SEH1L,NUP133,NSUN2,NCBP1,NUP153
cell cycle	GO:0007049	6.67e-21	20.1758	1825	411	104	21110	CDK12,KHDRBS1,IK,PRCC,PSME3,WAC,SON,AKAP8,YY1,CCAR1,SMARCE1,ZNF703,TP53BP1,AKAP8L,FOXA1,ARID1A,SRSF5,PRPF40A,PLRG1,SIRT1,NPM1,PPM1G,ARID1B,ATRX,SMARCC2,ERH,HNRNPU,CDC5L,TLK2,DDX39B,PPP1R10,MCM3,CDC73,RPA2,RPRD1B,TOP1,C9ORF78,TAF1,TOP2B,MORF4L1,PAF1,WTAP,SMARCD2,NCOR1,MCM5,MCM2,USP39,SMARCA4,RIF1,MCM6,RCC2,LMNA,PBRM1,TPR,SIN3A,VRK1,PHF10,AHCTF1,PDS5A,CCNT1,NFIA,ZNF207,POGZ,MCM4,ACTL6A,SMARCA5,PRKD…
negative regulation of mRNA metabolic process	GO:1903312	9e-21	20.0459	96	411	27	21110	HNRNPAB,THRAP3,RBMX,TAF15,HNRNPC,FUS,CIRBP,HNRNPA0,HNRNPD,HNRNPA2B1,HNRNPK,SRSF9,HNRNPL,RBM10,SAP18,U2AF2,DHX9,SRSF7,HNRNPU,ELAVL1,RBM42,ACIN1,ZC3H14,SFSWAP,PTBP1,TARDBP,RNPS1
establishment of RNA localization	GO:0051236	1.11e-20	19.9565	165	411	33	21110	KHDRBS1,BCLAF1,PABPN1,HNRNPA2B1,CPSF6,HNRNPA1,AKAP8L,SRSF3,HNRNPA3,KHSRP,YTHDC1,NPM1,EIF4A3,DHX9,SRSF7,DDX39B,POLDIP3,DDX39A,ALKBH5,ZC3H11A,SUPT6H,QKI,TPR,SSB,AHCTF1,NXF1,THOC1,SARNP,SEH1L,NUP133,NSUN2,NCBP1,NUP153
RNA export from nucleus	GO:0006405	2.12e-20	19.673	89	411	26	21110	KHDRBS1,PABPN1,HNRNPA2B1,CPSF6,HNRNPA1,AKAP8L,SRSF3,YTHDC1,NPM1,EIF4A3,DHX9,DDX39B,POLDIP3,DDX39A,ALKBH5,ZC3H11A,SUPT6H,TPR,SSB,NXF1,THOC1,SARNP,NUP133,NSUN2,NCBP1,NUP153
positive regulation of transcription by RNA polymerase II	GO:0045944	7.13e-20	19.147	1257	411	83	21110	GTF2F2,CDK12,LEO1,THRAP3,RBMX,SFPQ,CREB1,BCLAF1,TCF20,HNRNPD,ELF1,YY1,DDX17,HNRNPK,SUPT5H,GTF2F1,TP53BP1,ESR1,AKAP8L,HDAC1,FOXA1,XRCC6,SF3B1,RBM15,KDM1A,BCL9L,SUPT4H1,SIRT1,TCEA1,SNW1,NPM1,NCOA3,GRHL2,NCL,ATRX,DHX9,HNRNPU,CDC5L,SP1,CDC73,HDGF,RPRD1B,ZNF148,TAF1,MED12,NFIC,ZMYND8,TCERG1,SUPT6H,RSF1,SMARCA4,PRPF6,BPTF,CHD6,SIN3A,NFATC2IP,PHF10,CCNT1,NFIA,POGZ,CREBBP,IRF2BPL,SMARCA5,PRKDC,MED17,MTA2…
rRNA metabolic process	GO:0016072	1.59e-19	18.7987	268	411	39	21110	WBP11,DDX17,XRN2,SART1,NCL,EIF4A3,GTF3C5,EXOSC7,RRP15,SMARCA4,FTSJ3,EXOSC10,DDX52,GTF3C2,PRKDC,WDR43,NOP2,PELP1,TCOF1,RSL1D1,NAT10,DKC1,RRP12,EBNA1BP2,NOP58,WDR18,UTP14A,DCAF13,DDX18,DDX54,WDR46,BOP1,EXOSC8,GTF3C4,FBL,GAR1,BRIX1,DIS3,REXO4
mRNA transport	GO:0051028	1.95e-19	18.7092	129	411	29	21110	BCLAF1,PABPN1,HNRNPA2B1,HNRNPA1,AKAP8L,SRSF3,HNRNPA3,KHSRP,YTHDC1,EIF4A3,DHX9,SRSF7,DDX39B,POLDIP3,DDX39A,ALKBH5,ZC3H11A,SUPT6H,QKI,TPR,AHCTF1,NXF1,THOC1,SARNP,SEH1L,NUP133,NSUN2,NCBP1,NUP153
RNA catabolic process	GO:0006401	4.96e-19	18.3043	293	411	40	21110	HNRNPAB,THRAP3,BCLAF1,TAF15,HNRNPC,FUS,CIRBP,HNRNPA0,HNRNPD,RBM10,DDX5,ZCCHC8,KHSRP,ZC3H4,NPM1,XRN2,EIF4A3,DHX9,HNRNPU,ELAVL1,ZC3H14,PPP1R8,PARN,ALKBH5,HNRNPM,EXOSC7,EXOSC10,SSB,MLH1,METTL3,TARDBP,FEN1,DKC1,LSM2,NSUN2,EXOSC8,NCBP1,RNPS1,DIS3,RNH1
regulation of alternative mRNA splicing, via spliceosome	GO:0000381	1.05e-18	17.979	64	411	22	21110	THRAP3,KHDRBS1,RBMX,TRA2B,SRSF2,DDX17,HNRNPL,HNRNPA1,RBM10,SAP18,DDX5,RBM15,YTHDC1,RBM5,HNRNPU,WTAP,RBM4,RBM25,MBNL1,PTBP1,SMU1,RNPS1
cellular response to stress	GO:0033554	3.66e-18	17.4371	1949	411	103	21110	SFPQ,BCLAF1,XRCC1,WAC,FUS,YY1,HNRNPK,PPP4R2,SMARCE1,HNRNPL,HNRNPA1,TP53BP1,ARID1A,RBBP6,DDX5,XRCC6,NONO,RNF113A,KDM1A,SIRT1,SNW1,NPM1,SETD1A,WDR33,ARID1B,SUPT16H,ATRX,SMARCC2,DHX9,CDC5L,TLK2,SP1,DDX39B,PPP1R10,MCM3,RPA2,TAF1,MORF4L1,HNRNPM,ZMYND8,SMARCD2,NCOR1,RBBP5,MCM5,MCM2,RBM4,XRCC5,CBX1,SMARCA4,RIF1,MCM6,LMNA,PBRM1,TPR,HP1BP3,SIN3A,VRK1,PHF10,SSRP1,MORC2,POGZ,MCM4,CREBBP,MPG,ACTL6A,SMARCA5,P…
RNA 3'-end processing	GO:0031123	9.35e-18	17.029	122	411	27	21110	LEO1,SNRPA,CPSF7,FIP1L1,CPSF6,YTHDC1,NUDT21,CSTF3,WDR33,RPRD2,ZC3H14,CDC73,RPRD1B,PARN,PAF1,EXOSC7,EXOSC10,SSB,CSTF2,INTS12,CSTF1,DKC1,LARP7,CPSF2,EXOSC8,NCBP1,FBL
negative regulation of biological process	GO:0048519	5.4e-17	16.268	5932	411	203	21110	CFDP1,HNRNPAB,CDK12,LEO1,THRAP3,KHDRBS1,RBMX,IK,SFPQ,CREB1,BCLAF1,PSME3,XRCC1,SRRT,TAF15,WAC,HNRNPC,SON,TLE3,FUS,PSPC1,CIRBP,HNRNPA0,HNRNPD,ELF1,HNRNPA2B1,SRSF2,ATN1,AKAP8,SNRNP70,YY1,DDX17,HNRNPK,SRSF9,CCAR1,SF1,RCOR1,NCOR2,API5,LUC7L,SUPT5H,SMARCE1,HNRNPL,HNRNPA1,ZNF703,RBM10,TP53BP1,ESR1,HDAC1,FOXA1,SAP18,DDX5,XRCC6,SRSF3,SAP130,NONO,RBM15,KHSRP,RNF113A,KDM1A,BCL9L,SUPT4H1,SIRT1,ZC3H4,U2AF2,IL…
cell cycle process	GO:0022402	6.4e-17	16.1936	1281	411	79	21110	KHDRBS1,IK,PSME3,WAC,SON,AKAP8,SMARCE1,TP53BP1,AKAP8L,ARID1A,PRPF40A,PLRG1,SIRT1,NPM1,ARID1B,ATRX,SMARCC2,HNRNPU,CDC5L,TLK2,DDX39B,PPP1R10,MCM3,CDC73,RPA2,RPRD1B,TOP1,C9ORF78,TAF1,TOP2B,PAF1,SMARCD2,NCOR1,MCM2,SMARCA4,MCM6,RCC2,LMNA,PBRM1,TPR,SIN3A,VRK1,PHF10,AHCTF1,PDS5A,NFIA,ZNF207,POGZ,MCM4,ACTL6A,SMARCA5,PRKDC,MLH1,THOC1,MSH2,FEN1,XPC,PRPF19,GOLGA2,NAT10,SEH1L,NUMA1,SMC3,CTCF,PHIP,DPF2,CSNK2A…
negative regulation of mRNA processing	GO:0050686	9.69e-17	16.0138	25	411	15	21110	RBMX,HNRNPA2B1,HNRNPK,SRSF9,HNRNPL,RBM10,SAP18,U2AF2,SRSF7,RBM42,ACIN1,ZC3H14,SFSWAP,PTBP1,RNPS1
positive regulation of DNA metabolic process	GO:0051054	1.5e-16	15.8243	305	411	38	21110	HNRNPAB,XRCC1,FUS,HNRNPD,HNRNPA2B1,YY1,SMARCE1,HNRNPA1,TP53BP1,ARID1A,SIRT1,GRHL2,ARID1B,ATRX,SMARCC2,DHX9,PPP1R10,PARN,MORF4L1,SMARCD2,XRCC5,SMARCA4,RIF1,PBRM1,PHF10,POGZ,ACTL6A,SMARCA5,PRKDC,MLH1,EP400,MSH2,CHTF18,DKC1,DPF2,TRIM28,HMGB1,PML
regulation of cellular process	GO:0050794	2.03e-16	15.6928	11108	411	305	21110	CFDP1,HNRNPAB,RBMXL1,GTF2F2,CDK12,LEO1,THRAP3,KHDRBS1,RBMX,SNRPA,IK,SFPQ,CREB1,BCLAF1,PRCC,FUBP1,PSME3,XRCC1,SRRT,TAF15,EWSR1,TCF20,WAC,HNRNPC,CPSF7,PQBP1,PABPN1,SON,FAM50A,TLE3,FUS,PSPC1,CIRBP,HNRNPA0,TOX4,HNRNPD,ELF1,FAM98B,HNRNPA2B1,TRA2B,SRSF2,ATN1,AKAP8,SNRNP70,YY1,DDX17,HNRNPK,SRSF9,CCAR1,SF1,RCOR1,NCOR2,CPSF6,API5,SUPT5H,PPP4R2,HNRNPH3,YLPM1,SMARCE1,HNRNPL,HNRNPA1,ANP32E,ZNF703,RBM10,GTF2F…
positive regulation of biological process	GO:0048518	2.11e-16	15.676	6358	411	211	21110	HNRNPAB,RBMXL1,GTF2F2,CDK12,LEO1,THRAP3,KHDRBS1,RBMX,SFPQ,CREB1,BCLAF1,FUBP1,PSME3,XRCC1,SRRT,TAF15,TCF20,WAC,HNRNPC,PQBP1,FUS,PSPC1,CIRBP,HNRNPA0,HNRNPD,ELF1,FAM98B,HNRNPA2B1,TRA2B,ATN1,AKAP8,SNRNP70,YY1,DDX17,HNRNPK,CCAR1,RCOR1,CPSF6,SUPT5H,SMARCE1,HNRNPL,HNRNPA1,ZNF703,RBM10,GTF2F1,TP53BP1,ESR1,AKAP8L,HDAC1,FOXA1,ARID1A,SAP18,DDX5,SRSF5,XRCC6,SF3B1,PLRG1,SAP130,NONO,RBM15,KHSRP,KDM1A,BCL9L,SUP…
nucleobase-containing compound transport	GO:0015931	3.23e-16	15.4913	226	411	33	21110	KHDRBS1,BCLAF1,PABPN1,HNRNPA2B1,CPSF6,HNRNPA1,AKAP8L,SRSF3,HNRNPA3,KHSRP,YTHDC1,NPM1,EIF4A3,DHX9,SRSF7,DDX39B,POLDIP3,DDX39A,ALKBH5,ZC3H11A,SUPT6H,QKI,TPR,SSB,AHCTF1,NXF1,THOC1,SARNP,SEH1L,NUP133,NSUN2,NCBP1,NUP153
mRNA catabolic process	GO:0006402	3.55e-16	15.4492	243	411	34	21110	HNRNPAB,THRAP3,BCLAF1,TAF15,HNRNPC,FUS,CIRBP,HNRNPA0,HNRNPD,RBM10,DDX5,KHSRP,NPM1,XRN2,EIF4A3,DHX9,HNRNPU,ELAVL1,ZC3H14,PARN,ALKBH5,HNRNPM,EXOSC7,EXOSC10,SSB,MLH1,METTL3,TARDBP,LSM2,EXOSC8,NCBP1,RNPS1,DIS3,RNH1
rRNA processing	GO:0006364	4.89e-16	15.3106	229	411	33	21110	WBP11,DDX17,XRN2,SART1,EIF4A3,EXOSC7,RRP15,FTSJ3,EXOSC10,DDX52,PRKDC,WDR43,NOP2,PELP1,RSL1D1,NAT10,DKC1,RRP12,EBNA1BP2,NOP58,WDR18,UTP14A,DCAF13,DDX18,DDX54,WDR46,BOP1,EXOSC8,FBL,GAR1,BRIX1,DIS3,REXO4
positive regulation of cellular process	GO:0048522	7.53e-16	15.1231	5615	411	193	21110	HNRNPAB,RBMXL1,GTF2F2,CDK12,LEO1,THRAP3,KHDRBS1,RBMX,SFPQ,CREB1,BCLAF1,XRCC1,SRRT,TAF15,TCF20,WAC,PQBP1,FUS,CIRBP,HNRNPD,ELF1,FAM98B,HNRNPA2B1,TRA2B,ATN1,SNRNP70,YY1,DDX17,HNRNPK,CCAR1,RCOR1,CPSF6,SUPT5H,SMARCE1,HNRNPL,HNRNPA1,ZNF703,RBM10,GTF2F1,TP53BP1,ESR1,AKAP8L,HDAC1,FOXA1,ARID1A,SAP18,DDX5,SRSF5,XRCC6,SF3B1,PLRG1,RBM15,KHSRP,KDM1A,BCL9L,SUPT4H1,SIRT1,U2AF2,ILF3,TCEA1,SNW1,NPM1,RBM5,NCOA3,SP…
negative regulation of transcription by RNA polymerase II	GO:0000122	7.63e-16	15.1175	967	411	66	21110	KHDRBS1,SFPQ,HNRNPA2B1,ATN1,YY1,NCOR2,SUPT5H,RBM10,ESR1,HDAC1,FOXA1,DDX5,SAP130,KDM1A,SUPT4H1,SIRT1,SNW1,CBX8,SPEN,SMARCC2,HNRNPU,CDC73,HDGF,ZNF148,TAF1,FOXK1,IRF2BP2,ZNF281,NFIC,PAF1,ZMYND8,TCERG1,ZNF217,NCOR1,CBX1,SMARCA4,RIF1,BPTF,TPR,SIN3A,GATAD2B,CREBBP,IRF2BPL,ATXN1L,CHD4,MTA2,HCFC1,RFC1,SARNP,MBD2,LARP7,GATA3,CTCF,RBBP4,MTA1,DPF2,GATAD2A,PHF14,ZNF512B,EHMT2,TRIM33,TRIM28,CHD3,RBBP7,HMGB1,M…
positive regulation of mRNA metabolic process	GO:1903313	1.16e-15	14.936	132	411	26	21110	RBMXL1,LEO1,THRAP3,RBMX,CIRBP,HNRNPD,TRA2B,SNRNP70,KHSRP,SNW1,NUDT21,NCL,DHX9,HNRNPU,CDC73,PARN,PAF1,DAZAP1,EXOSC7,MLH1,METTL3,TARDBP,PRPF19,EXOSC8,NCBP1,DIS3
negative regulation of mRNA splicing, via spliceosome	GO:0048025	1.31e-15	14.8826	23	411	14	21110	RBMX,HNRNPA2B1,HNRNPK,SRSF9,HNRNPL,RBM10,SAP18,U2AF2,SRSF7,RBM42,ACIN1,SFSWAP,PTBP1,RNPS1
DNA-templated transcription elongation	GO:0006354	5.67e-15	14.2468	127	411	25	21110	GTF2F2,CDK12,LEO1,SUPT5H,GTF2F1,HTATSF1,ZNF326,SUPT4H1,ZC3H4,TCEA1,SUPT16H,HNRNPU,DDX39B,CDC73,PAF1,ZMYND8,TCERG1,SUPT6H,CCNT1,INTS12,WDR43,MED17,THOC1,LARP7,NCBP1
ribosome biogenesis	GO:0042254	1.85e-14	13.7333	312	411	36	21110	WBP11,DDX17,NPM1,XRN2,SART1,EIF4A3,EXOSC7,XRCC5,RRP15,FTSJ3,EXOSC10,DDX52,PRKDC,WDR43,NOP2,NOP16,PELP1,RSL1D1,NAT10,DKC1,RRP12,EBNA1BP2,NOP58,WDR18,UTP14A,DCAF13,DDX18,DDX54,WDR46,BOP1,EXOSC8,FBL,GAR1,BRIX1,DIS3,REXO4
regulation of cell cycle	GO:0051726	3.93e-14	13.4059	1130	411	69	21110	CDK12,IK,PRCC,PSME3,WAC,SON,YY1,SMARCE1,ZNF703,TP53BP1,FOXA1,ARID1A,SRSF5,PRPF40A,PLRG1,SIRT1,NPM1,PPM1G,ARID1B,ATRX,SMARCC2,HNRNPU,CDC5L,DDX39B,PPP1R10,CDC73,RPA2,RPRD1B,C9ORF78,TAF1,MORF4L1,PAF1,SMARCD2,SMARCA4,RCC2,PBRM1,TPR,SIN3A,PHF10,AHCTF1,CCNT1,ZNF207,ACTL6A,SMARCA5,PRKDC,METTL3,THOC1,HCFC1,TARDBP,EP400,MSH2,FEN1,XPC,PRPF19,NAT10,NUMA1,GATA3,CTCF,PHIP,DPF2,CSNK2A1,RCC1,NSUN2,BOP1,MDC1,MEP…
mRNA export from nucleus	GO:0006406	4.45e-14	13.3519	67	411	19	21110	PABPN1,HNRNPA2B1,AKAP8L,SRSF3,YTHDC1,EIF4A3,DDX39B,POLDIP3,DDX39A,ALKBH5,ZC3H11A,SUPT6H,TPR,NXF1,THOC1,SARNP,NUP133,NSUN2,NCBP1
nuclear export	GO:0051168	4.91e-14	13.3085	167	411	27	21110	KHDRBS1,PABPN1,HNRNPA2B1,CPSF6,HNRNPA1,AKAP8L,SRSF3,YTHDC1,NPM1,EIF4A3,DHX9,DDX39B,POLDIP3,DDX39A,ALKBH5,ZC3H11A,SUPT6H,ADAR,TPR,SSB,NXF1,THOC1,SARNP,NUP133,NSUN2,NCBP1,NUP153
negative regulation of RNA splicing	GO:0033119	5.89e-14	13.23	28	411	14	21110	RBMX,HNRNPA2B1,HNRNPK,SRSF9,HNRNPL,RBM10,SAP18,U2AF2,SRSF7,RBM42,ACIN1,SFSWAP,PTBP1,RNPS1
negative regulation of gene expression	GO:0010629	7.39e-14	13.1313	1570	411	83	21110	HNRNPAB,THRAP3,RBMX,BCLAF1,SRRT,TAF15,HNRNPC,FUS,CIRBP,HNRNPA0,HNRNPD,HNRNPA2B1,AKAP8,YY1,DDX17,HNRNPK,SRSF9,RCOR1,HNRNPL,RBM10,ESR1,HDAC1,SAP18,DDX5,SRSF3,KHSRP,KDM1A,SIRT1,U2AF2,ILF3,NPM1,XRN2,NCL,ATRX,EIF4A3,DHX9,SRSF7,HNRNPU,ELAVL1,RBM42,ACIN1,ZC3H14,PARN,ZNF148,TAF1,ZNF281,ALKBH5,HNRNPM,EXOSC7,RBM4,PHF2,ADAR,SFSWAP,RIF1,LMNA,PTBP1,EXOSC10,TPR,SIN3A,SSB,MORC2,SMARCA5,MLH1,METTL3,CHD4,THOC1,TA…
positive regulation of mRNA processing	GO:0050685	8.06e-14	13.0936	35	411	15	21110	RBMXL1,LEO1,THRAP3,RBMX,CIRBP,TRA2B,SNRNP70,SNW1,NUDT21,NCL,CDC73,PAF1,DAZAP1,PRPF19,NCBP1
regulation of DNA-templated transcription elongation	GO:0032784	9.91e-14	13.0039	103	411	22	21110	CDK12,LEO1,SUPT5H,GTF2F1,HTATSF1,ZNF326,SUPT4H1,ZC3H4,SUPT16H,HNRNPU,DDX39B,CDC73,ZMYND8,TCERG1,SUPT6H,CCNT1,INTS12,WDR43,MED17,THOC1,LARP7,NCBP1
nuclear transport	GO:0051169	1.53e-13	12.8159	333	411	36	21110	KHDRBS1,PABPN1,HNRNPA2B1,CPSF6,HNRNPA1,AKAP8L,SRSF3,YTHDC1,NPM1,EIF4A3,DHX9,ELAVL1,DDX39B,PPP1R10,POLDIP3,DDX39A,ALKBH5,ZC3H11A,SUPT6H,RBM4,ADAR,LMNA,TPR,SSB,AHCTF1,NXF1,THOC1,TARDBP,SARNP,SEH1L,NUP133,NSUN2,NCBP1,TRIM28,NUP153,PML
nucleocytoplasmic transport	GO:0006913	1.53e-13	12.8159	333	411	36	21110	KHDRBS1,PABPN1,HNRNPA2B1,CPSF6,HNRNPA1,AKAP8L,SRSF3,YTHDC1,NPM1,EIF4A3,DHX9,ELAVL1,DDX39B,PPP1R10,POLDIP3,DDX39A,ALKBH5,ZC3H11A,SUPT6H,RBM4,ADAR,LMNA,TPR,SSB,AHCTF1,NXF1,THOC1,TARDBP,SARNP,SEH1L,NUP133,NSUN2,NCBP1,TRIM28,NUP153,PML
telomere maintenance	GO:0000723	1.71e-13	12.7675	160	411	26	21110	XRCC1,HNRNPC,HNRNPD,HNRNPA2B1,YY1,YLPM1,HNRNPA1,XRCC6,ATRX,HNRNPU,PPP1R10,RPA2,PARN,XRCC5,RIF1,LMNA,EXOSC10,ACTL6A,PRKDC,RPA1,RFC1,FEN1,NAT10,DKC1,GAR1,PML
nucleobase-containing compound catabolic process	GO:0034655	2.13e-13	12.6723	419	411	40	21110	HNRNPAB,THRAP3,BCLAF1,TAF15,HNRNPC,FUS,CIRBP,HNRNPA0,HNRNPD,RBM10,DDX5,ZCCHC8,KHSRP,ZC3H4,NPM1,XRN2,EIF4A3,DHX9,HNRNPU,ELAVL1,ZC3H14,PPP1R8,PARN,ALKBH5,HNRNPM,EXOSC7,EXOSC10,SSB,MLH1,METTL3,TARDBP,FEN1,DKC1,LSM2,NSUN2,EXOSC8,NCBP1,RNPS1,DIS3,RNH1
regulation of cell cycle process	GO:0010564	2.13e-13	12.6714	726	411	53	21110	IK,PSME3,WAC,SMARCE1,TP53BP1,ARID1A,PRPF40A,PLRG1,SIRT1,NPM1,ARID1B,ATRX,SMARCC2,HNRNPU,CDC5L,DDX39B,PPP1R10,CDC73,RPA2,RPRD1B,C9ORF78,TAF1,PAF1,SMARCD2,SMARCA4,RCC2,PBRM1,TPR,SIN3A,PHF10,AHCTF1,ZNF207,ACTL6A,SMARCA5,PRKDC,THOC1,MSH2,FEN1,XPC,PRPF19,NAT10,NUMA1,CTCF,PHIP,DPF2,CSNK2A1,RCC1,NSUN2,MDC1,MEPCE,MNAT1,PML,BAZ1B
regulation of DNA repair	GO:0006282	4.25e-13	12.3717	214	411	29	21110	XRCC1,FUS,YY1,PPP4R2,SMARCE1,TP53BP1,ARID1A,KDM1A,SIRT1,ARID1B,SMARCC2,DHX9,RPA2,MORF4L1,SMARCD2,SMARCA4,RIF1,PBRM1,PHF10,POGZ,ACTL6A,PRKDC,EP400,DPF2,PPP4C,DEK,TRIM28,HMGB1,PML
mRNA 3'-end processing	GO:0031124	1.22e-12	11.9154	68	411	18	21110	LEO1,SNRPA,CPSF7,FIP1L1,CPSF6,YTHDC1,NUDT21,CSTF3,WDR33,RPRD2,ZC3H14,CDC73,RPRD1B,PAF1,CSTF2,CSTF1,CPSF2,NCBP1
recombinational repair	GO:0000725	1.88e-12	11.7255	176	411	26	21110	SFPQ,XRCC1,FUS,YY1,PPP4R2,TP53BP1,XRCC6,KDM1A,MCM3,RPA2,MORF4L1,ZMYND8,MCM5,MCM2,XRCC5,RIF1,MCM6,POGZ,MCM4,ACTL6A,CHD4,EP400,RPA1,MCM7,FEN1,PPP4C
macromolecule methylation	GO:0043414	1.94e-12	11.7125	320	411	34	21110	FAM98B,RBM15,KDM1A,SIRT1,SNW1,SETD1A,GRHL2,RNMT,ATRX,PAF1,WTAP,METTL1,SNRPE,RBBP5,RIF1,LMNA,FTSJ3,SNRPD2,SMARCA5,METTL3,NOP2,MTA2,HCFC1,RNF20,MBD2,LARP7,GATA3,CTCF,GATAD2A,NSUN2,EHMT2,TRIM28,FBL,MEPCE
regulation of biological process	GO:0050789	2.11e-12	11.6766	12480	411	319	21110	CFDP1,HNRNPAB,RBMXL1,GTF2F2,CDK12,LEO1,THRAP3,KHDRBS1,RBMX,SNRPA,IK,SFPQ,CREB1,BCLAF1,PRCC,FUBP1,PSME3,XRCC1,SRRT,TAF15,EWSR1,TCF20,WAC,HNRNPC,CPSF7,PQBP1,PABPN1,SON,FAM50A,TLE3,FUS,PSPC1,CIRBP,HNRNPA0,TOX4,HNRNPD,ELF1,FAM98B,HNRNPA2B1,TRA2B,SRSF2,ATN1,AKAP8,SNRNP70,YY1,DDX17,HNRNPK,SRSF9,CCAR1,SF1,RCOR1,NCOR2,CPSF6,API5,LUC7L,SUPT5H,PPP4R2,HNRNPH3,YLPM1,SMARCE1,HNRNPL,HNRNPA1,ANP32E,ZNF703,RBM10…
regulation of double-strand break repair	GO:2000779	2.6e-12	11.5848	133	411	23	21110	FUS,PPP4R2,SMARCE1,TP53BP1,ARID1A,KDM1A,ARID1B,SMARCC2,RPA2,MORF4L1,SMARCD2,SMARCA4,RIF1,PBRM1,PHF10,POGZ,ACTL6A,PRKDC,EP400,DPF2,PPP4C,DEK,PML
DNA recombination	GO:0006310	3.72e-12	11.4292	327	411	34	21110	SFPQ,XRCC1,FUS,YY1,PPP4R2,TP53BP1,XRCC6,NONO,KDM1A,MCM3,RPA2,TOP2B,MORF4L1,ZMYND8,MCM5,MCM2,SUPT6H,XRCC5,RIF1,MCM6,POGZ,MCM4,ACTL6A,PRKDC,MLH1,CHD4,THOC1,EP400,MSH2,RPA1,MCM7,FEN1,PPP4C,HMGB1
cellular nitrogen compound catabolic process	GO:0044270	4.46e-12	11.3505	458	411	40	21110	HNRNPAB,THRAP3,BCLAF1,TAF15,HNRNPC,FUS,CIRBP,HNRNPA0,HNRNPD,RBM10,DDX5,ZCCHC8,KHSRP,ZC3H4,NPM1,XRN2,EIF4A3,DHX9,HNRNPU,ELAVL1,ZC3H14,PPP1R8,PARN,ALKBH5,HNRNPM,EXOSC7,EXOSC10,SSB,MLH1,METTL3,TARDBP,FEN1,DKC1,LSM2,NSUN2,EXOSC8,NCBP1,RNPS1,DIS3,RNH1
heterocycle catabolic process	GO:0046700	5.17e-12	11.2866	460	411	40	21110	HNRNPAB,THRAP3,BCLAF1,TAF15,HNRNPC,FUS,CIRBP,HNRNPA0,HNRNPD,RBM10,DDX5,ZCCHC8,KHSRP,ZC3H4,NPM1,XRN2,EIF4A3,DHX9,HNRNPU,ELAVL1,ZC3H14,PPP1R8,PARN,ALKBH5,HNRNPM,EXOSC7,EXOSC10,SSB,MLH1,METTL3,TARDBP,FEN1,DKC1,LSM2,NSUN2,EXOSC8,NCBP1,RNPS1,DIS3,RNH1
epigenetic regulation of gene expression	GO:0040029	1.1e-11	10.9604	189	411	26	21110	HDAC1,ARID1A,RBM15,KDM1A,SIRT1,YTHDC1,ARID1B,ATRX,HNRNPU,RBBP5,PHF2,RIF1,LMNA,EXOSC10,TPR,SIN3A,MORC2,SMARCA5,METTL3,HCFC1,MBD2,CTCF,MTA1,LMNB1,TRIM28,HMGB1
telomere organization	GO:0032200	1.42e-11	10.8484	191	411	26	21110	XRCC1,HNRNPC,HNRNPD,HNRNPA2B1,YY1,YLPM1,HNRNPA1,XRCC6,ATRX,HNRNPU,PPP1R10,RPA2,PARN,XRCC5,RIF1,LMNA,EXOSC10,ACTL6A,PRKDC,RPA1,RFC1,FEN1,NAT10,DKC1,GAR1,PML
aromatic compound catabolic process	GO:0019439	1.75e-11	10.7582	477	411	40	21110	HNRNPAB,THRAP3,BCLAF1,TAF15,HNRNPC,FUS,CIRBP,HNRNPA0,HNRNPD,RBM10,DDX5,ZCCHC8,KHSRP,ZC3H4,NPM1,XRN2,EIF4A3,DHX9,HNRNPU,ELAVL1,ZC3H14,PPP1R8,PARN,ALKBH5,HNRNPM,EXOSC7,EXOSC10,SSB,MLH1,METTL3,TARDBP,FEN1,DKC1,LSM2,NSUN2,EXOSC8,NCBP1,RNPS1,DIS3,RNH1
stem cell population maintenance	GO:0019827	1.98e-11	10.7025	177	411	25	21110	LEO1,SRRT,SMARCE1,HDAC1,ARID1A,SAP130,BCL9L,NCOA3,ELAVL1,CDC73,MED12,PAF1,SMARCA4,RIF1,SIN3A,PHF10,ACTL6A,METTL3,WDR43,MED17,SMC3,RBBP4,DPF2,SMC1A,RBBP7
positive regulation of DNA repair	GO:0045739	2.07e-11	10.6846	131	411	22	21110	XRCC1,FUS,YY1,SMARCE1,ARID1A,SIRT1,ARID1B,SMARCC2,DHX9,MORF4L1,SMARCD2,SMARCA4,RIF1,PBRM1,PHF10,POGZ,ACTL6A,PRKDC,EP400,DPF2,TRIM28,HMGB1
regulation of RNA stability	GO:0043487	3.37e-11	10.4729	181	411	25	21110	THRAP3,TAF15,HNRNPC,FUS,CIRBP,HNRNPA0,HNRNPD,RBM10,KHSRP,NPM1,DHX9,HNRNPU,ELAVL1,ZC3H14,PARN,ALKBH5,HNRNPM,EXOSC7,MLH1,METTL3,TARDBP,DKC1,NSUN2,EXOSC8,DIS3
maintenance of cell number	GO:0098727	3.37e-11	10.4729	181	411	25	21110	LEO1,SRRT,SMARCE1,HDAC1,ARID1A,SAP130,BCL9L,NCOA3,ELAVL1,CDC73,MED12,PAF1,SMARCA4,RIF1,SIN3A,PHF10,ACTL6A,METTL3,WDR43,MED17,SMC3,RBBP4,DPF2,SMC1A,RBBP7
methylation	GO:0032259	3.8e-11	10.4205	375	411	35	21110	FAM98B,RBM15,KDM1A,SIRT1,SNW1,SETD1A,GRHL2,RNMT,ATRX,PAF1,WTAP,METTL1,SNRPE,RBBP5,RIF1,LMNA,FTSJ3,SNRPD2,SMARCA5,METTL3,NOP2,MTA2,HCFC1,RNF20,MBD2,LARP7,GATA3,CTCF,GATAD2A,NSUN2,EHMT2,TRIM28,FBL,KDM2A,MEPCE
regulation of mRNA catabolic process	GO:0061013	5.63e-11	10.2494	185	411	25	21110	HNRNPAB,THRAP3,TAF15,HNRNPC,FUS,CIRBP,HNRNPA0,HNRNPD,RBM10,KHSRP,NPM1,EIF4A3,DHX9,HNRNPU,ELAVL1,ZC3H14,PARN,ALKBH5,HNRNPM,EXOSC7,MLH1,METTL3,TARDBP,EXOSC8,DIS3
transcription elongation by RNA polymerase II	GO:0006368	7.12e-11	10.1478	110	411	20	21110	GTF2F2,CDK12,LEO1,SUPT5H,GTF2F1,SUPT4H1,TCEA1,SUPT16H,HNRNPU,CDC73,PAF1,ZMYND8,TCERG1,SUPT6H,CCNT1,INTS12,WDR43,MED17,LARP7,NCBP1
histone deacetylation	GO:0016575	7.54e-11	10.1229	97	411	19	21110	SFPQ,AKAP8,RCOR1,AKAP8L,HDAC1,SIRT1,MORF4L1,SIN3A,GATAD2B,SMARCA5,CHD4,MTA2,MBD2,RBBP4,MTA1,GATAD2A,CHD3,RBBP7,PML
double-strand break repair via homologous recombination	GO:0000724	9.05e-11	10.0433	172	411	24	21110	SFPQ,XRCC1,FUS,YY1,PPP4R2,TP53BP1,KDM1A,MCM3,RPA2,MORF4L1,ZMYND8,MCM5,MCM2,RIF1,MCM6,POGZ,MCM4,ACTL6A,CHD4,EP400,RPA1,MCM7,FEN1,PPP4C
DNA replication	GO:0006260	1.18e-10	9.92921	284	411	30	21110	YY1,RBBP6,SUPT16H,ATRX,DHX9,MCM3,RPA2,TOP1,NFIC,MCM5,MCM2,MCM6,SIN3A,SSRP1,PDS5A,NFIA,MCM4,ACTL6A,SMARCA5,THOC1,RPA1,RFC1,MCM7,FEN1,CHTF18,SMC3,RBBP4,WDR18,EHMT2,RBBP7
regulation of cell cycle phase transition	GO:1901987	1.21e-10	9.91867	435	411	37	21110	IK,PSME3,WAC,SMARCE1,TP53BP1,ARID1A,PLRG1,NPM1,ARID1B,SMARCC2,CDC5L,DDX39B,PPP1R10,CDC73,RPA2,TAF1,PAF1,SMARCD2,SMARCA4,RCC2,PBRM1,TPR,SIN3A,PHF10,ZNF207,ACTL6A,PRKDC,THOC1,MSH2,XPC,PRPF19,DPF2,NSUN2,MDC1,MEPCE,MNAT1,PML
organic cyclic compound catabolic process	GO:1901361	1.39e-10	9.85545	508	411	40	21110	HNRNPAB,THRAP3,BCLAF1,TAF15,HNRNPC,FUS,CIRBP,HNRNPA0,HNRNPD,RBM10,DDX5,ZCCHC8,KHSRP,ZC3H4,NPM1,XRN2,EIF4A3,DHX9,HNRNPU,ELAVL1,ZC3H14,PPP1R8,PARN,ALKBH5,HNRNPM,EXOSC7,EXOSC10,SSB,MLH1,METTL3,TARDBP,FEN1,DKC1,LSM2,NSUN2,EXOSC8,NCBP1,RNPS1,DIS3,RNH1
cell cycle phase transition	GO:0044770	1.66e-10	9.77938	560	411	42	21110	KHDRBS1,IK,PSME3,WAC,AKAP8,SMARCE1,TP53BP1,AKAP8L,ARID1A,PLRG1,NPM1,ARID1B,SMARCC2,CDC5L,DDX39B,PPP1R10,CDC73,RPA2,TAF1,PAF1,SMARCD2,SMARCA4,RCC2,PBRM1,TPR,SIN3A,PHF10,NFIA,ZNF207,ACTL6A,PRKDC,THOC1,MSH2,XPC,PRPF19,DPF2,RCC1,NSUN2,MDC1,MEPCE,MNAT1,PML
mRNA polyadenylation	GO:0006378	2.56e-10	9.59178	46	411	14	21110	LEO1,SNRPA,CPSF7,FIP1L1,CPSF6,YTHDC1,NUDT21,CSTF3,WDR33,ZC3H14,CDC73,PAF1,CSTF2,CPSF2
regulation of stem cell differentiation	GO:2000736	2.64e-10	9.57901	78	411	17	21110	CDK12,HDAC1,SETD1A,NUDT21,HNRNPU,GATAD2B,PRKDC,METTL3,CHD4,MTA2,PUS7,RBBP4,MTA1,GATAD2A,NSUN2,CHD3,RBBP7
biological regulation	GO:0065007	3.79e-10	9.42152	12891	411	320	21110	CFDP1,HNRNPAB,RBMXL1,GTF2F2,CDK12,LEO1,THRAP3,KHDRBS1,RBMX,SNRPA,IK,SFPQ,CREB1,BCLAF1,PRCC,FUBP1,PSME3,XRCC1,SRRT,TAF15,EWSR1,TCF20,WAC,HNRNPC,CPSF7,PQBP1,PABPN1,SON,FAM50A,TLE3,FUS,PSPC1,CIRBP,HNRNPA0,TOX4,HNRNPD,ELF1,FAM98B,HNRNPA2B1,TRA2B,SRSF2,ATN1,AKAP8,SNRNP70,YY1,DDX17,HNRNPK,SRSF9,CCAR1,SF1,RCOR1,NCOR2,CPSF6,API5,LUC7L,SUPT5H,PPP4R2,HNRNPH3,YLPM1,SMARCE1,HNRNPL,HNRNPA1,ANP32E,ZNF703,RBM10…
DNA conformation change	GO:0071103	4.45e-10	9.35139	93	411	18	21110	HNRNPA2B1,XRCC6,DHX9,MCM3,TOP1,TOP2B,MCM5,MCM2,XRCC5,MCM6,MCM4,RPA1,MCM7,CHTF18,DDX1,HMGB1,SUB1,MNAT1
regulation of mRNA stability	GO:0043488	4.67e-10	9.33028	168	411	23	21110	THRAP3,TAF15,HNRNPC,FUS,CIRBP,HNRNPA0,HNRNPD,RBM10,KHSRP,NPM1,DHX9,HNRNPU,ELAVL1,ZC3H14,PARN,ALKBH5,HNRNPM,EXOSC7,MLH1,METTL3,TARDBP,EXOSC8,DIS3
RNA polyadenylation	GO:0043631	4.97e-10	9.30381	48	411	14	21110	LEO1,SNRPA,CPSF7,FIP1L1,CPSF6,YTHDC1,NUDT21,CSTF3,WDR33,ZC3H14,CDC73,PAF1,CSTF2,CPSF2
positive regulation of RNA splicing	GO:0033120	5.12e-10	9.29106	39	411	13	21110	RBMXL1,THRAP3,RBMX,CIRBP,TRA2B,SNRNP70,SRSF5,U2AF2,SNW1,NCL,DAZAP1,PRPF19,NCBP1
mitotic cell cycle process	GO:1903047	5.3e-10	9.27559	766	411	49	21110	KHDRBS1,IK,PSME3,WAC,SON,AKAP8,SMARCE1,AKAP8L,ARID1A,PLRG1,ARID1B,SMARCC2,HNRNPU,PPP1R10,MCM3,CDC73,RPA2,SMARCD2,MCM2,SMARCA4,MCM6,RCC2,PBRM1,TPR,SIN3A,VRK1,PHF10,NFIA,ZNF207,MCM4,ACTL6A,SMARCA5,PRKDC,MSH2,XPC,GOLGA2,SEH1L,NUMA1,SMC3,PHIP,DPF2,SMC1A,RCC1,MDC1,MEPCE,MNAT1,KIF22,PML,BAZ1B
positive regulation of DNA-templated transcription, elongation	GO:0032786	8.47e-10	9.07198	60	411	15	21110	CDK12,LEO1,SUPT5H,GTF2F1,SUPT4H1,SUPT16H,DDX39B,CDC73,ZMYND8,TCERG1,SUPT6H,CCNT1,MED17,THOC1,NCBP1
rhythmic process	GO:0048511	1.18e-09	8.92866	310	411	30	21110	THRAP3,SFPQ,CREB1,PSPC1,HNRNPD,NCOR2,HNRNPL,ESR1,HDAC1,DDX5,NONO,SIRT1,DHX9,HNRNPU,SP1,TOP1,NCOR1,RBM4,SIN3A,CREBBP,PRKDC,METTL3,TARDBP,ADNP,MTA1,CSNK2A1,HUWE1,KDM2A,PML,PGR
chromosome segregation	GO:0007059	1.33e-09	8.87536	423	411	35	21110	IK,AKAP8,SMARCE1,AKAP8L,ARID1A,ARID1B,SMARCC2,HNRNPU,TLK2,TOP1,C9ORF78,TOP2B,SMARCD2,NCOR1,SMARCA4,RCC2,PBRM1,TPR,PHF10,ZNF207,ACTL6A,SMARCA5,MLH1,GOLGA2,SEH1L,NUMA1,SMC3,CTCF,DPF2,CSNK2A1,SMC1A,RCC1,EHMT2,KIF22,BAZ1B
positive regulation of mRNA splicing, via spliceosome	GO:0048026	1.65e-09	8.78201	26	411	11	21110	RBMXL1,THRAP3,RBMX,CIRBP,TRA2B,SNRNP70,SNW1,NCL,DAZAP1,PRPF19,NCBP1
protein deacetylation	GO:0006476	2.62e-09	8.58226	117	411	19	21110	SFPQ,AKAP8,RCOR1,AKAP8L,HDAC1,SIRT1,MORF4L1,SIN3A,GATAD2B,SMARCA5,CHD4,MTA2,MBD2,RBBP4,MTA1,GATAD2A,CHD3,RBBP7,PML
regulation of telomere maintenance	GO:0032204	3.96e-09	8.40261	105	411	18	21110	XRCC1,HNRNPC,HNRNPD,HNRNPA2B1,YY1,YLPM1,HNRNPA1,ATRX,HNRNPU,PPP1R10,PARN,XRCC5,LMNA,EXOSC10,ACTL6A,NAT10,DKC1,PML
regulation of mRNA 3'-end processing	GO:0031440	7.68e-09	8.11481	22	411	10	21110	LEO1,SNRPA,CPSF7,CPSF6,YTHDC1,NUDT21,ZC3H14,CDC73,PAF1,NCBP1
sister chromatid segregation	GO:0000819	9.08e-09	8.0417	231	411	25	21110	IK,AKAP8,SMARCE1,AKAP8L,ARID1A,ARID1B,SMARCC2,HNRNPU,TOP2B,SMARCD2,SMARCA4,PBRM1,TPR,PHF10,ZNF207,ACTL6A,SMARCA5,GOLGA2,SEH1L,NUMA1,SMC3,DPF2,SMC1A,KIF22,BAZ1B
cellular process	GO:0009987	9.14e-09	8.03904	19054	411	405	21110	CFDP1,HNRNPAB,RBMXL1,MFAP1,GTF2F2,CDK12,LEO1,THRAP3,KHDRBS1,RBMX,WBP11,ALYREF,SNRPA,IK,SFPQ,CREB1,BCLAF1,PRCC,FUBP1,PSME3,XRCC1,SRRT,TAF15,EWSR1,TCF20,WAC,HNRNPC,CPSF7,PQBP1,PABPN1,SON,FAM50A,TLE3,FUS,PSPC1,CIRBP,HNRNPA0,TOX4,HNRNPD,FIP1L1,ZRANB2,ELF1,FAM98B,HNRNPA2B1,TRA2B,SRSF2,ATN1,AKAP8,SNRNP70,YY1,DDX17,HNRNPK,SRSF9,CCAR1,SF1,RCOR1,NCOR2,CPSF6,API5,LUC7L,SUPT5H,PPP4R2,RBM17,HNRNPH3,YLPM1,SMA…
RNA stabilization	GO:0043489	1.2e-08	7.92125	71	411	15	21110	THRAP3,TAF15,HNRNPC,FUS,CIRBP,HNRNPA0,HNRNPD,RBM10,DHX9,HNRNPU,ELAVL1,PARN,TARDBP,DKC1,NSUN2
negative regulation of RNA catabolic process	GO:1902369	1.27e-08	7.89699	84	411	16	21110	HNRNPAB,THRAP3,TAF15,HNRNPC,FUS,CIRBP,HNRNPA0,HNRNPD,RBM10,DHX9,HNRNPU,ELAVL1,PARN,TARDBP,DKC1,NSUN2
nucleotide-excision repair	GO:0006289	1.27e-08	7.89699	84	411	16	21110	SMARCE1,ARID1A,SIRT1,ARID1B,SMARCC2,RPA2,SMARCD2,SMARCA4,PBRM1,PHF10,ACTL6A,RPA1,XPC,DDB2,DPF2,MNAT1
RNA modification	GO:0009451	1.27e-08	7.89536	178	411	22	21110	HNRNPAB,RBM15,RNMT,PARN,ALKBH5,WTAP,METTL1,SNRPE,ADAR,FTSJ3,SNRPD2,SSB,METTL3,NOP2,NAT10,DKC1,LARP7,PUS7,NSUN2,FBL,GAR1,MEPCE
protein deacylation	GO:0035601	1.36e-08	7.8651	128	411	19	21110	SFPQ,AKAP8,RCOR1,AKAP8L,HDAC1,SIRT1,MORF4L1,SIN3A,GATAD2B,SMARCA5,CHD4,MTA2,MBD2,RBBP4,MTA1,GATAD2A,CHD3,RBBP7,PML
DNA geometric change	GO:0032392	1.53e-08	7.81413	85	411	16	21110	HNRNPA2B1,XRCC6,DHX9,MCM3,MCM5,MCM2,XRCC5,MCM6,MCM4,RPA1,MCM7,CHTF18,DDX1,HMGB1,SUB1,MNAT1
positive regulation of double-strand break repair	GO:2000781	1.85e-08	7.73244	86	411	16	21110	FUS,SMARCE1,ARID1A,ARID1B,SMARCC2,MORF4L1,SMARCD2,SMARCA4,RIF1,PBRM1,PHF10,POGZ,ACTL6A,PRKDC,EP400,DPF2
regulation of RNA export from nucleus	GO:0046831	1.86e-08	7.73074	12	411	8	21110	KHDRBS1,CPSF6,AKAP8L,DHX9,SUPT6H,TPR,NSUN2,NUP153
nuclear chromosome segregation	GO:0098813	2.02e-08	7.6945	324	411	29	21110	IK,AKAP8,SMARCE1,AKAP8L,ARID1A,ARID1B,SMARCC2,HNRNPU,C9ORF78,TOP2B,SMARCD2,SMARCA4,RCC2,PBRM1,TPR,PHF10,ZNF207,ACTL6A,SMARCA5,MLH1,GOLGA2,SEH1L,NUMA1,SMC3,DPF2,SMC1A,EHMT2,KIF22,BAZ1B
regulation of transcription elongation by RNA polymerase II	GO:0034243	2.23e-08	7.65189	87	411	16	21110	CDK12,LEO1,SUPT5H,GTF2F1,SUPT4H1,HNRNPU,CDC73,ZMYND8,TCERG1,SUPT6H,CCNT1,INTS12,WDR43,MED17,LARP7,NCBP1
macromolecule deacylation	GO:0098732	2.38e-08	7.62267	132	411	19	21110	SFPQ,AKAP8,RCOR1,AKAP8L,HDAC1,SIRT1,MORF4L1,SIN3A,GATAD2B,SMARCA5,CHD4,MTA2,MBD2,RBBP4,MTA1,GATAD2A,CHD3,RBBP7,PML
positive regulation of gene expression	GO:0010628	3.15e-08	7.50145	1165	411	59	21110	HNRNPAB,RBMXL1,THRAP3,KHDRBS1,RBMX,FUBP1,TAF15,HNRNPC,PQBP1,FUS,CIRBP,HNRNPA0,HNRNPD,FAM98B,TRA2B,SNRNP70,YY1,HNRNPL,RBM10,TP53BP1,HDAC1,ARID1A,SRSF5,SIRT1,U2AF2,SNW1,NPM1,ARID1B,NCL,EIF4A3,DHX9,HNRNPU,ELAVL1,SP1,POLDIP3,DAZAP1,RBBP5,QKI,RBM4,PHF2,ADAR,RIF1,LMNA,PRKDC,MLH1,METTL3,HCFC1,TARDBP,MSH2,PRPF19,NAT10,DDX1,GATA3,CTCF,FUBP3,NCBP1,HMGB1,TRIM24,PGR
mitotic cell cycle	GO:0000278	3.87e-08	7.4118	922	411	51	21110	KHDRBS1,IK,PSME3,WAC,SON,AKAP8,SMARCE1,AKAP8L,FOXA1,ARID1A,PLRG1,SIRT1,ARID1B,SMARCC2,HNRNPU,PPP1R10,MCM3,CDC73,RPA2,SMARCD2,MCM2,SMARCA4,MCM6,RCC2,PBRM1,TPR,SIN3A,VRK1,PHF10,NFIA,ZNF207,MCM4,ACTL6A,SMARCA5,PRKDC,MSH2,XPC,GOLGA2,SEH1L,NUMA1,SMC3,PHIP,DPF2,SMC1A,RCC1,MDC1,MEPCE,MNAT1,KIF22,PML,BAZ1B
heterochromatin organization	GO:0070828	5.43e-08	7.26526	92	411	16	21110	HDAC1,KDM1A,SIRT1,ATRX,PHF2,RIF1,LMNA,TPR,HP1BP3,SIN3A,MORC2,SMARCA5,MBD2,LMNB1,TRIM28,HMGB1
regulation of translation	GO:0006417	7.58e-08	7.12059	413	411	32	21110	KHDRBS1,BCLAF1,CIRBP,HNRNPD,HNRNPL,KHSRP,ILF3,NPM1,NCL,EIF4A3,DHX9,HNRNPU,ELAVL1,PARN,POLDIP3,EXOSC7,QKI,RBM4,TPR,PRKDC,MLH1,METTL3,TARDBP,SARNP,TCOF1,NAT10,DDX1,PUS7,EXOSC8,NCBP1,DIS3,PML
positive regulation of chromosome organization	GO:2001252	1.23e-07	6.90867	112	411	17	21110	HNRNPD,HNRNPA2B1,YY1,HNRNPA1,ATRX,PPP1R10,PARN,XRCC5,TPR,SIN3A,MORC2,ACTL6A,FEN1,DKC1,NUMA1,TRIM28,PML
nuclear-transcribed mRNA catabolic process	GO:0000956	1.24e-07	6.90526	128	411	18	21110	HNRNPAB,THRAP3,BCLAF1,HNRNPD,DDX5,XRN2,EIF4A3,DHX9,HNRNPU,PARN,EXOSC7,EXOSC10,SSB,MLH1,EXOSC8,NCBP1,RNPS1,DIS3
negative regulation of chromosome organization	GO:2001251	1.25e-07	6.90321	97	411	16	21110	IK,XRCC1,HNRNPC,HNRNPA1,ATRX,HNRNPU,MCM2,EXOSC10,TPR,ZNF207,SMARCA5,NAT10,SUB1,MNAT1,PML,BAZ1B
heterochromatin formation	GO:0031507	1.29e-07	6.88976	83	411	15	21110	HDAC1,KDM1A,SIRT1,ATRX,PHF2,RIF1,LMNA,TPR,SIN3A,MORC2,SMARCA5,MBD2,LMNB1,TRIM28,HMGB1
regulation of nucleotide-excision repair	GO:2000819	1.4e-07	6.85278	28	411	10	21110	SMARCE1,ARID1A,ARID1B,SMARCC2,SMARCD2,SMARCA4,PBRM1,PHF10,ACTL6A,DPF2
positive regulation of stem cell population maintenance	GO:1902459	1.49e-07	6.82734	47	411	12	21110	SMARCE1,HDAC1,ARID1A,SAP130,NCOA3,SMARCA4,SIN3A,PHF10,ACTL6A,RBBP4,DPF2,RBBP7
regulation of chromosome segregation	GO:0051983	1.62e-07	6.79072	130	411	18	21110	IK,SMARCE1,ARID1A,ARID1B,SMARCC2,HNRNPU,C9ORF78,SMARCD2,SMARCA4,RCC2,PBRM1,TPR,PHF10,ZNF207,ACTL6A,NUMA1,DPF2,CSNK2A1
regulation of stem cell population maintenance	GO:2000036	1.65e-07	6.78232	71	411	14	21110	SMARCE1,HDAC1,ARID1A,SAP130,NCOA3,ELAVL1,SMARCA4,SIN3A,PHF10,ACTL6A,WDR43,RBBP4,DPF2,RBBP7
regulation of nucleobase-containing compound transport	GO:0032239	2.3e-07	6.63908	15	411	8	21110	KHDRBS1,CPSF6,AKAP8L,DHX9,SUPT6H,TPR,NSUN2,NUP153
regulation of cell cycle G1/S phase transition	GO:1902806	4.38e-07	6.35895	193	411	21	21110	PSME3,WAC,SMARCE1,ARID1A,PLRG1,ARID1B,SMARCC2,CDC73,RPA2,TAF1,PAF1,SMARCD2,SMARCA4,PBRM1,PHF10,ACTL6A,PRKDC,DPF2,MEPCE,MNAT1,PML
regulation of amide metabolic process	GO:0034248	5.81e-07	6.23591	473	411	33	21110	KHDRBS1,BCLAF1,CIRBP,HNRNPD,HNRNPL,KHSRP,ILF3,NPM1,NCL,EIF4A3,DHX9,HNRNPU,ELAVL1,SP1,PARN,POLDIP3,EXOSC7,QKI,RBM4,TPR,PRKDC,MLH1,METTL3,TARDBP,SARNP,TCOF1,NAT10,DDX1,PUS7,EXOSC8,NCBP1,DIS3,PML
negative regulation of cellular catabolic process	GO:0031330	7.05e-07	6.15154	198	411	21	21110	HNRNPAB,THRAP3,TAF15,HNRNPC,FUS,CIRBP,HNRNPA0,HNRNPD,SNRNP70,RBM10,DHX9,HNRNPU,ELAVL1,TLK2,PARN,FOXK1,TARDBP,GOLGA2,DKC1,NSUN2,EHMT2
regulation of histone modification	GO:0031056	7.15e-07	6.1459	142	411	18	21110	AKAP8,AKAP8L,SF3B1,KDM1A,SIRT1,SNW1,SART3,PAF1,RIF1,LMNA,SMARCA5,HCFC1,RNF20,GATA3,DEK,EHMT2,PML,BAZ1B
DNA duplex unwinding	GO:0032508	7.41e-07	6.13034	79	411	14	21110	XRCC6,DHX9,MCM3,MCM5,MCM2,XRCC5,MCM6,MCM4,RPA1,MCM7,CHTF18,DDX1,SUB1,MNAT1
cellular component organization or biogenesis	GO:0071840	8.75e-07	6.05782	8345	411	224	21110	CFDP1,RBMX,WBP11,IK,CREB1,XRCC1,WAC,HNRNPC,CPSF7,PQBP1,SON,FAM50A,FUS,CIRBP,HNRNPD,HNRNPA2B1,AKAP8,YY1,DDX17,HNRNPK,SRSF9,SF1,RCOR1,CPSF6,LUC7L,SUPT5H,YLPM1,SMARCE1,HNRNPA1,ANP32E,ZNF703,TP53BP1,SF3A1,ESR1,AKAP8L,HDAC1,FOXA1,ARID1A,SRSF5,XRCC6,PRPF40A,SF3B1,HTATSF1,RBM15,DDX46,KDM1A,SUPT4H1,SIRT1,YTHDC1,NPM1,SAFB,CBX8,SETD1A,SF3B2,RBM5,SART3,GRHL2,NUDT21,PRPF31,XRN2,CD2BP2,ARID1B,SUPT16H,SART1,AT…
negative regulation of gene expression, epigenetic	GO:0045814	9.45e-07	6.02435	95	411	15	21110	HDAC1,KDM1A,SIRT1,ATRX,PHF2,RIF1,LMNA,TPR,SIN3A,MORC2,SMARCA5,MBD2,LMNB1,TRIM28,HMGB1
negative regulation of catabolic process	GO:0009895	1.1317e-06	5.94627	335	411	27	21110	HNRNPAB,THRAP3,TAF15,WAC,HNRNPC,FUS,CIRBP,HNRNPA0,HNRNPD,SNRNP70,RBM10,DHX9,HNRNPU,ELAVL1,TLK2,PARN,TAF1,FOXK1,NCOR1,TARDBP,GOLGA2,DKC1,CSNK2A1,NSUN2,EHMT2,BAG5,PML
regulation of G1/S transition of mitotic cell cycle	GO:2000045	1.2203e-06	5.91353	165	411	19	21110	PSME3,WAC,SMARCE1,ARID1A,PLRG1,ARID1B,SMARCC2,CDC73,RPA2,SMARCD2,SMARCA4,PBRM1,PHF10,ACTL6A,PRKDC,DPF2,MEPCE,MNAT1,PML
nucleus organization	GO:0006997	1.4188e-06	5.84807	148	411	18	21110	SF1,AKAP8L,SIRT1,PHF2,LMNA,TPR,VRK1,AHCTF1,SMARCA5,TARDBP,SEH1L,NUMA1,NUP133,LMNB1,RCC1,LEMD3,NUP153,PML
regulation of cell fate specification	GO:0042659	1.789e-06	5.74738	26	411	9	21110	HDAC1,GATAD2B,CHD4,MTA2,RBBP4,MTA1,GATAD2A,CHD3,RBBP7
macromolecule modification	GO:0043412	1.853e-06	5.73213	3840	411	125	21110	HNRNPAB,CDK12,LEO1,SFPQ,CREB1,WAC,FAM98B,AKAP8,RCOR1,PPP4R2,AKAP8L,HDAC1,RBBP6,XRCC6,SF3B1,RBM15,RNF113A,KDM1A,SIRT1,U2AF2,ILF3,SNW1,NPM1,PPM1G,CBX8,SETD1A,SART3,NCOA3,GRHL2,RNMT,NCL,ATRX,CWC27,TLK2,CDC73,PPP1R8,PARN,TOP1,TAF1,RING1,MED12,MORF4L1,ALKBH5,PAF1,WTAP,METTL1,SAE1,PPIL4,SNRPE,RBBP5,USP39,PHF2,XRCC5,ADAR,RIF1,ZNF592,LMNA,FTSJ3,PTBP1,SIN3A,NFATC2IP,VRK1,GATAD2B,SNRPD2,SSB,CCNT1,UBA2,CREB…
regulation of mitotic cell cycle	GO:0007346	1.8554e-06	5.73157	495	411	33	21110	IK,PSME3,WAC,SMARCE1,FOXA1,ARID1A,PLRG1,SIRT1,ARID1B,SMARCC2,HNRNPU,PPP1R10,CDC73,RPA2,SMARCD2,SMARCA4,RCC2,PBRM1,TPR,SIN3A,PHF10,ZNF207,ACTL6A,PRKDC,MSH2,XPC,PHIP,DPF2,RCC1,MDC1,MEPCE,MNAT1,PML
negative regulation of mRNA catabolic process	GO:1902373	2.4959e-06	5.60278	72	411	13	21110	HNRNPAB,THRAP3,TAF15,HNRNPC,FUS,CIRBP,HNRNPA0,HNRNPD,RBM10,DHX9,HNRNPU,ELAVL1,TARDBP
regulation of cellular response to stress	GO:0080135	2.7132e-06	5.56651	700	411	40	21110	SFPQ,XRCC1,FUS,YY1,HNRNPK,PPP4R2,SMARCE1,TP53BP1,ARID1A,DDX5,NONO,KDM1A,SIRT1,NPM1,ARID1B,SMARCC2,DHX9,DDX39B,PPP1R10,RPA2,MORF4L1,SMARCD2,NCOR1,SMARCA4,RIF1,PBRM1,PHF10,POGZ,CREBBP,ACTL6A,PRKDC,THOC1,EP400,DPF2,PPP4C,DEK,TRIM28,HMGB1,BAG5,PML
circadian rhythm	GO:0007623	2.9532e-06	5.52971	214	411	21	21110	THRAP3,SFPQ,CREB1,PSPC1,HNRNPD,HNRNPL,HDAC1,NONO,SIRT1,HNRNPU,TOP1,NCOR1,RBM4,SIN3A,PRKDC,METTL3,TARDBP,MTA1,HUWE1,KDM2A,PML
regulation of G0 to G1 transition	GO:0070316	3.1858e-06	5.49678	37	411	10	21110	SMARCE1,ARID1A,ARID1B,SMARCC2,SMARCD2,SMARCA4,PBRM1,PHF10,ACTL6A,DPF2
pre-mRNA cleavage required for polyadenylation	GO:0098789	3.2575e-06	5.48712	13	411	7	21110	CPSF7,FIP1L1,CPSF6,NUDT21,CSTF2,CPSF2,NCBP1
cell cycle G1/S phase transition	GO:0044843	3.7146e-06	5.43009	260	411	23	21110	KHDRBS1,PSME3,WAC,SMARCE1,ARID1A,PLRG1,ARID1B,SMARCC2,CDC73,RPA2,TAF1,PAF1,SMARCD2,SMARCA4,PBRM1,PHF10,ACTL6A,PRKDC,DPF2,RCC1,MEPCE,MNAT1,PML
regulation of sister chromatid segregation	GO:0033045	3.9942e-06	5.39857	105	411	15	21110	IK,SMARCE1,ARID1A,ARID1B,SMARCC2,HNRNPU,SMARCD2,SMARCA4,PBRM1,TPR,PHF10,ZNF207,ACTL6A,NUMA1,DPF2
mRNA cleavage	GO:0006379	4.1259e-06	5.38448	20	411	8	21110	CPSF7,FIP1L1,CPSF6,NUDT21,CSTF3,CSTF2,CPSF2,NCBP1
mRNA stabilization	GO:0048255	4.7277e-06	5.32535	62	411	12	21110	THRAP3,TAF15,HNRNPC,FUS,CIRBP,HNRNPA0,HNRNPD,RBM10,DHX9,HNRNPU,ELAVL1,TARDBP
negative regulation of DNA metabolic process	GO:0051053	4.8606e-06	5.31331	141	411	17	21110	XRCC1,HNRNPC,HNRNPA1,TP53BP1,HNRNPU,XRCC5,RIF1,EXOSC10,PDS5A,MLH1,THOC1,MSH2,NAT10,GATA3,TRIM28,SUB1,PML
negative regulation of translation	GO:0017148	5.3574e-06	5.27105	180	411	19	21110	CIRBP,HNRNPD,KHSRP,ILF3,NCL,EIF4A3,DHX9,HNRNPU,PARN,EXOSC7,RBM4,TPR,MLH1,METTL3,TARDBP,PUS7,EXOSC8,DIS3,PML
G0 to G1 transition	GO:0045023	5.6158e-06	5.25058	39	411	10	21110	SMARCE1,ARID1A,ARID1B,SMARCC2,SMARCD2,SMARCA4,PBRM1,PHF10,ACTL6A,DPF2
nucleosome organization	GO:0034728	6.0479e-06	5.21839	143	411	17	21110	SMARCE1,ARID1A,NPM1,SART3,SUPT16H,ATRX,SMARCC2,SMARCD2,MCM2,SUPT6H,RSF1,SMARCA4,HP1BP3,SSRP1,SMARCA5,BRD2,RBBP4
mRNA cleavage involved in mRNA processing	GO:0098787	6.406e-06	5.19342	14	411	7	21110	CPSF7,FIP1L1,CPSF6,NUDT21,CSTF2,CPSF2,NCBP1
stem cell differentiation	GO:0048863	6.8739e-06	5.1628	246	411	22	21110	CDK12,ESR1,HDAC1,FOXA1,SETD1A,NUDT21,HNRNPU,ZNF281,XRCC5,GATAD2B,PRKDC,METTL3,CHD4,MTA2,TCOF1,PUS7,RBBP4,MTA1,GATAD2A,NSUN2,CHD3,RBBP7
protein-DNA complex subunit organization	GO:0071824	7.1639e-06	5.14485	269	411	23	21110	SMARCE1,ESR1,ARID1A,NPM1,SART3,SUPT16H,ATRX,SMARCC2,TAF1,SMARCD2,MCM2,SUPT6H,RSF1,SMARCA4,HP1BP3,SSRP1,POGZ,SMARCA5,BRD2,MED17,UBTF,RBBP4,HMGB1
regulation of DNA replication	GO:0006275	9.5177e-06	5.02147	129	411	16	21110	YY1,RBBP6,ATRX,DHX9,MCM3,MCM5,MCM2,MCM6,PDS5A,MCM4,ACTL6A,SMARCA5,MCM7,CHTF18,SMC3,EHMT2
G1/S transition of mitotic cell cycle	GO:0000082	1.0857e-05	4.96429	230	411	21	21110	KHDRBS1,PSME3,WAC,SMARCE1,ARID1A,PLRG1,ARID1B,SMARCC2,CDC73,RPA2,SMARCD2,SMARCA4,PBRM1,PHF10,ACTL6A,PRKDC,DPF2,RCC1,MEPCE,MNAT1,PML
regulation of chromatin organization	GO:1902275	1.5406e-05	4.8123	55	411	11	21110	KDM1A,SETD1A,HNRNPU,TLK2,PHF2,TPR,SIN3A,SSRP1,MORC2,HCFC1,TRIM28
telomere maintenance via telomere lengthening	GO:0010833	1.7832e-05	4.74881	84	411	13	21110	HNRNPC,HNRNPA2B1,HNRNPA1,HNRNPU,PARN,XRCC5,EXOSC10,RPA1,RFC1,NAT10,DKC1,GAR1,PML
intracellular steroid hormone receptor signaling pathway	GO:0030518	1.8323e-05	4.737	117	411	15	21110	DDX17,NCOR2,ESR1,HDAC1,FOXA1,ARID1A,DDX5,KDM1A,SIRT1,SAFB,SAFB2,NCOR1,SMARCA4,DDX54,PGR
histone H2B ubiquitination	GO:0033523	2.1512e-05	4.66731	10	411	6	21110	LEO1,WAC,CDC73,PAF1,RNF20,RNF40
regulation of mitotic cell cycle phase transition	GO:1901990	2.2364e-05	4.65045	334	411	25	21110	IK,PSME3,WAC,SMARCE1,ARID1A,PLRG1,ARID1B,SMARCC2,CDC73,RPA2,SMARCD2,SMARCA4,RCC2,PBRM1,TPR,SIN3A,PHF10,ZNF207,ACTL6A,PRKDC,XPC,DPF2,MEPCE,MNAT1,PML
U2-type prespliceosome assembly	GO:1903241	2.2498e-05	4.64785	24	411	8	21110	SF3A1,SF3B1,HTATSF1,DDX46,SF3B2,SF3A3,SNRPE,SNRPD2
regulation of histone methylation	GO:0031060	2.2942e-05	4.63938	57	411	11	21110	KDM1A,SIRT1,SNW1,PAF1,RIF1,LMNA,SMARCA5,HCFC1,RNF20,GATA3,EHMT2
telomere maintenance via telomerase	GO:0007004	2.3927e-05	4.62111	71	411	12	21110	HNRNPC,HNRNPA1,HNRNPU,PARN,XRCC5,EXOSC10,RPA1,RFC1,NAT10,DKC1,GAR1,PML
RNA-templated DNA biosynthetic process	GO:0006278	2.8213e-05	4.54955	72	411	12	21110	HNRNPC,HNRNPA1,HNRNPU,PARN,XRCC5,EXOSC10,RPA1,RFC1,NAT10,DKC1,GAR1,PML
regulation of cellular catabolic process	GO:0031329	3.2162e-05	4.49266	643	411	36	21110	HNRNPAB,THRAP3,TAF15,WAC,HNRNPC,FUS,CIRBP,HNRNPA0,HNRNPD,SNRNP70,SUPT5H,RBM10,KHSRP,SIRT1,NPM1,EIF4A3,DHX9,HNRNPU,ELAVL1,TLK2,ZC3H14,PARN,FOXK1,ALKBH5,HNRNPM,EXOSC7,MLH1,METTL3,TARDBP,GOLGA2,DKC1,NSUN2,EXOSC8,EHMT2,DIS3,HMGB1
ribonucleoprotein complex biogenesis	GO:0022613	3.6892e-05	4.43306	1877	411	72	21110	WBP11,CPSF7,DDX17,SRSF9,SF1,CPSF6,LUC7L,SF3A1,SRSF5,SF3B1,HTATSF1,DDX46,YTHDC1,NPM1,SF3B2,RBM5,SART3,NUDT21,PRPF31,XRN2,CD2BP2,SART1,EIF4A3,DHX9,DDX39B,CDC73,ZNF638,PRPF8,EXOSC7,SF3A3,SNRPE,USP39,XRCC5,ADAR,SFSWAP,RRP15,DDX23,PRPF6,FTSJ3,EXOSC10,DDX52,SNRPD2,SNRNP200,PRKDC,WDR43,NOP2,SCAF11,NOP16,PELP1,RSL1D1,PRPF19,NAT10,DDX1,DKC1,RRP12,EBNA1BP2,LSM2,NOP58,WDR18,UTP14A,DCAF13,DDX18,DDX54,WDR46,B…
negative regulation of amide metabolic process	GO:0034249	3.9219e-05	4.40651	203	411	19	21110	CIRBP,HNRNPD,KHSRP,ILF3,NCL,EIF4A3,DHX9,HNRNPU,PARN,EXOSC7,RBM4,TPR,MLH1,METTL3,TARDBP,PUS7,EXOSC8,DIS3,PML
histone ubiquitination	GO:0016574	3.9808e-05	4.40003	47	411	10	21110	LEO1,WAC,CBX8,CDC73,RING1,PAF1,RNF20,RNF40,DDB2,HUWE1
androgen receptor signaling pathway	GO:0030521	3.9808e-05	4.40003	47	411	10	21110	DDX17,NCOR2,HDAC1,ARID1A,DDX5,KDM1A,SIRT1,SAFB2,NCOR1,SMARCA4
RNA phosphodiester bond hydrolysis	GO:0090501	4.0589e-05	4.39159	162	411	17	21110	CPSF7,FIP1L1,CPSF6,NUDT21,CSTF3,XRN2,PPP1R8,PARN,EXOSC7,EXOSC10,CSTF2,FEN1,CPSF2,BOP1,EXOSC8,NCBP1,DIS3
RNA methylation	GO:0001510	4.2134e-05	4.37537	90	411	13	21110	RBM15,RNMT,WTAP,METTL1,SNRPE,FTSJ3,SNRPD2,METTL3,NOP2,LARP7,NSUN2,FBL,MEPCE
regulation of mRNA polyadenylation	GO:1900363	4.655e-05	4.33208	11	411	6	21110	SNRPA,CPSF7,CPSF6,YTHDC1,NUDT21,ZC3H14
regulation of mitotic metaphase/anaphase transition	GO:0030071	4.8298e-05	4.31607	91	411	13	21110	IK,SMARCE1,ARID1A,ARID1B,SMARCC2,SMARCD2,SMARCA4,PBRM1,TPR,PHF10,ZNF207,ACTL6A,DPF2
transcription by RNA polymerase I	GO:0006360	6.8953e-05	4.16145	63	411	11	21110	SF3B1,NCL,TAF1,SMARCA4,CREBBP,SMARCA5,WDR43,TCOF1,UBTF,DEK,BAZ1B
metaphase/anaphase transition of mitotic cell cycle	GO:0007091	7.1979e-05	4.14279	94	411	13	21110	IK,SMARCE1,ARID1A,ARID1B,SMARCC2,SMARCD2,SMARCA4,PBRM1,TPR,PHF10,ZNF207,ACTL6A,DPF2
regulation of metaphase/anaphase transition of cell cycle	GO:1902099	7.1979e-05	4.14279	94	411	13	21110	IK,SMARCE1,ARID1A,ARID1B,SMARCC2,SMARCD2,SMARCA4,PBRM1,TPR,PHF10,ZNF207,ACTL6A,DPF2
positive regulation of transcription elongation by RNA polymerase II	GO:0032968	7.4964e-05	4.12515	50	411	10	21110	CDK12,LEO1,GTF2F1,CDC73,ZMYND8,TCERG1,SUPT6H,CCNT1,MED17,NCBP1
double-strand break repair via nonhomologous end joining	GO:0006303	8.1823e-05	4.08712	64	411	11	21110	XRCC1,TP53BP1,XRCC6,XRCC5,RIF1,PRKDC,MLH1,PRPF19,DEK,HMGB1,KDM2A
regulatory ncRNA 3'-end processing	GO:0043628	8.6449e-05	4.06324	19	411	7	21110	PARN,EXOSC7,EXOSC10,DKC1,LARP7,EXOSC8,FBL
nucleosome disassembly	GO:0006337	8.6449e-05	4.06324	19	411	7	21110	SMARCE1,ARID1A,SUPT16H,SMARCC2,SMARCD2,SMARCA4,SSRP1
regulation of DNA recombination	GO:0000018	8.6488e-05	4.06305	131	411	15	21110	FUS,PPP4R2,TP53BP1,KDM1A,RPA2,MORF4L1,SUPT6H,RIF1,POGZ,ACTL6A,MLH1,THOC1,EP400,MSH2,PPP4C
regulation of androgen receptor signaling pathway	GO:0060765	8.8803e-05	4.05157	28	411	8	21110	NCOR2,HDAC1,DDX5,KDM1A,SIRT1,SAFB2,NCOR1,SMARCA4
double-strand break repair via break-induced replication	GO:0000727	9.157e-05	4.03825	12	411	6	21110	MCM3,MCM5,MCM2,MCM6,MCM4,MCM7
metaphase/anaphase transition of cell cycle	GO:0044784	0.00010565	3.97612	97	411	13	21110	IK,SMARCE1,ARID1A,ARID1B,SMARCC2,SMARCD2,SMARCA4,PBRM1,TPR,PHF10,ZNF207,ACTL6A,DPF2
regulation of cell fate commitment	GO:0010453	0.00012299	3.91012	40	411	9	21110	HDAC1,GATAD2B,CHD4,MTA2,RBBP4,MTA1,GATAD2A,CHD3,RBBP7
steroid hormone mediated signaling pathway	GO:0043401	0.00017432	3.75864	138	411	15	21110	DDX17,NCOR2,ESR1,HDAC1,FOXA1,ARID1A,DDX5,KDM1A,SIRT1,SAFB,SAFB2,NCOR1,SMARCA4,DDX54,PGR
macromolecule catabolic process	GO:0009057	0.00018852	3.72463	1397	411	57	21110	HNRNPAB,THRAP3,BCLAF1,PSME3,TAF15,WAC,HNRNPC,FUS,CIRBP,HNRNPA0,HNRNPD,SNRNP70,RBM10,RBBP6,DDX5,ZCCHC8,KHSRP,SIRT1,ZC3H4,NPM1,XRN2,EIF4A3,DHX9,HNRNPU,ELAVL1,TLK2,ZC3H14,PPP1R8,PARN,TAF1,ALKBH5,HNRNPM,EXOSC7,EXOSC10,SSB,MLH1,METTL3,TARDBP,FEN1,RNF20,RNF40,PRPF19,DKC1,LSM2,MTA1,CSNK2A1,NSUN2,EXOSC8,NCBP1,RNPS1,USP5,HUWE1,DIS3,BAG5,RNH1,PML,TRIM24
protein-DNA complex disassembly	GO:0032986	0.00019289	3.71469	21	411	7	21110	SMARCE1,ARID1A,SUPT16H,SMARCC2,SMARCD2,SMARCA4,SSRP1
mitotic cell cycle phase transition	GO:0044772	0.00019762	3.70418	455	411	28	21110	KHDRBS1,IK,PSME3,WAC,SMARCE1,ARID1A,PLRG1,ARID1B,SMARCC2,CDC73,RPA2,SMARCD2,SMARCA4,RCC2,PBRM1,TPR,SIN3A,PHF10,NFIA,ZNF207,ACTL6A,PRKDC,XPC,DPF2,RCC1,MEPCE,MNAT1,PML
histone monoubiquitination	GO:0010390	0.00021415	3.66928	31	411	8	21110	LEO1,WAC,CDC73,RING1,PAF1,RNF20,RNF40,DDB2
positive regulation of telomere maintenance	GO:0032206	0.00021444	3.66869	70	411	11	21110	HNRNPD,HNRNPA2B1,YY1,HNRNPA1,ATRX,PPP1R10,PARN,XRCC5,ACTL6A,DKC1,PML
spliceosomal complex assembly	GO:0000245	0.00024408	3.61248	351	411	24	21110	SRSF9,SF1,LUC7L,SF3A1,SRSF5,SF3B1,HTATSF1,DDX46,YTHDC1,SF3B2,RBM5,DDX39B,SF3A3,SNRPE,USP39,SFSWAP,DDX23,PRPF6,SNRPD2,SNRNP200,SCAF11,PRPF19,DDX1,NCBP1
DNA unwinding involved in DNA replication	GO:0006268	0.00027818	3.55567	22	411	7	21110	MCM3,MCM5,MCM2,MCM6,MCM4,RPA1,MCM7
sno(s)RNA processing	GO:0043144	0.00028791	3.54074	14	411	6	21110	RNF113A,PARN,EXOSC10,DKC1,LARP7,FBL
negative regulation of cell cycle process	GO:0010948	0.00029398	3.53168	303	411	22	21110	IK,WAC,TP53BP1,NPM1,ATRX,CDC5L,DDX39B,PPP1R10,CDC73,RPA2,TPR,ZNF207,SMARCA5,PRKDC,THOC1,MSH2,XPC,PRPF19,NSUN2,MDC1,PML,BAZ1B
regulation of double-strand break repair via homologous recombination	GO:0010569	0.00033468	3.47536	73	411	11	21110	FUS,PPP4R2,TP53BP1,KDM1A,RPA2,MORF4L1,RIF1,POGZ,ACTL6A,EP400,PPP4C
positive regulation of myoblast differentiation	GO:0045663	0.00036573	3.43684	45	411	9	21110	SMARCE1,ARID1A,ARID1B,SMARCC2,SMARCD2,SMARCA4,PBRM1,PHF10,ACTL6A
regulation of transcription by RNA polymerase I	GO:0006356	0.00044693	3.34976	46	411	9	21110	SF3B1,NCL,SMARCA4,CREBBP,SMARCA5,WDR43,UBTF,DEK,BAZ1B
regulation of DNA-templated DNA replication initiation	GO:0030174	0.00047198	3.32608	15	411	6	21110	MCM3,MCM5,MCM2,MCM6,MCM4,MCM7
signal transduction in response to DNA damage	GO:0042770	0.00049254	3.30756	192	411	17	21110	WAC,TP53BP1,DDX5,KDM1A,SIRT1,ATRX,CDC5L,DDX39B,PPP1R10,RPA2,PRKDC,THOC1,MSH2,XPC,PRPF19,MDC1,PML
cell cycle checkpoint signaling	GO:0000075	0.00053062	3.27522	193	411	17	21110	IK,WAC,TP53BP1,CDC5L,DDX39B,PPP1R10,RPA2,TPR,ZNF207,PRKDC,THOC1,MSH2,XPC,PRPF19,NSUN2,MDC1,PML
myoblast differentiation	GO:0045445	0.00059164	3.22794	112	411	13	21110	DDX17,SMARCE1,ARID1A,DDX5,BCL9L,ARID1B,SMARCC2,SMARCD2,SMARCA4,MBNL1,PBRM1,PHF10,ACTL6A
positive regulation of transcription by RNA polymerase I	GO:0045943	0.0005968	3.22417	35	411	8	21110	SF3B1,NCL,SMARCA4,SMARCA5,WDR43,UBTF,DEK,BAZ1B
somatic diversification of immune receptors	GO:0002200	0.00067055	3.17357	78	411	11	21110	YY1,TP53BP1,CTNNBL1,SUPT6H,ADAR,RIF1,PRKDC,MLH1,THOC1,MSH2,HMGB1
miRNA metabolic process	GO:0010586	0.00067083	3.17339	95	411	12	21110	YY1,DDX17,NCOR2,ESR1,FOXA1,DDX5,KHSRP,PARN,NCOR1,SMARCA4,GATA3,ZNF512B
DNA-templated transcription initiation	GO:0006352	0.00074129	3.13001	154	411	15	21110	GTF2F2,BCLAF1,GTF2F1,ESR1,TAF1,MED12,GTF3C5,RSF1,SMARCA4,SMARCA5,MED17,UBTF,GTF3C4,HMGB1,SUB1
regulation of telomere maintenance via telomere lengthening	GO:1904356	0.00074448	3.12815	63	411	10	21110	HNRNPC,HNRNPA2B1,HNRNPA1,HNRNPU,PARN,XRCC5,EXOSC10,NAT10,DKC1,PML
regulation of cell differentiation	GO:0045595	0.00075576	3.12162	1568	411	60	21110	CDK12,LEO1,CREB1,SRRT,YY1,DDX17,RCOR1,SMARCE1,ZNF703,HDAC1,FOXA1,ARID1A,DDX5,XRCC6,RBM15,KDM1A,BCL9L,SIRT1,SNW1,SETD1A,NCOA3,SPEN,GRHL2,NUDT21,ARID1B,SART1,SMARCC2,HNRNPU,ACIN1,CDC73,PAF1,SMARCD2,SUPT6H,RBM4,XRCC5,SMARCA4,PBRM1,PTBP1,SIN3A,PHF10,GATAD2B,ACTL6A,PRKDC,METTL3,CHD4,MTA2,ADNP,PRPF19,NUMA1,PUS7,GATA3,RBBP4,MTA1,DPF2,HLTF,GATAD2A,NSUN2,CHD3,RBBP7,HMGB1
DNA biosynthetic process	GO:0071897	0.0008816	3.05473	200	411	17	21110	HNRNPC,HNRNPD,HNRNPA2B1,HNRNPA1,SIRT1,GRHL2,HNRNPU,PARN,XRCC5,EXOSC10,RPA1,RFC1,CHTF18,NAT10,DKC1,GAR1,PML
peptidyl-lysine modification	GO:0018205	0.000903	3.04431	377	411	24	21110	SF3B1,RNF113A,KDM1A,SIRT1,SNW1,SETD1A,MORF4L1,SAE1,RBBP5,RIF1,LMNA,NFATC2IP,UBA2,CREBBP,ACTL6A,SMARCA5,HCFC1,EP400,GATA3,DEK,EHMT2,TRIM28,PML,BAZ1B
post-transcriptional regulation of gene expression	GO:0010608	0.00091198	3.04002	1071	411	46	21110	THRAP3,KHDRBS1,BCLAF1,TAF15,HNRNPC,FUS,CIRBP,HNRNPA0,HNRNPD,HNRNPL,RBM10,KHSRP,ILF3,YTHDC1,NPM1,NUDT21,NCL,EIF4A3,DHX9,HNRNPU,ELAVL1,ZC3H14,PARN,POLDIP3,ALKBH5,HNRNPM,EXOSC7,QKI,RBM4,ADAR,TPR,PRKDC,MLH1,METTL3,TARDBP,SARNP,TCOF1,NAT10,DDX1,DKC1,PUS7,NSUN2,EXOSC8,NCBP1,DIS3,PML
regulation of catabolic process	GO:0009894	0.00093667	3.02841	1003	411	44	21110	HNRNPAB,THRAP3,PSME3,TAF15,WAC,HNRNPC,FUS,CIRBP,HNRNPA0,HNRNPD,SNRNP70,SUPT5H,RBM10,KHSRP,SIRT1,NPM1,EIF4A3,DHX9,HNRNPU,ELAVL1,TLK2,ZC3H14,PARN,TAF1,FOXK1,ALKBH5,HNRNPM,EXOSC7,NCOR1,MLH1,METTL3,TARDBP,RNF40,GOLGA2,DKC1,CSNK2A1,NSUN2,EXOSC8,USP5,EHMT2,DIS3,HMGB1,BAG5,PML
ncRNA transcription	GO:0098781	0.00100727	2.99685	65	411	10	21110	ZC3H4,NCL,ATRX,GTF3C5,SMARCA4,GTF3C2,TCOF1,LARP7,GTF3C4,MEPCE
histone methylation	GO:0016571	0.00101277	2.99449	137	411	14	21110	KDM1A,SIRT1,SNW1,SETD1A,PAF1,RBBP5,RIF1,LMNA,SMARCA5,HCFC1,RNF20,GATA3,EHMT2,FBL
protein localization to chromosome	GO:0034502	0.00109021	2.96249	118	411	13	21110	IK,ESR1,ATRX,RPA2,ZMYND8,XRCC5,RCC2,VRK1,MSH2,RPA1,DKC1,CTCF,PML
primary miRNA processing	GO:0031053	0.00112911	2.94726	17	411	6	21110	SRRT,HNRNPA2B1,DDX5,SRSF3,METTL3,NCBP1
sno(s)RNA metabolic process	GO:0016074	0.00112911	2.94726	17	411	6	21110	RNF113A,PARN,EXOSC10,DKC1,LARP7,FBL
response to stress	GO:0006950	0.00123298	2.90904	4017	411	119	21110	SFPQ,BCLAF1,XRCC1,WAC,PQBP1,FUS,PSPC1,CIRBP,HNRNPA0,AKAP8,YY1,DDX17,HNRNPK,PPP4R2,SMARCE1,HNRNPL,HNRNPA1,TP53BP1,ESR1,ARID1A,RBBP6,DDX5,XRCC6,NONO,RNF113A,KDM1A,SIRT1,ILF3,SNW1,NPM1,SETD1A,WDR33,ARID1B,SUPT16H,ATRX,SMARCC2,DHX15,DHX9,CDC5L,TLK2,SP1,DDX39B,PPP1R10,MCM3,RPA2,ZNF148,TAF1,FOXK1,MORF4L1,ALKBH5,HNRNPM,ZMYND8,SMARCD2,NCOR1,RBBP5,MCM5,MCM2,RBM4,XRCC5,CBX1,ADAR,SMARCA4,RIF1,MCM6,LMNA,PBRM…
nucleic acid phosphodiester bond hydrolysis	GO:0090305	0.00126129	2.89918	253	411	19	21110	CPSF7,FIP1L1,CPSF6,NUDT21,CSTF3,XRN2,PPP1R8,PARN,EXOSC7,EXOSC10,CSTF2,FEN1,DDX1,CPSF2,BOP1,EXOSC8,NCBP1,DIS3,REXO4
positive regulation of leukocyte differentiation	GO:1902107	0.00132115	2.87905	183	411	16	21110	CREB1,SMARCE1,ARID1A,XRCC6,ARID1B,SART1,SMARCC2,ACIN1,SMARCD2,SMARCA4,PBRM1,PHF10,ACTL6A,PRKDC,GATA3,HMGB1
positive regulation of hemopoiesis	GO:1903708	0.00132115	2.87905	183	411	16	21110	CREB1,SMARCE1,ARID1A,XRCC6,ARID1B,SART1,SMARCC2,ACIN1,SMARCD2,SMARCA4,PBRM1,PHF10,ACTL6A,PRKDC,GATA3,HMGB1
positive regulation of mRNA 3'-end processing	GO:0031442	0.00132271	2.87854	10	411	5	21110	LEO1,NUDT21,CDC73,PAF1,NCBP1
negative regulation of cell cycle	GO:0045786	0.00144449	2.84028	387	411	24	21110	IK,WAC,TP53BP1,SIRT1,NPM1,ATRX,CDC5L,DDX39B,PPP1R10,CDC73,RPA2,TPR,ZNF207,SMARCA5,PRKDC,THOC1,MSH2,XPC,PRPF19,GATA3,NSUN2,MDC1,PML,BAZ1B
mRNA alternative polyadenylation	GO:0110104	0.00145263	2.83784	5	411	4	21110	CPSF7,CPSF6,YTHDC1,NUDT21
facultative heterochromatin formation	GO:0140718	0.00145732	2.83644	39	411	8	21110	HDAC1,KDM1A,SIRT1,PHF2,MORC2,SMARCA5,MBD2,TRIM28
cellular response to leukemia inhibitory factor	GO:1990830	0.00146692	2.83359	102	411	12	21110	CREB1,BCLAF1,SRSF3,SIRT1,RNMT,NCL,SRSF7,HNRNPU,XRCC5,RIF1,SMARCA5,PML
positive regulation of translation	GO:0045727	0.00157063	2.80393	142	411	14	21110	KHDRBS1,CIRBP,HNRNPD,HNRNPL,NPM1,EIF4A3,DHX9,HNRNPU,ELAVL1,POLDIP3,RBM4,PRKDC,METTL3,NAT10
viral transcription	GO:0019083	0.00159389	2.79754	53	411	9	21110	HDAC1,SNW1,DHX9,SP1,RSF1,SMARCA4,CCNT1,TARDBP,LARP7
response to leukemia inhibitory factor	GO:1990823	0.00163157	2.78739	103	411	12	21110	CREB1,BCLAF1,SRSF3,SIRT1,RNMT,NCL,SRSF7,HNRNPU,XRCC5,RIF1,SMARCA5,PML
regulation of telomere maintenance via telomerase	GO:0032210	0.00188008	2.72582	54	411	9	21110	HNRNPC,HNRNPA1,HNRNPU,PARN,XRCC5,EXOSC10,NAT10,DKC1,PML
regulation of developmental process	GO:0050793	0.00202505	2.69356	2482	411	82	21110	CFDP1,CDK12,LEO1,CREB1,SRRT,PQBP1,YY1,DDX17,RCOR1,LUC7L,SMARCE1,ZNF703,TP53BP1,ESR1,HDAC1,FOXA1,ARID1A,DDX5,XRCC6,PRPF40A,SAP130,RBM15,KDM1A,BCL9L,SIRT1,SNW1,SETD1A,NCOA3,SPEN,GRHL2,NUDT21,ARID1B,SART1,SMARCC2,HNRNPU,ELAVL1,ACIN1,SP1,CDC73,MED12,PAF1,SMARCD2,SUPT6H,RBM4,XRCC5,SMARCA4,RIF1,PBRM1,PTBP1,SIN3A,PHF10,GATAD2B,RBM19,ACTL6A,PRKDC,MLH1,METTL3,WDR43,CHD4,MTA2,THOC1,MSH2,ADNP,PRPF19,NUMA1,P…
regulation of DNA biosynthetic process	GO:2000278	0.0021221	2.67323	125	411	13	21110	HNRNPC,HNRNPD,HNRNPA2B1,HNRNPA1,GRHL2,HNRNPU,PARN,XRCC5,EXOSC10,CHTF18,NAT10,DKC1,PML
positive regulation of amide metabolic process	GO:0034250	0.00244583	2.61157	169	411	15	21110	KHDRBS1,CIRBP,HNRNPD,HNRNPL,NPM1,EIF4A3,DHX9,HNRNPU,ELAVL1,SP1,POLDIP3,RBM4,PRKDC,METTL3,NAT10
cellular response to organic cyclic compound	GO:0071407	0.00258971	2.58675	578	411	30	21110	CREB1,PQBP1,HNRNPD,DDX17,NCOR2,ZNF703,ESR1,HDAC1,FOXA1,ARID1A,DDX5,KDM1A,SIRT1,SNW1,NPM1,SAFB,SAFB2,NCOA3,DHX9,HNRNPU,SP1,TAF1,NCOR1,SMARCA4,SIN3A,MBD2,DDX54,EHMT2,TRIM24,PGR
positive regulation of histone methylation	GO:0031062	0.00265663	2.57567	42	411	8	21110	SIRT1,SNW1,PAF1,RIF1,LMNA,SMARCA5,HCFC1,RNF20
DNA damage checkpoint signaling	GO:0000077	0.00278357	2.5554	128	411	13	21110	WAC,TP53BP1,CDC5L,DDX39B,PPP1R10,RPA2,PRKDC,THOC1,MSH2,XPC,PRPF19,MDC1,PML
sister chromatid cohesion	GO:0007062	0.00302081	2.51988	57	411	9	21110	ATRX,PDS5A,POGZ,FEN1,SMC3,CTCF,SMC1A,PDS5B,KIF22
positive regulation of lymphocyte differentiation	GO:0045621	0.00362258	2.44098	131	411	13	21110	SMARCE1,ARID1A,XRCC6,ARID1B,SART1,SMARCC2,SMARCD2,SMARCA4,PBRM1,PHF10,ACTL6A,PRKDC,GATA3
ribosomal large subunit biogenesis	GO:0042273	0.00392296	2.40639	75	411	10	21110	NPM1,RRP15,FTSJ3,NOP2,NOP16,RSL1D1,EBNA1BP2,DDX18,BOP1,BRIX1
sno(s)RNA 3'-end processing	GO:0031126	0.00402518	2.39521	12	411	5	21110	PARN,EXOSC10,DKC1,LARP7,FBL
protein-DNA complex assembly	GO:0065004	0.00406669	2.39076	248	411	18	21110	ESR1,NPM1,SART3,SUPT16H,ATRX,TAF1,MCM2,RSF1,SMARCA4,HP1BP3,SSRP1,POGZ,SMARCA5,BRD2,MED17,UBTF,RBBP4,HMGB1
ncRNA catabolic process	GO:0034661	0.00461031	2.33627	45	411	8	21110	ZCCHC8,ZC3H4,PARN,EXOSC7,EXOSC10,NSUN2,EXOSC8,DIS3
negative regulation of telomere maintenance via telomerase	GO:0032211	0.00463415	2.33403	21	411	6	21110	HNRNPC,HNRNPA1,HNRNPU,EXOSC10,NAT10,PML
negative regulation of DNA-templated transcription, elongation	GO:0032785	0.00463415	2.33403	21	411	6	21110	SUPT5H,SUPT4H1,ZC3H4,HNRNPU,TCERG1,LARP7
mRNA destabilization	GO:0061157	0.00500673	2.30045	95	411	11	21110	HNRNPD,KHSRP,DHX9,HNRNPU,PARN,EXOSC7,MLH1,METTL3,TARDBP,EXOSC8,DIS3
DNA integrity checkpoint signaling	GO:0031570	0.00552777	2.25745	136	411	13	21110	WAC,TP53BP1,CDC5L,DDX39B,PPP1R10,RPA2,PRKDC,THOC1,MSH2,XPC,PRPF19,MDC1,PML
cell fate specification	GO:0001708	0.00584687	2.23308	116	411	12	21110	HDAC1,FOXA1,GATAD2B,NFIA,CHD4,MTA2,RBBP4,MTA1,GATAD2A,EHMT2,CHD3,RBBP7
poly(A)+ mRNA export from nucleus	GO:0016973	0.00626763	2.2029	22	411	6	21110	PABPN1,POLDIP3,ZC3H11A,NXF1,SARNP,NUP133
DNA modification	GO:0006304	0.00700361	2.15468	118	411	12	21110	HNRNPAB,GRHL2,ATRX,MPG,SMARCA5,MTA2,MBD2,GATA3,CTCF,GATAD2A,EHMT2,TRIM28
negative regulation of cell cycle phase transition	GO:1901988	0.0075113	2.12429	259	411	18	21110	IK,WAC,TP53BP1,CDC5L,DDX39B,PPP1R10,CDC73,RPA2,TPR,ZNF207,PRKDC,THOC1,MSH2,XPC,PRPF19,NSUN2,MDC1,PML
RNA destabilization	GO:0050779	0.00753932	2.12267	99	411	11	21110	HNRNPD,KHSRP,DHX9,HNRNPU,PARN,EXOSC7,MLH1,METTL3,TARDBP,EXOSC8,DIS3
positive regulation of mRNA catabolic process	GO:0061014	0.00753932	2.12267	99	411	11	21110	HNRNPD,KHSRP,DHX9,HNRNPU,PARN,EXOSC7,MLH1,METTL3,TARDBP,EXOSC8,DIS3
protein alkylation	GO:0008213	0.0075824	2.12019	185	411	15	21110	FAM98B,KDM1A,SIRT1,SNW1,SETD1A,PAF1,RBBP5,RIF1,LMNA,SMARCA5,HCFC1,RNF20,GATA3,EHMT2,FBL
protein methylation	GO:0006479	0.0075824	2.12019	185	411	15	21110	FAM98B,KDM1A,SIRT1,SNW1,SETD1A,PAF1,RBBP5,RIF1,LMNA,SMARCA5,HCFC1,RNF20,GATA3,EHMT2,FBL
regulation of circadian rhythm	GO:0042752	0.00835741	2.07793	120	411	12	21110	THRAP3,SFPQ,PSPC1,HNRNPD,NONO,RBM4,SIN3A,PRKDC,TARDBP,MTA1,KDM2A,PML
translation	GO:0006412	0.00879934	2.05555	745	411	34	21110	KHDRBS1,BCLAF1,CIRBP,HNRNPD,HNRNPL,KHSRP,ILF3,TCEA1,NPM1,NCL,EIF4A3,DHX9,HNRNPU,ELAVL1,PARN,POLDIP3,EXOSC7,QKI,RBM4,TPR,SRBD1,PRKDC,MLH1,METTL3,TARDBP,SARNP,TCOF1,NAT10,DDX1,PUS7,EXOSC8,NCBP1,DIS3,PML
viral gene expression	GO:0019080	0.00918169	2.03708	101	411	11	21110	HDAC1,SNW1,DHX9,SP1,RSF1,SMARCA4,PTBP1,SSB,CCNT1,TARDBP,LARP7
cellular response to steroid hormone stimulus	GO:0071383	0.0097226	2.01222	213	411	16	21110	DDX17,NCOR2,ESR1,HDAC1,FOXA1,ARID1A,DDX5,KDM1A,SIRT1,SAFB,SAFB2,HNRNPU,NCOR1,SMARCA4,DDX54,PGR
nuclear pore organization	GO:0006999	0.0098522	2.00647	14	411	5	21110	TPR,AHCTF1,SEH1L,NUP133,NUP153
ribonucleoprotein complex localization	GO:0071166	0.00985741	2.00624	7	411	4	21110	AKAP8L,PRPF31,SUPT6H,NSUN2
positive regulation of cell development	GO:0010720	0.0101992	1.99143	433	411	24	21110	CREB1,SRRT,SMARCE1,HDAC1,ARID1A,XRCC6,KDM1A,SNW1,SPEN,ARID1B,SART1,SMARCC2,ACIN1,SMARCD2,XRCC5,SMARCA4,PBRM1,PHF10,ACTL6A,PRKDC,ADNP,PRPF19,GATA3,HMGB1
regulation of ncRNA transcription	GO:0140747	0.0109393	1.96101	24	411	6	21110	ZC3H4,NCL,ATRX,SMARCA4,LARP7,MEPCE
somatic diversification of immunoglobulins	GO:0016445	0.0120932	1.91746	67	411	9	21110	YY1,TP53BP1,CTNNBL1,SUPT6H,RIF1,PRKDC,MLH1,THOC1,MSH2
DNA methylation	GO:0006306	0.0120932	1.91746	67	411	9	21110	GRHL2,ATRX,SMARCA5,MTA2,MBD2,CTCF,GATAD2A,EHMT2,TRIM28
DNA alkylation	GO:0006305	0.0120932	1.91746	67	411	9	21110	GRHL2,ATRX,SMARCA5,MTA2,MBD2,CTCF,GATAD2A,EHMT2,TRIM28
regulation of DNA-templated DNA replication	GO:0090329	0.012299	1.91013	51	411	8	21110	ATRX,MCM3,MCM5,MCM2,MCM6,MCM4,MCM7,CHTF18
maturation of 5.8S rRNA	GO:0000460	0.0130517	1.88433	37	411	7	21110	EXOSC7,RRP15,FTSJ3,EXOSC10,PRKDC,BOP1,EXOSC8
negative regulation of telomere maintenance	GO:0032205	0.0130517	1.88433	37	411	7	21110	XRCC1,HNRNPC,HNRNPA1,HNRNPU,EXOSC10,NAT10,PML
regulation of heterochromatin organization	GO:0120261	0.0141584	1.84898	25	411	6	21110	KDM1A,PHF2,TPR,SIN3A,MORC2,TRIM28
regulation of heterochromatin formation	GO:0031445	0.0141584	1.84898	25	411	6	21110	KDM1A,PHF2,TPR,SIN3A,MORC2,TRIM28
negative regulation of androgen receptor signaling pathway	GO:0060766	0.0145423	1.83737	15	411	5	21110	NCOR2,HDAC1,SIRT1,NCOR1,SMARCA4
regulation of histone H3-K9 methylation	GO:0051570	0.0145423	1.83737	15	411	5	21110	KDM1A,SIRT1,RIF1,LMNA,EHMT2
histone H2B conserved C-terminal lysine ubiquitination	GO:0071894	0.0152653	1.8163	3	411	3	21110	WAC,RNF20,RNF40
messenger ribonucleoprotein complex assembly	GO:1990120	0.0152653	1.8163	3	411	3	21110	CPSF7,CPSF6,NUDT21
hormone-mediated signaling pathway	GO:0009755	0.0153615	1.81357	196	411	15	21110	DDX17,NCOR2,ESR1,HDAC1,FOXA1,ARID1A,DDX5,KDM1A,SIRT1,SAFB,SAFB2,NCOR1,SMARCA4,DDX54,PGR
miRNA transcription	GO:0061614	0.0154883	1.81	69	411	9	21110	YY1,NCOR2,ESR1,FOXA1,DDX5,NCOR1,SMARCA4,GATA3,ZNF512B
regulation of organelle organization	GO:0033043	0.0165576	1.781	1193	411	46	21110	IK,XRCC1,HNRNPC,HNRNPD,HNRNPA2B1,YY1,YLPM1,SMARCE1,HNRNPA1,ARID1A,NPM1,ARID1B,ATRX,SMARCC2,HNRNPU,PPP1R10,PARN,SMARCD2,MCM2,XRCC5,SMARCA4,LMNA,PBRM1,EXOSC10,TPR,SIN3A,PHF10,MORC2,ZNF207,ACTL6A,SMARCA5,FEN1,NAT10,DKC1,NUMA1,CTCF,PHIP,DPF2,RCC1,EHMT2,TRIM28,HUWE1,SUB1,MNAT1,PML,BAZ1B
cellular response to lipid	GO:0071396	0.0165929	1.78008	602	411	29	21110	CREB1,PABPN1,HNRNPD,AKAP8,DDX17,NCOR2,ZNF703,ESR1,HDAC1,FOXA1,ARID1A,DDX5,KDM1A,SIRT1,SNW1,SAFB,SAFB2,NCOA3,HNRNPU,CDC73,PAF1,PRPF8,NCOR1,XRCC5,SMARCA4,DDX54,HMGB1,TRIM24,PGR
intracellular receptor signaling pathway	GO:0030522	0.0171256	1.76635	302	411	19	21110	DDX17,NCOR2,ESR1,HDAC1,FOXA1,ARID1A,DDX5,KDM1A,SIRT1,SNW1,SAFB,SAFB2,NCOR1,SMARCA4,DDX54,HMGB1,PML,TRIM24,PGR
DNA methylation-dependent heterochromatin formation	GO:0006346	0.018105	1.7422	26	411	6	21110	HDAC1,KDM1A,SIRT1,MORC2,MBD2,TRIM28
somatic cell DNA recombination	GO:0016444	0.0196676	1.70625	71	411	9	21110	YY1,TP53BP1,SUPT6H,RIF1,PRKDC,MLH1,THOC1,MSH2,HMGB1
positive regulation of DNA recombination	GO:0045911	0.0196676	1.70625	71	411	9	21110	FUS,TP53BP1,MORF4L1,RIF1,POGZ,ACTL6A,MLH1,EP400,MSH2
somatic diversification of immune receptors via germline recombination within a single locus	GO:0002562	0.0196676	1.70625	71	411	9	21110	YY1,TP53BP1,SUPT6H,RIF1,PRKDC,MLH1,THOC1,MSH2,HMGB1
circadian regulation of gene expression	GO:0032922	0.0196676	1.70625	71	411	9	21110	HDAC1,SIRT1,HNRNPU,TOP1,RBM4,MTA1,HUWE1,KDM2A,PML
peptide biosynthetic process	GO:0043043	0.0197861	1.70364	774	411	34	21110	KHDRBS1,BCLAF1,CIRBP,HNRNPD,HNRNPL,KHSRP,ILF3,TCEA1,NPM1,NCL,EIF4A3,DHX9,HNRNPU,ELAVL1,PARN,POLDIP3,EXOSC7,QKI,RBM4,TPR,SRBD1,PRKDC,MLH1,METTL3,TARDBP,SARNP,TCOF1,NAT10,DDX1,PUS7,EXOSC8,NCBP1,DIS3,PML
response to UV	GO:0009411	0.0203011	1.69248	153	411	13	21110	CIRBP,YY1,KDM1A,SIRT1,NPM1,TAF1,CREBBP,METTL3,MSH2,FEN1,XPC,DDB2,PML
viral process	GO:0016032	0.0219222	1.65912	423	411	23	21110	HDAC1,HTATSF1,ILF3,SNW1,DHX9,SP1,TOP2B,ADAR,RSF1,SMARCA4,PTBP1,SSB,MORC2,CCNT1,NFIA,HCFC1,TARDBP,LARP7,RCC1,DEK,TRIM28,NUP153,HMGB1
regulation of nucleocytoplasmic transport	GO:0046822	0.0229789	1.63867	111	411	11	21110	KHDRBS1,CPSF6,AKAP8L,DHX9,SUPT6H,RBM4,TPR,TARDBP,NSUN2,TRIM28,NUP153
regulation of intracellular steroid hormone receptor signaling pathway	GO:0033143	0.0247746	1.60599	73	411	9	21110	NCOR2,HDAC1,FOXA1,DDX5,KDM1A,SIRT1,SAFB2,NCOR1,SMARCA4
cell fate commitment	GO:0045165	0.0267439	1.57278	284	411	18	21110	LEO1,HDAC1,FOXA1,CDC73,PAF1,GATAD2B,NFIA,PRKDC,CHD4,MTA2,GATA3,RBBP4,MTA1,GATAD2A,EHMT2,CHD3,RBBP7,PML
protein localization to nucleus	GO:0034504	0.028386	1.5469	313	411	19	21110	PLRG1,HNRNPU,ELAVL1,PPP1R10,HDGF,PAF1,ADAR,LMNA,TPR,SIN3A,TARDBP,DKC1,LARP7,NUP133,LMNB1,TRIM28,NUP153,MEPCE,PML
regulation of protein metabolic process	GO:0051246	0.0309817	1.50889	2496	411	78	21110	CDK12,KHDRBS1,BCLAF1,PSME3,WAC,CIRBP,HNRNPD,AKAP8,SNRNP70,HNRNPL,AKAP8L,HDAC1,XRCC6,SF3B1,KHSRP,KDM1A,SIRT1,U2AF2,ILF3,SNW1,NPM1,SART3,NCL,EIF4A3,DHX9,HNRNPU,ELAVL1,TLK2,SP1,PPP1R8,PARN,POLDIP3,TAF1,PAF1,EXOSC7,SAE1,QKI,RBM4,XRCC5,ADAR,RIF1,ZNF592,LMNA,PTBP1,TPR,CCNT1,UBA2,SMARCA5,PRKDC,MLH1,METTL3,HCFC1,TARDBP,ADNP,SARNP,RNF20,TCOF1,RNF40,GOLGA2,NAT10,DDX1,PUS7,GATA3,PHIP,MTA1,CSNK2A1,EXOSC8,NCB…
regulation of myoblast differentiation	GO:0045661	0.0345358	1.46173	76	411	9	21110	SMARCE1,ARID1A,ARID1B,SMARCC2,SMARCD2,SMARCA4,PBRM1,PHF10,ACTL6A
positive regulation of T cell differentiation	GO:0045582	0.034996	1.45598	116	411	11	21110	SMARCE1,ARID1A,ARID1B,SART1,SMARCC2,SMARCD2,SMARCA4,PBRM1,PHF10,ACTL6A,GATA3
maturation of LSU-rRNA	GO:0000470	0.0355538	1.44911	29	411	6	21110	RRP15,FTSJ3,NOP2,RSL1D1,DDX18,BOP1
negative regulation of telomere maintenance via telomere lengthening	GO:1904357	0.0355538	1.44911	29	411	6	21110	HNRNPC,HNRNPA1,HNRNPU,EXOSC10,NAT10,PML
histone H3-K9 modification	GO:0061647	0.0355538	1.44911	29	411	6	21110	KDM1A,SIRT1,RIF1,LMNA,GATA3,EHMT2
regulation of lymphocyte differentiation	GO:0045619	0.0392348	1.40633	212	411	15	21110	SMARCE1,ARID1A,XRCC6,ARID1B,SART1,SMARCC2,SMARCD2,SMARCA4,PBRM1,PHF10,ACTL6A,PRKDC,METTL3,GATA3,HMGB1
DNA-templated DNA replication	GO:0006261	0.0401128	1.39672	163	411	13	21110	ATRX,MCM3,MCM5,MCM2,MCM6,MCM4,THOC1,RPA1,RFC1,MCM7,FEN1,CHTF18,WDR18
cellular response to organic substance	GO:0071310	0.0401544	1.39627	2019	411	66	21110	HNRNPAB,RBMX,CREB1,BCLAF1,PQBP1,PABPN1,HNRNPD,TRA2B,AKAP8,YY1,DDX17,NCOR2,ZNF703,ESR1,HDAC1,FOXA1,ARID1A,DDX5,SRSF5,SRSF3,RBM15,KHSRP,RNF113A,KDM1A,SIRT1,SNW1,NPM1,SAFB,SAFB2,NCOA3,ARID1B,RNMT,NCL,DHX9,SRSF7,HNRNPU,SP1,CDC73,HDGF,TAF1,PAF1,PRPF8,NCOR1,MCM2,RBM4,XRCC5,ADAR,SMARCA4,RIF1,ZNF592,TPR,SIN3A,SMARCA5,PRKDC,METTL3,MCM7,PELP1,MBD2,GATA3,PHIP,DDX54,EHMT2,HMGB1,PML,TRIM24,PGR
regulation of transforming growth factor beta receptor signaling pathway	GO:0017015	0.0407547	1.38982	140	411	12	21110	ZNF703,HDAC1,SAP130,BCL9L,SIRT1,SNW1,SIN3A,CREBBP,RBBP4,LEMD3,TRIM33,RBBP7
hemopoiesis	GO:0030097	0.0420687	1.37604	944	411	38	21110	LEO1,CREB1,YY1,RCOR1,SMARCE1,ARID1A,XRCC6,RBM15,SIRT1,SETD1A,SART3,NUDT21,ARID1B,SART1,SMARCC2,ACIN1,CDC73,IRF2BP2,TOP2B,PAF1,SMARCD2,XRCC5,ADAR,SMARCA4,PBRM1,SIN3A,PHF10,ACTL6A,PRKDC,METTL3,ATXN1L,MSH2,PUS7,GATA3,DPF2,PHF14,HMGB1,PML
nuclear-transcribed mRNA catabolic process, nonsense-mediated decay	GO:0000184	0.0432029	1.36449	44	411	7	21110	HNRNPAB,BCLAF1,EIF4A3,PARN,EXOSC10,NCBP1,RNPS1
mitotic sister chromatid cohesion	GO:0007064	0.0437165	1.35935	30	411	6	21110	ATRX,PDS5A,POGZ,SMC3,SMC1A,PDS5B
regulation of hemopoiesis	GO:1903706	0.0449743	1.34704	412	411	22	21110	LEO1,CREB1,RCOR1,SMARCE1,ARID1A,XRCC6,RBM15,ARID1B,SART1,SMARCC2,ACIN1,CDC73,PAF1,SMARCD2,SMARCA4,PBRM1,PHF10,ACTL6A,PRKDC,METTL3,GATA3,HMGB1
mitotic sister chromatid segregation	GO:0000070	0.0472614	1.32549	190	411	14	21110	IK,AKAP8,AKAP8L,HNRNPU,TPR,ZNF207,SMARCA5,GOLGA2,SEH1L,NUMA1,SMC3,SMC1A,KIF22,BAZ1B
somatic recombination of immunoglobulin gene segments	GO:0016447	0.0480028	1.31873	61	411	8	21110	YY1,TP53BP1,SUPT6H,RIF1,PRKDC,MLH1,THOC1,MSH2
